# Supplementary material for: Leveraging electronic health records and knowledge networks for Alzheimer’s disease prediction and sex-specific biological insights
Source: Nat Aging. 2024 Feb 21;4(3):379–95. doi: 10.1038/s43587-024-00573-8 (PMC10950787; doi:10.1038/s43587-024-00573-8)
Supplement: Supplementary file 3 — Excel file with information regarding model inputs, model importances, top condition prevalences and raw data for molecular validation. The ‘model input’ tabs lists the number of input features per model (OMOP concepts or other), and a description of demographic or visit-related features. The ‘top model importance’ tab lists the top 50 trained random forest model importance values, full and matched, and sex-stratified models, with the mapped phecodes. The ‘top feature prevalences’ tab shows the prevalence of some of the top conditions utilized in prediction. ‘SexModelTopFeatOverlap’ shows top features over importance threshold of 1 × 10−6 for the sex-specific models across time, and extent of overlap between models relevant for the upset plot. The sheets starting with ‘rf’ list all model inputs and associated OMOP concept_ids (m: matched cohorts utilized, dv: demographic and visit-related features added, −7/−5/−3/−1/0: years before AD onset for prediction with 0 representing the −1-day model). The ‘rs2075650_PheWAS’ tab shows original P value and source of study for the PheWAS figure associated with the variant. The ‘APOE_pQTL_coloc’ tab shows Open Target colocalization query results for APOE with phenotype traits and blood protein expression. [file 43587_2024_573_MOESM3_ESM.xlsx]

## Sheet: Model Inputs
	# input clinical features (models trained on full cohorts)				# input clinical features (models trained on matched cohorts)
model		All	female stratified	male stratified		All	female stratified & matched	male stratified & matched
-7 year	Total OMOP Concepts	16791	15078	13993	Total OMOP Concepts	5211	4462	3594
	Condition	11496	10439	9601	Condition	4575	3941	3195
	Drug	4629	4061	3822	Drug	429	330	247
	Measurement	657	571	561	Measurement	205	190	150
	Observation	9	7	9	Observation	2	1	2
-5 year	Total OMOP Concepts	19421	17456	16315	Total OMOP Concepts	5998	5178	4099
	Condition	13428	12085	11234	Condition	5063	4414	3586
	Drug	5229	4701	4417	Drug	658	552	310
	Measurement	754	661	654	Measurement	275	211	201
	Observation	10	9	10	Observation	2	1	2
-3 year	Total OMOP Concepts	21635	19544	18376	Total OMOP Concepts	7118	6048	4837
	Condition	15045	13607	12702	Condition	5679	4851	4011
	Drug	5738	5191	4937	Drug	1133	949	618
	Measurement	840	735	726	Measurement	303	245	205
	Observation	12	11	11	Observation	3	3	3
-1 year	Total OMOP Concepts	23079	21036	19855	Total OMOP Concepts	8441	7079	5808
	Condition	15928	14543	13626	Condition	6355	5442	4487
	Drug	6218	5672	5428	Drug	1755	1365	1079
	Measurement	921	809	789	Measurement	328	269	239
	Observation	12	12	12	Observation	3	3	3
-1 day	Total OMOP Concepts	23760	21783	20524	Total OMOP Concepts	9227	7686	6625
	Condition	16243	14911	14011	Condition	6815	5790	4927
	Drug	6456	5915	5683	Drug	2066	1600	1432
	Measurement	1048	945	817	Measurement	342	292	263
	Observation	13	12	13	Observation	4	4	3
The models with demographics/visit information added includes 6 additional features (5 additional features for sex stratified models)
	Feature	Description
	prediction age	patient age (at time model is applied)
	year of birth	birth year
	Sex_Female	1 if true, 0 if false (based on representatoin of biological sex in EHR). Not utilized in sex-stratified models.
	ln(n_concepts)	natural log of the number of previous clincial concept (e.g., conditions, measurements, drugs, observations) in the EHR
	ln(n_previous_visits)	natural log of the number of previous visits in the EHR
	years_in_EHR	number of prior years patient is represented in the EHR

## Sheet: Top Model Importances
concept_id	concept_name	domain_id	rf_-7yr	rf_-5yr	rf_-3yr	rf_-1yr	rf_-1day	rf_dv_-7yr	rf_dv_-5yr	rf_dv_-3yr	rf_dv_-1yr	rf_dv_-1day	rf_m_-7yr	rf_m_-5yr	rf_m_-3yr	rf_m_-1yr	rf_m_-1day	rf_dv_m_-7yr	rf_dv_m_-5yr	rf_dv_m_-3yr	rf_dv_m_-1yr	rf_dv_m_-1day	rf_-7yr_F	rf_-5yr_F	rf_-3yr_F	rf_-1yr_F	rf_-1day_F	rf_dv_-7yr_F	rf_dv_-5yr_F	rf_dv_-3yr_F	rf_dv_-1yr_F	rf_dv_-1day_F	rf_m_-7yr_F	rf_m_-5yr_F	rf_m_-3yr_F	rf_m_-1yr_F	rf_m_-1day_F	rf_dv_m_-7yr_F	rf_dv_m_-5yr_F	rf_dv_m_-3yr_F	rf_dv_m_-1yr_F	rf_dv_m_-1day_F	rf_-7yr_M	rf_-5yr_M	rf_-3yr_M	rf_-1yr_M	rf_-1day_M	rf_dv_-7yr_M	rf_dv_-5yr_M
439147	amnesia	Condition	0.00033133	0.00028667	0.00020256	0.00110636	0.0019711	5.27e-05	9.45e-05	0.00032281	0.00137801	0.0117003	0.00011991	0.00013253	0.00117348	0.00365113	0.0388391	8.56e-05	0.0001489	0.00102958	0.00315732	0.0188868	0.00024558	6.16e-05	0.00043794	0.00310256	0.0163501						2.53e-05	9.52e-05	0.00195413	0.0107896	0.0325703						7.39e-06	2.61e-05	5.78e-05	0.00231838	0.0188278
374009	organic mental disorder	Condition	0.00011658	9.22e-05	8.93e-05	0.00080873	0.001195	0.0004346	0.0004362	0.00027279	0.00094703	0.00556581	0.00024167	0.00017592	0.0002594	0.00091445	0.0202656	0.0002208	0.00031631	0.00015829	0.00093602	0.00734719	0.00018234	3.29e-05	0.00011534	0.00074402	0.0103824						0.00012073	9.38e-05	0.00019012	0.00047482	0.0175259						8.09e-05	8.28e-05	9.38e-05	0.00105037	0.00736699
439795	minimal cognitive impairment	Condition	1.18e-05	3.81e-05	3.19e-05	0.00069508	0.00171048	4.98e-06	9.24e-06	4.24e-05	0.00083919	0.00480471	4.18e-06	7.53e-06	8.49e-05	0.00139664	0.0190799		6.1e-06	0.00011402	0.00133361	0.00630833	5.15e-05	7.17e-07	1.78e-05	0.00065261	0.0048001						6.64e-06	2.34e-05	8.93e-05	0.00164899	0.0103508						1.08e-06	9.97e-07	3.02e-06	0.0003919	0.0102369
4297400	mild cognitive disorder	Condition	1.76e-05	1.29e-05	5.9e-05	0.00068858	0.0013553	4.82e-06	8.1e-06	4.21e-05	0.00085481	0.00475843		1.78e-05	5.53e-05	0.0013508	0.0177799	2.76e-06	2.06e-06	0.00011591	0.00166141	0.0061347	9.1e-05	1.17e-06	2.39e-05	0.00084755	0.00548378						2.31e-06	1.66e-05	8.79e-05	0.00176939	0.011489						2.87e-06	5.06e-07	5.01e-06	0.00044087	0.0100785
4254485	finding related to attentiveness	Condition	4.89e-05	8.39e-05	0.00012219	7.5e-05	0.00115882	5.52e-06	1.15e-05	3.91e-05	0.00025473	0.00102572		1.94e-06	3.69e-05	0.0004619	0.012045			7.44e-05	0.00064021	0.0025552	6.81e-05	5.99e-06	7.92e-06	8.64e-05	0.00105699						5.9e-06	7.21e-06	7.89e-06	7.89e-05	0.00540691						3.81e-06	4.64e-06	1.33e-05	7.84e-05	0.00290549
433316	dizziness and giddiness	Condition	0.0024032	0.00184636	0.00209831	0.00240032	0.00160042	0.00226636	0.00219209	0.00334527	0.00388563	0.00438661	0.00196531	0.00151493	0.00322012	0.00401134	0.0115556	0.00194544	0.00139034	0.00358709	0.0038405	0.00339745	0.00153347	0.00364963	0.00704587	0.00814274	0.00879164						0.00188327	0.00126809	0.00767855	0.0104355	0.00864841						0.00499962	0.00323669	0.00416626	0.00545535	0.00683406
4041283	general finding of observation of patient	Condition	0.00095613	0.0003695	0.00022134	0.00042659	0.0010678	0.00030715	0.00031516	0.00026948	0.00026497	0.00112793	0.00043236	0.00040314	0.00012265	0.00133611	0.0113043	0.00049177	0.00062672	0.00019152	0.00137132	0.00275996	0.00072749	0.00073488	0.00028664	0.00041691	0.00283442						0.00020703	0.00049877	0.00052131	0.00201831	0.00865929						0.0012119	0.00183257	0.00081263	0.00018507	0.00197476
438720	mixed hyperlipidemia	Condition	0.00306939	0.00266683	0.00224007	0.00218459	0.00208146	0.00272064	0.00274032	0.0029722	0.00310085	0.00301735	0.0058677	0.00448145	0.00294119	0.00396678	0.0108916	0.00508254	0.00415045	0.00388325	0.00416543	0.0023903	0.00250581	0.0115872	0.0115457	0.0121989	0.0120681						0.0135317	0.0107552	0.0112661	0.0152303	0.0132728						0.0088744	0.00712317	0.00670833	0.00530045	0.00460143
4147183	general symptom	Condition	0.00022923	0.000223	0.0003482	0.0012634	0.00138578	0.00053399	0.00047911	0.0004931	0.00100664	0.00353029	0.00031639	0.00046801	0.00037251	0.00077152	0.0103581	0.00018833	0.00032381	0.00023216	0.00085834	0.00332109	0.00023911	0.00023218	0.00014956	0.0020829	0.00745172						0.0006732	0.00065481	0.00066761	0.00162866	0.0106444						0.00028232	0.00028986	0.00026669	0.0004136	0.00446363
443432	impaired cognition	Condition	1.64e-05	2.37e-05	0.00014737	3.21e-05	0.00078467	1.25e-06	5.54e-06	2.63e-05	0.00016226	0.00182274				0.00043293	0.00950808				0.00051331	0.00279301	3.49e-05	2.29e-06	2.93e-06	0.00013269	0.00101608								4.12e-06	0.00016341	0.00535989						5.96e-07		2.62e-06	2e-05	0.00208862
439297	nuclear senile cataract	Condition	0.00239161	0.00311023	0.00234071	0.0028335	0.00135305	0.00212223	0.00238256	0.00321301	0.00476061	0.00441801	0.00290619	0.00195361	0.0027353	0.00363798	0.0086852	0.00247978	0.00242109	0.00223034	0.00356772	0.00270301	0.00176401	0.0106367	0.00929601	0.0111273	0.0105651						0.00305193	0.00404619	0.00492195	0.00810683	0.00829192						0.00527231	0.00385434	0.00562638	0.00905311	0.00875604
432867	hyperlipidemia	Condition	0.00240343	0.00229976	0.0019658	0.00195	0.00150348	0.00291766	0.00319366	0.00331398	0.0033112	0.0032517	0.00390094	0.00306634	0.00233511	0.00321665	0.00742889	0.00260412	0.00346941	0.00273373	0.00305105	0.003418	0.00186999	0.00593444	0.00545262	0.00509377	0.00422034						0.00492438	0.0047461	0.00432495	0.00628076	0.0051609						0.00275061	0.00409279	0.00528579	0.00502013	0.00642878
438727	atypical depressive disorder	Condition	0.00072999	0.00068889	0.00101009	0.00100215	0.00117193	0.00070817	0.00070153	0.00071571	0.00079854	0.00102812	0.00124821	0.00212123	0.00139552	0.00264199	0.00704492	0.00263653	0.00175621	0.00230509	0.00249045	0.00201156	0.00094467	0.00101114	0.00149314	0.00219165	0.00368138						0.00587115	0.00377619	0.00376074	0.00532125	0.00754053						0.00021444	0.00024041	0.000378	0.00039852	0.00026744
80502	osteoporosis	Condition	0.00065732	0.00173575	0.00190619	0.00193832	0.00116425	0.00199325	0.00227947	0.00282834	0.00310744	0.00329604	0.00054034	0.00267941	0.00305724	0.00265834	0.00668246	0.00071202	0.0026623	0.00253069	0.00310596	0.00278676	0.00101066	0.00581173	0.00816051	0.00860701	0.00875301						0.00097242	0.00663218	0.00929494	0.0082568	0.00730292						0.00024531	0.00021036	0.00036408	0.00072352	0.00096985
80180	osteoarthritis	Condition	0.00306641	0.00258819	0.00217856	0.0020748	0.0014201	0.0042052	0.0040905	0.00420792	0.00447671	0.00454367	0.0024312	0.00255765	0.00287069	0.00260991	0.0058317	0.00259825	0.00251268	0.00234883	0.00241081	0.00354257	0.00224957	0.0112875	0.0106974	0.00958664	0.00965512						0.00360546	0.00778972	0.00799797	0.00464586	0.00531748						0.00382412	0.00187407	0.00204716	0.00299758	0.00259486
4110815	sensorineural hearing loss, bilateral	Condition	0.00100349	0.00175088	0.00156755	0.00126012	0.00125808	0.00116772	0.00160065	0.00260344	0.00221892	0.00216533	0.00059323	0.00219298	0.00249438	0.00232088	0.00572915	0.00058452	0.00201742	0.0024187	0.00230546	0.00256678	0.00021681	0.00074391	0.00321591	0.00181151	0.0026756						0.00114134	0.00121909	0.00537635	0.00298547	0.00490626						0.0052523	0.00653643	0.00531034	0.0050006	0.00455275
436070	vitamin d deficiency	Condition	0.00121009	0.00065536	0.00043193	0.00016971	9.54e-05	0.00025185	0.00025902	0.00028855	0.00052717	0.00047271	5.97e-05	0.00052494	0.00064286	0.0024378	0.0051134	8.49e-05	0.00052536	0.0007053	0.00202714	0.00138969	0.00130404	0.00084608	0.00043702	0.0003471	0.00030385						9.78e-05	0.00035632	0.00046202	0.00502234	0.005286						0.00136967	0.00084724	0.00028948	0.00022568	0.00019173
319835	congestive heart failure	Condition	0.00043268	0.00016002	0.00065215	0.00065407	0.0005149	0.00119186	0.0009771	0.00079819	0.00081006	0.00079175	0.00410685	0.00302812	0.00200555	0.00216524	0.00504448	0.00397229	0.00323919	0.00243122	0.00197461	0.00279032	0.00020359	0.00019576	0.00055479	0.00051855	0.00053515						0.01358	0.0110241	0.00360807	0.00314109	0.00308094						0.00122644	0.00040274	0.0002552	0.00037041	0.00032018
4232495	primary cardiomyopathy	Condition	0.00056618	0.00020109	0.00017917	0.00017988	0.00022368	0.0002944	0.00026751	0.00030829	0.00030335	0.00028648	0.0027833	0.00128857	0.00256124	0.00208487	0.00484719	0.00212387	0.00127641	0.00228086	0.00179731	0.00107393	0.00048421	7.18e-05	5.53e-05	4.58e-05	4.71e-05						0.0045712	0.00240092	0.00401823	0.00378756	0.00487504						0.0001473	0.00017145	8.72e-05	7.22e-05	8.86e-05
257007	allergic rhinitis	Condition	0.00074122	0.00108197	0.00100387	0.00100328	0.00090591	0.0014517	0.00148569	0.00147723	0.00151751	0.00134677	0.00360404	0.00271905	0.00176544	0.0031314	0.00445542	0.00302639	0.00228692	0.00279184	0.00291698	0.00171445	0.00076821	0.00154319	0.00123238	0.0017664	0.00148471						0.00874007	0.00874767	0.00777328	0.00751107	0.00507912						0.00028917	0.0004651	0.00031868	0.00048178	0.00038824
321319	cardiomyopathy	Condition	0.0007613	0.00014943	0.00016772	0.00021892	0.000154	0.0002982	0.00027576	0.00031439	0.00032817	0.00032596	0.00235268	0.00141505	0.00219257	0.00199331	0.00442434	0.00202045	0.00114595	0.00213069	0.0021399	0.00102787	0.00052386	7.82e-05	9.21e-05	7.29e-05	8.55e-05						0.00467515	0.00211187	0.00402494	0.00397357	0.00506955						0.00021095	0.00015998	7.04e-05	8.68e-05	9.26e-05
45766714	inflammatory dermatosis	Condition	0.000895	0.00081793	0.00085458	0.00121687	0.00100391	0.00178734	0.00175289	0.0015751	0.00168151	0.0015392	0.002276	0.0017561	0.00173924	0.00281639	0.00441876	0.00192509	0.00231714	0.00151631	0.00209289	0.00244873	0.00129507	0.00372763	0.00259701	0.00276348	0.00295523						0.0048229	0.00586915	0.00350776	0.00395557	0.00421602						0.00031957	0.00038582	0.00040352	0.00180604	0.00164595
80824	senile osteoporosis	Condition	0.00212244	0.0025617	0.00154776	0.0017058	0.00097632	0.00191199	0.00214624	0.00210381	0.00216554	0.00216123	0.00280305	0.00251868	0.00239043	0.00235293	0.00434811	0.00218194	0.00272093	0.00228362	0.00232039	0.00188544	0.00168105	0.0074373	0.00663058	0.00603738	0.0057097						0.00384491	0.00703721	0.00578623	0.00484851	0.00381613						0.00080741	0.00066959	0.00015451	6.05e-05	0.00034362
435517	acidosis	Condition	9.64e-05	0.00011883	0.00017389	0.00031053	0.00027936	0.00014217	0.00013353	0.00013839	0.00017738	0.00018288	0.00046607	0.00064608	0.00098297	0.00188547	0.00425503	0.00043321	0.0006285	0.00094835	0.00202541	0.00063971	0.00045772	0.0002359	0.00015392	0.00016648	0.00019472						0.00018379	0.00051192	0.00110887	0.00214826	0.00236766						3.99e-05	5.55e-05	0.00012043	0.00012682	0.00027373
197444	vascular complication of medical care	Condition	0.0011675	0.00070132	0.00063418	0.00054524	0.00034341	0.00017529	0.00015752	0.00014814	0.00013437	0.00013664	0.00221848	0.00198264	0.00226862	0.00228731	0.00416908	0.00214578	0.00158422	0.00195139	0.00224981	0.00072679	0.00045876	4.52e-05	4.48e-05	3.14e-05	4.1e-05						0.00012108	0.00061498	0.00109044	0.00123222	0.00146966						0.00019936	0.00028367	0.00023039	0.00013255	0.000131
134736	backache	Condition	0.00231408	0.00238974	0.00219173	0.00186597	0.00144385	0.00207471	0.00209401	0.00210439	0.00201285	0.00181056	0.00182989	0.00296812	0.00430596	0.00260713	0.00409328	0.00242592	0.00341962	0.00297018	0.0027416	0.00177304	0.00159029	0.00588977	0.00669738	0.00590548	0.00511296						0.00392094	0.00480574	0.00750746	0.00659969	0.00458801						0.00138651	0.00087312	0.00109877	0.00156449	0.00162072
4090425	altered sensation of skin	Condition	0.00057498	0.00047677	0.00066231	0.00088513	0.00077246	0.00094287	0.00098376	0.00113213	0.00117393	0.00144026	0.00247936	0.00168388	0.00117386	0.00206757	0.00401277	0.00189405	0.00176456	0.00139343	0.00205882	0.00179691	0.00033707	0.00053462	0.00034622	0.0006257	0.00091002						0.00238355	0.00219538	0.0023344	0.00369013	0.00406266						0.00030151	0.00027276	0.00041005	0.00047653	0.00099426
194133	low back pain	Condition	0.00075892	0.0009643	0.00129724	0.00171923	0.00113224	0.00308663	0.00305892	0.00341534	0.00360142	0.00354244	0.00061298	0.00185405	0.00219603	0.0024738	0.00400529	0.0011297	0.0017261	0.0024064	0.00225665	0.00327915	0.00107574	0.00157202	0.00303246	0.00301053	0.0029283						0.00421159	0.00338747	0.00550493	0.00247355	0.00197835						0.00040929	0.00080535	0.00137563	0.00337799	0.0030482
4256228	respiratory failure	Condition	0.00035514	0.00034404	0.00029241	0.00034636	0.00029147	6.83e-05	6.52e-05	6.04e-05	4.93e-05	5.06e-05	0.00121212	0.00174234	0.00190453	0.00222025	0.00394176	0.00153741	0.00177961	0.002511	0.00255485	0.00048138	0.0005721	4.95e-05	3.12e-05	3.02e-05	3.54e-05						5.21e-05	0.00020295	0.00039906	0.0006673	0.00098373						0.00038116	0.00027699	0.00014796	0.00014058	0.0001231
4164898	diverticulosis of large intestine without diverticulitis	Condition	0.00210803	0.00208218	0.00214748	0.00197531	0.00127274	0.0018623	0.00270093	0.00328648	0.00305166	0.00266791	0.00122174	0.00276785	0.00288699	0.00258383	0.00390062	0.00207966	0.0028099	0.00332808	0.00313792	0.00191172	0.00118738	0.00380594	0.00463712	0.00463762	0.00408651						0.00150467	0.00276109	0.00426824	0.00324574	0.00271712						0.00852135	0.0127623	0.0120585	0.00989923	0.00862576
319049	acute respiratory failure	Condition	0.00027613	0.0002302	0.00028056	0.00029061	0.00052339	5.05e-05	4.81e-05	4.26e-05	3.8e-05	3.62e-05	0.00151732	0.00158633	0.0024299	0.00216463	0.00389229	0.00106328	0.00167717	0.0020825	0.00200732	0.00042371	0.00056842	2.14e-05	1.63e-05	1.78e-05	3.63e-05						7.05e-05	0.00023303	0.00021202	0.00040654	0.00064744						9.62e-05	9.35e-05	5.92e-05	8.27e-05	7.95e-05
314666	old myocardial infarction	Condition	0.000255	8.47e-05	0.00016805	0.00022394	0.00023825	0.00039583	0.00045093	0.00041718	0.00039473	0.00034695	0.00105574	0.0022057	0.0012122	0.00166523	0.00385259	0.00065695	0.00184423	0.00138347	0.00177248	0.00156524	0.00030029	8.06e-05	5.51e-05	0.00012605	0.00010246						0.00260748	0.00509706	0.00563298	0.0056105	0.00532475						0.0003005	0.00031232	0.00031365	0.00030628	0.00026117
138825	actinic keratosis	Condition	0.00092809	0.0009863	0.00079373	0.00097591	0.00072972	0.00224807	0.00167953	0.00151534	0.00184811	0.00142752	0.00259066	0.00272278	0.00173339	0.00214693	0.0037763	0.00224021	0.00211941	0.00175977	0.00274855	0.00182194	0.000276	0.00060756	0.00048224	0.00081456	0.00069754						0.00252821	0.00372622	0.00248941	0.00467525	0.00406215						0.00122743	0.00122062	0.0007221	0.00144393	0.00140406
316139	heart failure	Condition	0.00029527	0.00033614	0.00069778	0.00067156	0.00063414	0.00114068	0.00108208	0.00104138	0.00104832	0.00098164	0.00375714	0.00243246	0.00244429	0.00148959	0.00372722	0.00379585	0.00340541	0.00179336	0.0020679	0.00248956	0.00037933	0.00065505	0.00123287	0.0009872	0.00143071						0.00735732	0.00483338	0.00180095	0.00196659	0.00159671						0.0012924	0.00049452	0.00029037	0.00035476	0.00026323
4113821	anxiety state	Condition	0.00038813	0.00046413	0.00040339	0.00064189	0.00069248	0.00110546	0.00107171	0.00105727	0.00106289	0.00105228	0.00116933	0.00170774	0.0014686	0.0020878	0.00368791	0.00120023	0.00129653	0.00188738	0.00225775	0.00163458	0.00031506	0.00082521	0.00106338	0.00127747	0.00136003						0.00212287	0.00395723	0.00369112	0.00471704	0.00451063						0.00046244	0.00052752	0.00033453	0.00026178	0.00019926
77234	benign neoplasm of colon	Condition	0.00256715	0.00192738	0.00162921	0.00198593	0.0015521	0.00384994	0.00342685	0.00341451	0.00284181	0.00266809	0.00381674	0.00290396	0.00240502	0.0025544	0.00365894	0.00429997	0.00372161	0.00257276	0.00278617	0.00206433	0.00171832	0.00487281	0.00451679	0.00371924	0.00298137						0.00657256	0.00465661	0.00477133	0.00423408	0.00303626						0.0129716	0.0115501	0.0090065	0.0088678	0.00794047
437827	pure hypercholesterolemia	Condition	0.00210317	0.00281856	0.00234833	0.00184649	0.00146601	0.00297768	0.00350372	0.00317766	0.00388904	0.00377111	0.00202145	0.00210198	0.00168926	0.00224241	0.00360493	0.00195873	0.00262692	0.00186533	0.00244802	0.00255458	0.00185284	0.00638229	0.00472483	0.00661246	0.00643116						0.00341632	0.00218446	0.00132918	0.00258705	0.0024328						0.00465597	0.00947043	0.0101866	0.0097756	0.00920722
81611	diverticular disease of colon	Condition	0.00185904	0.00226705	0.00197564	0.00219877	0.00155635	0.00173694	0.00249241	0.00318202	0.00301882	0.00288475	0.00145304	0.00262174	0.00374371	0.0023344	0.00356031	0.00138425	0.00279462	0.00305847	0.00257248	0.00185698	0.00121105	0.00311367	0.00499918	0.00451689	0.00444531						0.00181506	0.00250153	0.00371385	0.0029416	0.00280064						0.00793371	0.0121757	0.0119021	0.0103947	0.00989963
77670	chest pain	Condition	0.00262353	0.00228525	0.00217343	0.0025128	0.00167347	0.00451816	0.00495406	0.00577007	0.00580891	0.00570739	0.00198542	0.00231467	0.00273098	0.00251901	0.00352835	0.00169054	0.00205853	0.00305673	0.00237884	0.0030768	0.00155091	0.00600961	0.00897697	0.00793817	0.00777321						0.00127751	0.00128134	0.00272092	0.00288013	0.00218672						0.00594255	0.00829503	0.00825572	0.00887052	0.00960197
137682	skin sensation disturbance	Condition	0.00038314	0.00040025	0.00064163	0.00114387	0.00137346	0.00078314	0.00080248	0.00093113	0.00102582	0.00129993	0.00177988	0.00199732	0.00136866	0.00196672	0.00351402	0.00187991	0.00153952	0.00145266	0.00188382	0.00162779	0.00021919	0.0004672	0.00030413	0.00068288	0.00104277						0.00143686	0.0017814	0.0015966	0.00329576	0.00393887						0.00045682	0.00040335	0.00058487	0.00092173	0.00188299
312648	benign essential hypertension	Condition	0.00360794	0.00320265	0.00269555	0.00298898	0.0014739	0.00307543	0.00374477	0.00463026	0.00596703	0.00598753	0.00337908	0.0020792	0.00223748	0.00224898	0.00325877	0.0029153	0.00246044	0.00156154	0.00242489	0.002071	0.00243205	0.0138965	0.0158803	0.0170433	0.0166758						0.00282568	0.00218141	0.00250469	0.00346984	0.00338374						0.00863089	0.0110332	0.0107014	0.0117395	0.0113776
254061	pleural effusion	Condition	0.00039491	0.00027153	0.00037835	0.00016805	9.12e-05	0.00032177	0.00030422	0.00034546	0.00031873	0.00034028	0.00242756	0.00168868	0.00198794	0.00163447	0.00322144	0.00189714	0.00229882	0.00236911	0.00175814	0.00110528	0.00035005	0.00015479	0.00012023	0.00011215	8.15e-05						0.00358131	0.0034394	0.00284099	0.00221762	0.0017763						0.00040683	0.00026629	0.00025074	0.00022464	0.00027553
40483287	disorder of kidney and/or ureter	Condition	0.0002699	0.00023755	0.00016466	0.00018321	0.00021432	0.00057563	0.00055281	0.00053243	0.00051453	0.00046935	0.00101821	0.00184037	0.00120062	0.00165016	0.00320536	0.00116697	0.00107187	0.00136347	0.00149147	0.0017296	0.00024066	0.00017023	0.00018012	0.0001047	9.58e-05						0.00091156	0.0027934	0.00349423	0.00330597	0.00286641						0.00092192	0.00035423	0.00035958	0.00040514	0.00038095
315078	palpitations	Condition	0.00081636	0.0010734	0.00116206	0.00102062	0.0009977	0.00141855	0.0015537	0.00162332	0.00151018	0.00152137	0.00133492	0.00236586	0.00223493	0.00189639	0.0031625	0.00092536	0.00203258	0.00175398	0.00204327	0.00193507	0.00103804	0.00314115	0.00302752	0.00206529	0.00159595						0.00463429	0.00663044	0.00544803	0.00385117	0.00325246						0.00042534	0.00031133	0.00067003	0.00062683	0.00085126
4178431	cartilage disorder	Condition	0.00054794	0.00042501	0.0003194	0.00092611	0.00090872	0.00052785	0.00057551	0.00067581	0.00092315	0.00099439	0.00031876	0.00025019	0.00115757	0.00168203	0.00295864	0.00026943	0.00018727	0.00084686	0.00170339	0.0009562	0.00079871	0.00092921	0.00052277	0.00160148	0.00225361						0.00072067	0.00075434	0.00174664	0.0030717	0.00397857						0.00035985	0.00029177	0.00020407	0.00030838	0.00050354
436222	altered mental status	Condition	0.00063439	0.00065925	7.26e-05	0.00025723	0.00111938	0.00012159	0.00013122	0.00013217	0.0002253	0.00067645	0.00185702	0.00213489	0.00032861	0.00022172	0.00295028	0.00160667	0.0020758	0.00011968	0.00022088	0.00094178	0.00028881	4.71e-05	4.79e-05	0.00013042	0.00099043						0.00025067	0.00058544	0.0005574	0.00021936	0.00147142						7.44e-06	2.49e-05	0.00027209	0.00070326	0.0021463
4268911	disorientated	Condition	9.71e-05	5.58e-05	8.24e-05	0.00016079	0.00097654	2.83e-05	3.44e-05	0.00012653	0.00020292	0.00048228		0.00013986	0.00012938	0.00022012	0.00289571	0.00011303	0.00013422	0.00010896	0.00022123	0.00075059	0.00019531	5.93e-05	1.65e-05	0.0001918	0.0009924						0.00012774	0.0001587	8.85e-05	0.00022131	0.0026278						1.74e-05	2.52e-05	4.05e-05	3.73e-05	0.00048901
43021974	complication associated with device	Condition	0.00102115	0.00020654	0.0001337	5.71e-05	2.72e-05	0.00033826	0.00031554	0.00029727	0.00026542	0.00025926	0.00255207	0.00102761	0.00150803	0.00165005	0.00285458	0.00202761	0.0010574	0.00169331	0.00143095	0.00088161	0.00077757	0.00011294	0.00011332	8.71e-05	0.00010564						0.00385586	0.00189487	0.00316567	0.00362723	0.00378442						0.00021897	0.0001468	0.00012898	0.00014445	0.00010302
254761	cough	Condition	0.00095105	0.00149686	0.00194352	0.00160929	0.00145966	0.00159554	0.00192126	0.00248128	0.00262396	0.00275797	0.00113645	0.00090093	0.00227435	0.0017412	0.00280002	0.00090931	0.00119015	0.00218118	0.00190574	0.00215298	0.00147097	0.00324259	0.00505526	0.00492401	0.00591189						0.00235502	0.00147773	0.00229006	0.00182179	0.00278181						0.00036428	0.00080413	0.00474912	0.00512197	0.00506133
4223659	fatigue	Condition	0.00036584	0.00022417	0.00079508	0.001468	0.00134001	0.00108706	0.00108504	0.00102235	0.00147117	0.00150575	0.00066196	0.00054823	0.00245947	0.00245298	0.00276734	0.00041984	0.00044556	0.00173841	0.00244065	0.00141083	0.00041481	0.00042845	0.00031765	0.00188041	0.00224632						0.00081255	0.00087516	0.0008979	0.00226545	0.00214219						0.00033457	0.00036625	0.00196837	0.00314989	0.00249389
77079	spinal stenosis	Condition	0.00123562	0.00088458	0.00122243	0.00150747	0.00078954	0.00080078	0.00075129	0.00092028	0.00103301	0.00092339	0.00194545	0.0013467	0.00238612	0.00191705	0.00261452	0.00172358	0.00117953	0.00207712	0.00211627	0.00120687	0.00090435	0.00067049	0.00126126	0.0012293	0.0007757						0.00246255	0.0016604	0.00425663	0.00377484	0.00245996						0.00042739	0.00072247	0.00110524	0.00063989	0.0008252
196436	internal hemorrhoids	Condition	0.00205515	0.00160314	0.00169628	0.0016873	0.00131699	0.00195776	0.00195519	0.00184468	0.00158914	0.00151229	0.00293293	0.00316728	0.00264494	0.00247408	0.00254989	0.00251816	0.00299387	0.00323675	0.00253379	0.00118608	0.00136925	0.00324103	0.00417116	0.00330869	0.00274315						0.00874539	0.0068097	0.00755878	0.00409168	0.00280728						0.00354136	0.00466012	0.00475781	0.00529807	0.00549166
194692	cirrhosis - non-alcoholic	Condition	0.00074279	0.00059143	0.00039044	0.00023597	0.00028549	0.00080201	0.00075659	0.00064765	0.00054679	0.00048871	0.00247499	0.00196962	0.00228881	0.00142219	0.00254237	0.00202415	0.00181398	0.00166682	0.00157073	0.00062286	0.00084382	0.00023541	9.03e-05	6.82e-05	4.48e-05						0.0007082	0.00058081	0.0004613	0.00051756	0.00044049						0.00116448	0.00057566	0.00048773	0.00037245	0.00046083
434894	acute posthemorrhagic anemia	Condition	0.0002122	0.00024571	0.00021371	0.00026436	0.00016882	0.00026569	0.00027381	0.00029649	0.00032923	0.00030084	0.00089655	0.00161822	0.0014179	0.0016971	0.00251113	0.00070689	0.00100799	0.00123016	0.00174469	0.00132542	0.0001349	8.31e-05	6.16e-05	8.45e-05	8.64e-05						0.00078743	0.00107603	0.00115141	0.00183687	0.00177631						0.00031695	0.00043473	0.00058045	0.00029819	0.00020062
4150062	knee pain	Condition	0.00053458	0.00071441	0.00093379	0.00128456	0.00083157	0.00175873	0.00177563	0.00221707	0.00214118	0.00196136	0.00067722	0.00171532	0.00270999	0.00222713	0.00247074	0.0011956	0.00184856	0.00177544	0.00239118	0.00194921	0.00042352	0.00091312	0.00129413	0.00234583	0.0019005						0.00086423	0.00194712	0.00257775	0.00287737	0.00238697						0.00046904	0.000741	0.00141876	0.00143982	0.00118313
75909	disorder of bone	Condition	0.00064601	0.00036775	0.00029517	0.00052203	0.00056982	0.00068264	0.00075334	0.00070368	0.00072362	0.00074852	0.00032051	0.00028486	0.00099683	0.00160356	0.00244052	0.00028564	0.000378	0.00110602	0.00160898	0.00105618	0.00062561	0.00074387	0.00035571	0.0006059	0.00066947						0.00072146	0.0006612	0.00205434	0.00295923	0.00318861						0.00041127	0.00042262	0.00017789	0.00016229	0.00016266
432795	traumatic and/or non-traumatic injury	Condition	0.00143619	0.00212098	0.00190621	0.00203912	0.00109729	0.00215632	0.00271004	0.0028539	0.00256379	0.00261785	0.00137543	0.00161463	0.00178146	0.00203866	0.00243707	0.00172462	0.00165059	0.00147309	0.00170319	0.00181402	0.00171248	0.00740946	0.00614301	0.00703181	0.00763823						0.00222621	0.00303479	0.00291011	0.00277115	0.00287593						0.00053054	0.0006197	0.00094473	0.00165428	0.00241972
4092896	feces contents abnormal	Condition	0.00388615	0.00396524	0.00289551	0.00260119	0.00157533	0.00429488	0.00424451	0.00433541	0.00424383	0.00382958	0.00280271	0.00191812	0.00193741	0.00216338	0.00241804	0.00197315	0.00206813	0.00173953	0.00195338	0.00174593	0.00256011	0.0173193	0.0169121	0.0148096	0.0135193						0.00534824	0.00515564	0.0069366	0.00607616	0.00351196						0.00535632	0.00519733	0.00372577	0.00375932	0.00324882
4064161	cirrhosis of liver	Condition	0.00081596	0.00077984	0.00041126	0.00035206	0.00040231	0.00081463	0.00076324	0.00066159	0.00058376	0.00051059	0.00238006	0.00229373	0.00162021	0.00137859	0.00235247	0.00193462	0.00222973	0.00159619	0.00163843	0.00060739	0.00094227	0.00022044	0.00010354	5.74e-05	5.43e-05						0.00060645	0.0008315	0.00064377	0.00049897	0.00043532						0.00117586	0.00057344	0.00050732	0.00045811	0.0003973
77646	disorder of bone and articular cartilage	Condition	0.00081201	0.00050489	0.00020371	0.00056506	0.00056667	0.00065486	0.00072372	0.00068132	0.00072765	0.00075243	0.0002385	0.00031571	0.00107465	0.00151003	0.00233419	0.00024064	0.00027339	0.00098475	0.00162923	0.00095603	0.00087628	0.00119493	0.00030297	0.00061166	0.00096941						0.00090015	0.00097059	0.00179993	0.00247852	0.0028646						0.00048373	0.00036736	0.00018999	0.00020879	0.00023498
442077	anxiety disorder	Condition	0.00028925	0.00070709	0.00052039	0.00043189	0.00028162	0.00035536	0.00037442	0.00040749	0.00043468	0.00057449	0.00223813	0.0009961	0.0011078	0.00100105	0.00219613	0.00153156	0.00102463	0.00103259	0.00126213	0.00096562	0.00035023	0.00088314	0.0007061	0.00058204	0.00035814						0.00182001	0.00114854	0.00168071	0.00212544	0.0021536						0.00042447	0.00059645	0.0005307	0.0005102	0.00031473
437264	tobacco dependence syndrome	Condition	0.0006786	0.00019606	0.00015455	0.00013564	0.00010472	0.0012945	0.00105882	0.00097779	0.00084452	0.00074111	0.00222367	0.00103003	0.00094518	0.00128198	0.00212976	0.00209628	0.00106411	0.00160704	0.00105604	0.00144002	0.00028025	0.00022936	0.00015806	0.00015038	0.00010893						0.00061936	0.00056446	0.0008723	0.00068433	0.00063914						0.00396557	0.00162161	0.00109758	0.00062242	0.00050042
4272240	malaise	Condition	0.0003836	0.00020311	0.00088243	0.00126923	0.00110817	0.00113649	0.00110398	0.00103392	0.00150863	0.00162818	0.00038206	0.00042466	0.0011039	0.00236106	0.00210941	0.00047908	0.00036302	0.001321	0.00224046	0.0013293	0.00045893	0.00050121	0.00031405	0.00221171	0.00287473						0.00086554	0.00091683	0.00079227	0.00222236	0.00187774						0.00039872	0.00039076	0.00186411	0.0031025	0.00277681
375415	injury of head	Condition	0.00109053	0.00081828	0.00075447	0.00089826	0.00056644	0.00133464	0.00131606	0.00129994	0.00157646	0.001285	0.00350917	0.00236393	0.00165198	0.00202974	0.00207033	0.0019404	0.00210862	0.00180355	0.00223072	0.00163821	0.00041154	0.00019289	0.00010452	0.00023267	9.6e-05						0.00248878	0.00280043	0.00054004	0.00120363	0.00058901						0.0009374	0.00069594	0.00146418	0.00160099	0.00129347
197320	acute renal failure syndrome	Condition	0.0006525	0.00034721	0.00014991	0.00010603	4.29e-05	0.00062	0.00062854	0.00050399	0.00049607	0.00039874	0.00153088	0.00160462	0.00119483	0.0015429	0.0020431	0.00155533	0.00153037	0.00099088	0.00137954	0.00109336	0.00014648	0.00014887	0.00013364	0.00011571	0.0001109						0.00072771	0.00133154	0.00260155	0.00379604	0.00311887						0.00300237	0.00221255	0.00055118	0.00026989	0.00023787
78232	shoulder joint pain	Condition	0.00085323	0.00093846	0.00094969	0.00061852	0.00078587	0.00135508	0.0012793	0.00133688	0.00118482	0.00115115	0.00152709	0.00185513	0.00197842	0.00134203	0.00202085	0.00158396	0.00160358	0.00161223	0.00163501	0.00134878	0.00063215	0.00121892	0.00152506	0.00136617	0.00187701						0.00184987	0.0034487	0.00358617	0.00261976	0.00329221						0.00041378	0.00035595	0.00025127	0.00021725	0.00019149
434613	generalized anxiety disorder	Condition	0.00033593	0.00053218	0.00072719	0.0010538	0.00107814	0.00095475	0.00088667	0.00107805	0.00124206	0.00125197	0.0008784	0.00099426	0.00079844	0.00132779	0.00199634	0.00040404	0.00093214	0.00136946	0.0014627	0.00125356	0.00041623	0.00119812	0.00180413	0.00282745	0.00279887						0.00116305	0.00170344	0.00238311	0.00346618	0.0029553						0.00056083	0.00071176	0.00033294	0.0001944	0.00016
75860	constipation	Condition	0.00173972	0.00168346	0.00158581	0.00165027	0.00104199	0.00194261	0.00195539	0.00209574	0.00234724	0.0023669	0.00105028	0.00112517	0.00145171	0.00191876	0.001995	0.00093048	0.00114478	0.00151079	0.00199268	0.0016236	0.00158874	0.00513341	0.00568841	0.00634174	0.00644338						0.00381927	0.00376547	0.00390641	0.00603306	0.00583735						0.00030364	0.0007786	0.00049341	0.00164549	0.00144541
444239	postprocedural state finding	Condition	0.00103469	0.00170662	0.00143565	0.0013894	0.00126079	0.00187869	0.0021177	0.00230944	0.00234596	0.00220795	0.00195297	0.00257675	0.00218383	0.00202554	0.00199377	0.0023638	0.00254465	0.00228049	0.00181785	0.00198243	0.00060304	0.00105291	0.00155119	0.00177731	0.0019686						0.00131212	0.00169472	0.0015264	0.00077166	0.00080638						0.00282791	0.00534864	0.00646172	0.00740944	0.0066091
442256	disorder of bursa of shoulder region	Condition	0.0008417	0.00091221	0.00060742	0.00088979	0.00082058	0.00056287	0.00054065	0.00039177	0.00050952	0.00045748	0.0013476	0.00242134	0.00184693	0.00174483	0.00195056	0.00164094	0.00249504	0.00113058	0.00193385	0.00066761	0.00067477	0.00122808	0.00089454	0.00135203	0.0012474						0.00154289	0.00443819	0.00229274	0.00316259	0.00263544						0.00047039	0.00038206	0.00014443	0.00026622	0.00025297
135333	pressure ulcer	Condition	0.0003398	0.00024407	0.00016875	7.78e-05	1.33e-05	6.22e-05	7.55e-05	0.00010007	0.00017798	0.00016043	0.00159708	0.00210004	0.00142955	0.00137034	0.0019455	0.00137331	0.00189521	0.00201641	0.0013651	0.00039048	0.00015213	2.45e-05	3.11e-05	2.99e-05	4.79e-05						0.0001665	0.00037873	0.00093143	0.00108099	0.00122562						2.21e-05	2.45e-05	2.47e-05	3.63e-05	7.45e-05
4102183	borderline glaucoma	Condition	0.00135797	0.00115386	0.00121915	0.00164904	0.00126882	0.00091247	0.00096156	0.00112819	0.0014437	0.00146561	0.00130125	0.00107236	0.00096093	0.00217371	0.00194355	0.00149296	0.00111371	0.00140521	0.00173374	0.00134113	0.00138933	0.00339852	0.00287333	0.00308808	0.00268102						0.00190199	0.00179408	0.002081	0.00198875	0.00186577						0.00058381	0.00028186	0.00070799	0.00230053	0.00200931
4012368	increased frequency of urination	Condition	0.00029792	0.00027054	0.00053143	0.0009246	0.00128228	0.00048486	0.00045529	0.00045912	0.00070132	0.00098424	0.00019692	0.00034547	0.00035968	0.00095031	0.0019433	0.00016559	0.00045145	0.00048649	0.00096234	0.00094354	0.00021488	0.00018057	0.00021394	0.00093805	0.00177794						0.00049659	0.00052726	0.00052084	0.00127965	0.00192301						0.0010111	0.00030888	0.00035193	0.00039915	0.00149283
80816	degeneration of intervertebral disc	Condition	0.00020519	0.00016444	0.00031074	0.00079324	0.00092219	0.00076644	0.00081407	0.00095486	0.00086628	0.00083724	0.00051307	0.00042373	0.00151917	0.00108437	0.00192377	0.00063434	0.00040413	0.00170272	0.00098044	0.00111988	0.00015976	0.0002587	0.00044185	0.00088023	0.00118847						0.00131694	0.00101604	0.00216062	0.00154819	0.00230605						0.00317706	0.00078336	0.0002186	0.000221	0.00041226
44782690	chronic kidney disease stage 5 due to hypertension	Condition	0.00082094	0.00054579	0.00012348	0.00013763	0.00010415	0.0003303	0.00030979	0.0002787	0.00030156	0.00027502	0.00081256	0.00133492	0.00046383	0.00111864	0.00190474	0.0009161	0.00112828	0.00058654	0.00118313	0.00053476	0.00120366	0.00094919	0.00036819	0.00025068	0.00026098						0.00313538	0.00351117	0.00247292	0.00474005	0.00571536						0.00065596	0.00046351	0.00022267	0.00024898	0.00017317
4137083	pain intensity rating scale	Measurement	0.00438819	0.00458828	0.0030444	0.00232564	0.00132823	0.0129599	0.0154523	0.0146398	0.00884695	0.00637509	0.001565	0.00041863	0.00055496	0.00041443	0.00175193	0.00119337	0.0005573	0.00070364	0.00042268	0.00183995	0.00287587	0.0255132	0.0216272	0.0126525	0.00636466						0.00029493	0.00058702	0.0014268	0.00069257	0.00094812						0.0212625	0.0278851	0.0209255	0.009438	0.00473576
381290	ocular hypertension	Condition	0.00276466	0.00284941	0.00234274	0.00199059	0.00178797	0.00320584	0.00315444	0.00308117	0.00308592	0.00284315	0.00105666	0.00122596	0.00117438	0.0018675	0.00172712	0.00137056	0.00102429	0.00101976	0.00171281	0.00262045	0.00239724	0.00874046	0.00860192	0.00861682	0.00702043						0.00212608	0.00221656	0.00264644	0.00363581	0.00207333						0.0040727	0.00337317	0.00240454	0.00334228	0.00308331
4209423	nicotine dependence	Condition	0.00060646	0.00027892	0.00018528	0.00015785	5.83e-05	0.00120564	0.00101029	0.0009354	0.00082614	0.00072482	0.00186174	0.00106074	0.00133011	0.00126633	0.00169521	0.00169202	0.0009458	0.00125381	0.00110093	0.00126986	0.00026915	0.0001968	0.00016758	0.00017276	0.00011205						0.00046487	0.00057464	0.00062255	0.00047948	0.00058705						0.00324036	0.00132798	0.00103784	0.00053324	0.0005065
4059015	falls	Condition	0.00013878	0.00015957	0.00029604	0.00035193	0.0007766	0.00015328	0.00015945	0.00022618	0.00020258	0.00021833	0.00056804	0.00039169	0.00083374	0.00069227	0.00163065	0.00037987	0.00028734	0.00089114	0.00055469	0.00050488	0.00016114	0.0001084	6.81e-05	0.00012787	0.00010634						0.0001307	0.00023094	0.00047898	0.00027574	0.00033624						3.83e-05	3.5e-05	0.00019447	0.00011453	0.00090175
4022201	injury of musculoskeletal system	Condition	0.0016099	0.00145591	0.00122832	0.00126623	0.00101784	0.00115826	0.00113103	0.00101924	0.00084044	0.00081684	0.00281203	0.00281545	0.00257446	0.00188647	0.00162443	0.00255369	0.00316006	0.00198832	0.00177911	0.00092786	0.00151725	0.00544776	0.00419555	0.00382772	0.00419522						0.00565345	0.00656465	0.00474052	0.00329765	0.00245232						0.00073614	0.00058668	0.00046413	0.00029594	0.00021358
374028	age related macular degeneration	Condition	0.00157792	0.00128613	0.00112919	0.00108602	0.00114685	0.00112957	0.00147494	0.0013352	0.00128244	0.0014085	0.00096996	0.00168562	0.00118567	0.0012965	0.0015984	0.00115371	0.00146897	0.00107756	0.00127844	0.00107426	0.00129068	0.00239608	0.00203877	0.00171415	0.00196315						0.00176119	0.00104576	0.00084199	0.00096239	0.00109769						0.00237957	0.00468775	0.00296163	0.00379838	0.00343324
4236484	paresthesia	Condition	0.00027774	0.0001449	0.00011526	0.00010443	0.00011549	0.00017673	0.00014781	0.00014394	0.00012756	0.00013169	0.00043027	0.00071571	0.00154882	0.00133977	0.00154568	0.00087615	0.00088383	0.00132753	0.00091727	0.00031638	0.00030121	8.76e-05	0.00010163	0.00012734	0.00015341						0.00084836	0.000542	0.00025379	0.00040306	0.00049384						3.03e-05	7.91e-05	0.00028113	0.00026646	0.00014249
4307254	closed fracture	Condition	0.0013487	0.0014709	0.00101185	0.00076931	0.00114623	0.00133013	0.00158258	0.0014611	0.00113068	0.00094318	0.00223007	0.00159	0.00158304	0.00136139	0.00151087	0.00202788	0.00150015	0.00169423	0.00093597	0.00096357	0.00141924	0.0028247	0.00264851	0.00166974	0.0014163						0.00374136	0.00384386	0.00415271	0.00202546	0.00156007						0.00072195	0.00034175	0.000244	0.00021107	0.00021582
4178810	gastrointestinal complication of procedure	Condition	0.00075911	0.00077403	0.00034584	0.00024473	0.0001655	0.00014325	0.00013889	0.00013648	0.00014923	0.00015489	0.00205862	0.00175547	0.00101353	0.00129153	0.00149771	0.00223339	0.00195115	0.00167462	0.00123314	0.00040215	0.00064436	5.69e-05	4.64e-05	2.45e-05	3.49e-05						0.00011696	0.00038405	0.00046715	0.00066682	0.00117049						0.00045451	0.00019863	8.77e-05	6.27e-05	4.19e-05
4079750	osteoarthritis of knee	Condition	0.00102391	0.00119342	0.001047	0.00108286	0.00104338	0.00128628	0.00133217	0.00132804	0.00141707	0.00134584	0.00094262	0.00132051	0.00121239	0.00133101	0.00148797	0.00074403	0.00132139	0.00116204	0.00153546	0.00130148	0.00063281	0.00153182	0.00100332	0.00174112	0.00143956						0.00061332	0.0009445	0.00076835	0.00091858	0.00101131						0.00155037	0.00196561	0.00233424	0.00185944	0.00185248
4244662	disorder of musculoskeletal system	Condition	0.00054633	0.00072167	0.00051141	0.00076505	0.00069881	0.00067153	0.00059235	0.00055368	0.00063571	0.00056897	0.00128463	0.00212314	0.00114967	0.00128162	0.00145518	0.00117366	0.00170567	0.00128413	0.00168443	0.00073029	0.00067582	0.0011748	0.00090595	0.00147934	0.00148555						0.00088131	0.00344268	0.00237198	0.00378773	0.0029643						0.00024485	0.0002844	0.00018516	0.00022687	0.00015203
439154	abnormal findings on diagnostic imaging of skull and head	Condition	0.00012084	6.86e-05	6.15e-05	0.0001387	0.00034312	6.5e-05	6.4e-05	5.57e-05	0.00019614	0.00049417	0.00047863	0.00030734	0.00030119	0.00037561	0.00142541	0.00057056	0.00023714	0.00023707	0.00044985	0.00098243	0.00021593	7.33e-05	4.55e-05	4.82e-05	5.81e-05						0.00014717	4.41e-05	1.73e-05	0.00011758	0.00011803						0.00013031	0.00014439	0.00015141	0.00039177	0.00201385
437851	open angle with borderline intraocular pressure	Condition	0.00074298	0.00145693	0.00125044	0.00131909	0.00171704	0.00034844	0.00037662	0.00058267	0.00057065	0.00068427	0.00060228	0.00080429	0.00102959	0.00110159	0.00140363	0.00124585	0.00051746	0.0007349	0.00083015	0.0006259	0.00043167	0.00078515	0.00082458	0.00093409	0.00101168						0.00036477	0.00073723	0.00064507	0.00062978	0.00063967						0.00191449	0.00081252	0.00193314	0.00160502	0.00250093
195562	hemorrhoids	Condition	0.00209431	0.00186187	0.00142021	0.00165098	0.00106021	0.00167717	0.00163087	0.00155689	0.00132622	0.00121953	0.00206901	0.00252946	0.00240845	0.00178768	0.00139395	0.00248836	0.00238713	0.00244708	0.00171717	0.00132848	0.00150805	0.00340889	0.0038672	0.00257841	0.00180464						0.00609889	0.00533571	0.00609019	0.00352027	0.00201327						0.00272575	0.0033598	0.00268165	0.00247387	0.00311596
443392	malignant neoplastic disease	Condition	0.00019317	9.55e-05	0.00011172	7.84e-05	3.15e-05	0.0008709	0.00090276	0.00077729	0.0007003	0.00067148	0.00064742	0.0006551	0.00055479	0.00079812	0.00138789	0.00041765	0.00067569	0.00079335	0.00070628	0.00146636	0.00020632	0.00019279	0.00013032	9.75e-05	8.21e-05						0.00060213	0.0004439	0.00053998	0.00059125	0.00057154						0.0011674	0.00109558	0.00039327	0.00027277	0.00023812
443919	hypertensive renal failure	Condition	0.00036752	0.00025308	0.00010229	8.7e-05	7.71e-05	0.00040156	0.00038507	0.00033925	0.00035715	0.00032747	0.00043784	0.00078809	0.00027861	0.00101182	0.00138123	0.00049363	0.00092575	0.00039466	0.00091249	0.00057689	0.00100993	0.00068655	0.00016301	0.00013752	0.00015516						0.00547479	0.0028704	0.00231848	0.0035898	0.00420234						0.00028989	0.00036673	0.00022636	0.00019565	0.00019176
4109420	open-angle glaucoma - borderline	Condition	0.00077838	0.00085669	0.00120498	0.0011362	0.0010304	0.00034413	0.00037357	0.00056854	0.00054454	0.00066473	0.00094461	0.00076357	0.00086432	0.00103322	0.00137848	0.00114031	0.00060594	0.0009459	0.00097438	0.00063998	0.00036853	0.000689	0.00088562	0.00086738	0.00096533						0.00035052	0.00074535	0.00063054	0.00067621	0.00059112						0.00144245	0.00069879	0.00152453	0.00163276	0.00253819
4234997	disorder of vein	Condition	0.00051363	0.00043924	0.0002176	9.69e-05	3.47e-05	0.00012165	0.00013908	0.00012115	0.0001099	0.00010096	0.00103073	0.00200188	0.00126322	0.00108786	0.00135924	0.00162586	0.00187385	0.00179979	0.00087536	0.00053539	0.00011706	5e-05	3.25e-05	1.81e-05	2.79e-05						0.00028711	0.00052468	0.00096531	0.00045806	0.00058871						0.00014236	8.43e-05	4.17e-05	4.94e-05	5.03e-05
40321716	secondary thrombocytopenia	Condition	0.00060343	0.00043935	0.00033619	0.00030508	0.00021607	4.78e-05	7.17e-05	7.49e-05	7.46e-05	8.98e-05	0.00118497	0.001861	0.00137354	0.00209326	0.00135175	0.00115943	0.00163672	0.00179952	0.00202257	0.00023997	0.00014444	3.97e-06	5.57e-06	3.27e-06	9.37e-07						6.41e-05	0.00043212	0.00096669	0.00044991	0.00042449						2.95e-06	2.08e-05	1.67e-05	1.39e-05	1.83e-05
135215	hashimoto thyroiditis	Condition	0.00051915	0.00051458	0.00034452	0.00040523	0.00050453	0.00079531	0.0007453	0.00079399	0.00083921	0.00076562	0.00146669	0.00157838	0.00173777	0.00108709	0.00134076	0.00105308	0.00163011	0.00149136	0.00122581	0.0009697	0.00084322	0.00123802	0.00089391	0.00082365	0.00076335						0.00357933	0.00356675	0.00406407	0.00355193	0.00222841						3.39e-05	5.48e-05	3.18e-05	1.82e-05	2e-05
313217	atrial fibrillation	Condition	0.000241	0.00042203	0.00064035	0.00070994	0.00080004	0.00124477	0.00120267	0.00125151	0.00126295	0.00119875	0.00266735	0.00135144	0.00068518	0.00089256	0.00132301	0.00171687	0.001289	0.00078913	0.00073487	0.00221529	0.00027934	0.00060802	0.00069464	0.00050042	0.0004414						0.00171507	0.00106891	0.00084257	0.00069902	0.0008762						0.00040604	0.00043984	0.00098605	0.00099496	0.00104001
4281109	autoimmune thyroiditis	Condition	0.00041587	0.00054935	0.00035865	0.00043489	0.00032154	0.00079206	0.00072387	0.00078216	0.00083895	0.00075404	0.00142623	0.00184127	0.00116508	0.00118731	0.00128938	0.00129162	0.00160307	0.00138685	0.00110421	0.00095317	0.00095926	0.00124304	0.00094642	0.0006559	0.00051676						0.00320999	0.0031141	0.00308641	0.00292638	0.00206621						5.14e-05	4.09e-05	2.86e-05	2.02e-05	3.51e-05
432895	cortical senile cataract	Condition	0.00193249	0.00192142	0.00186102	0.00197947	0.00123316	0.00065144	0.00087789	0.00078757	0.00080204	0.00063969	0.00173951	0.0017799	0.0014206	0.00164723	0.0012606	0.00200376	0.00226531	0.0018316	0.00164937	0.00061234	0.00163642	0.00571295	0.00521747	0.00517977	0.00421026						0.00419277	0.00323708	0.00316112	0.00443701	0.00171606						0.00018552	0.00088258	0.00062676	0.00033021	0.00020405
4224741	degenerative disorder of macula	Condition	0.00115562	0.00105459	0.00111741	0.00149782	0.00150138	0.00106534	0.00134757	0.00125531	0.00120033	0.00126105	0.00173865	0.00134401	0.00126798	0.00141155	0.00124797	0.00128556	0.0010844	0.00079514	0.00132598	0.00099839	0.00137027	0.00197874	0.00167708	0.00157801	0.00155634						0.00118286	0.00096008	0.00075953	0.00087601	0.00079192						0.0023251	0.00402642	0.00230646	0.00357888	0.00339804
437833	hypokalemia	Condition	0.00021114	0.00014919	0.00012235	0.00014662	0.00015966	0.00032911	0.00041068	0.00033639	0.00034096	0.00029239	0.00153942	0.0017808	0.00135791	0.00056329	0.0012411	0.00139004	0.00200544	0.00122406	0.00053305	0.00097373	0.00015136	0.00019842	0.00012266	0.00018174	0.00015188						0.00111039	0.00224285	0.00164043	0.00056326	0.00057214						0.0012776	0.00102793	0.00037078	0.00036513	0.00042378
378427	tear film insufficiency	Condition	0.00087441	0.00139289	0.00121394	0.00141878	0.00088647	0.0005879	0.00105492	0.00097257	0.00076032	0.00102867	0.0005778	0.0010333	0.00121693	0.00108745	0.00124059	0.0006056	0.0010235	0.00108015	0.00101929	0.00095633	0.00125824	0.00315863	0.0034347	0.00189327	0.00278123						0.00113926	0.00194754	0.00188213	0.00082878	0.00109372						0.0002228	0.0003127	0.00042267	0.00088685	0.00070316
317576	coronary arteriosclerosis	Condition	0.00064411	0.00101044	0.00117947	0.00101229	0.00113709	0.00090502	0.00090924	0.00099441	0.00106843	0.00097561	0.00097645	0.00106344	0.00053892	0.00061119	0.00122356	0.00098086	0.00085598	0.00051463	0.00068312	0.00167772	0.00039672	0.00023443	0.0004346	0.00050438	0.00061052						0.00391062	0.00512217	0.00486431	0.0026717	0.00234669						0.00122015	0.0026389	0.00420251	0.00478707	0.00395682
377886	chronic purulent otitis media	Condition	0.00054505	0.00049687	0.0007197	0.00065388	0.00056299	0.00036045	0.00032282	0.00028876	0.00024885	0.00020232	0.00068861	0.00147768	0.00216134	0.00106975	0.00120857	0.00092942	0.00123087	0.00144518	0.00117815	0.00040815	0.00064301	0.00046371	0.00033975	0.00022971	0.00013963						0.00112569	0.00142345	0.00145841	0.00059684	0.0004545						0.00010912	6.82e-05	0.00048424	0.00035499	0.00044513
435262	primary open angle glaucoma	Condition	0.00126914	0.00145485	0.00163421	0.00183407	0.00113519	0.00052381	0.00083956	0.00143219	0.00177356	0.00153897	0.00061866	0.00084473	0.00163344	0.00169339	0.00120764	0.00078492	0.00081924	0.0017702	0.0014614	0.00121512	0.00064719	0.0012888	0.00195158	0.00226665	0.00196414						0.00047298	0.00075408	0.00150543	0.00111824	0.00075268						0.00074134	0.00128517	0.00372931	0.00397838	0.00359977
437521	familial hyperchylomicronemia	Condition	0.00014383	0.00010614	0.00042078	0.00085593	0.00065886	8.46e-05	6.02e-05	0.00020518	0.00022659	0.00017049	6.03e-05	0.00018034	0.0010883	0.00166646	0.00118276	0.00026192	0.00022381	0.00113193	0.00166539	0.00040264	5.52e-05	3.51e-06	0.00029365	0.00022232	0.00017796						8.25e-06	1.19e-06	0.00090028	0.00085153	0.00056442						0.00089374	0.00040301	0.00052122	0.00096266	0.00076972
440383	depressive disorder	Condition	0.00083572	0.0006077	0.00065828	0.00077233	0.0005199	0.00191918	0.00198474	0.00184499	0.00193779	0.00205594	0.0012307	0.00143461	0.00081885	0.00117426	0.00117362	0.00206793	0.00176898	0.00106026	0.00092408	0.00203403	0.00069302	0.00105883	0.00087889	0.00079427	0.00165607						0.00309359	0.0023812	0.00146497	0.00155734	0.00176477						0.00044821	0.00043936	0.00034931	0.00023154	0.00016075
4000609	disorder of upper gastrointestinal tract	Condition	0.00104025	0.00166701	0.00171608	0.0012657	0.00146094	0.00060932	0.00097576	0.00111134	0.00098492	0.00081247	0.00075594	0.00141106	0.00188943	0.00142738	0.00113018	0.00052687	0.00117536	0.00179425	0.00167303	0.00074927	0.0009704	0.00203196	0.00217031	0.00166855	0.00159085						0.00095307	0.00125366	0.00143264	0.00096099	0.00072462						0.00029243	0.00109944	0.0013673	0.0017983	0.00133028
200174	disorder of skin and/or subcutaneous tissue	Condition	0.00031956	0.00019716	0.00017499	0.00020825	0.00015218	0.00083113	0.00117877	0.00125887	0.00145878	0.00156535	0.00041867	0.00037062	0.00021401	0.00107279	0.0011221	0.0001722	0.00032726	0.00042358	0.00089857	0.00225091	0.00025219	0.00061282	0.00046721	0.00032042	0.00030252						0.00147673	0.00212938	0.00144792	0.00160792	0.00159041						0.00272147	0.00098407	0.00030433	0.00030313	0.00022328
436096	chronic pain	Condition	0.00120192	0.00134808	0.00089489	0.00041531	0.00023377	0.00037741	0.00061643	0.00056224	0.00047245	0.00048468	0.00039175	0.00027948	0.00011677	0.0008919	0.00112129	0.00030159	0.00018906	0.00020995	0.00079164	0.0004924	0.00127284	0.00198043	0.00102668	0.00042763	0.00037729						0.00015424	0.00026632	0.00031831	0.0006676	0.00068229						0.00211815	0.00239061	0.00209728	0.00031232	0.00028037
314658	cardiomegaly	Condition	0.00015373	0.00011443	0.00011155	0.00010796	2.18e-05	0.00015918	0.00022115	0.00025415	0.00029008	0.00029043	0.00078668	0.00096391	0.00109866	0.00105792	0.00110401	0.0009416	0.00076752	0.00101042	0.0008482	0.00081404	0.00029076	0.00015806	0.00017589	0.00014095	7.91e-05						0.00075506	0.00138346	0.00276931	0.00294561	0.0012235						0.00017926	0.00014895	0.0001125	0.00018002	0.00016983
315558	atherosclerosis of arteries of the extremities	Condition	0.0001191	0.00010858	0.00013383	0.00036739	0.00034588	0.00025463	0.00031884	0.00029921	0.00034954	0.0004873	0.00186844	0.00101104	0.00129427	0.00086942	0.00110168	0.00127264	0.00127146	0.00118228	0.000842	0.00084644	0.00033864	0.00010222	6.74e-05	0.00014683	0.00023741						0.00313651	0.00336968	0.00146887	0.00056359	0.00055216						0.00023533	0.00036421	0.00019494	0.00017383	0.00027557
72993	localized, primary osteoarthritis	Condition	0.00132901	0.0014335	0.00105626	0.00115701	0.00093071	0.0009389	0.00099223	0.00088202	0.00118393	0.0010883	0.00107859	0.00125372	0.00164729	0.00131385	0.00109972	0.00093069	0.00117662	0.00126378	0.00134988	0.00095437	0.00105236	0.0023235	0.00133147	0.00232387	0.00179661						0.00087638	0.00079901	0.0007546	0.00133856	0.00115974						0.00266483	0.0023705	0.00308773	0.00163673	0.00126986
37311319	hypovolemia	Condition	0.00022841	0.0001601	0.00024236	0.00039348	0.00038886	0.00039002	0.00032542	0.0005985	0.00038519	0.00040824	0.00062502	0.00060011	0.00089183	0.00067894	0.0010843	0.00061805	0.00103452	0.00087645	0.00076533	0.00092752	0.00095794	0.00074199	0.00073264	0.00081895	0.00071243						0.0004993	0.00052579	0.00043813	0.00038674	0.00043696						0.00062963	0.00057966	0.00022009	8.47e-05	9.03e-05
437663	fever	Condition	0.00175303	0.00225542	0.00218184	0.00167105	0.00168906	0.00591008	0.00582984	0.00562734	0.00556922	0.00522383	0.00104103	0.00127006	0.00100056	0.00140443	0.00105347	0.00078954	0.00136086	0.00120813	0.00155515	0.0040118	0.00168592	0.00642625	0.00697084	0.00737335	0.0072931						0.00210874	0.00235439	0.00300491	0.00296724	0.00307669						0.00059093	0.00166761	0.00187915	0.00265004	0.00299285
373769	nuclear cataract	Condition	0.00018703	0.00080445	0.00135427	0.00165639	0.00174861	0.00027072	0.0003235	0.0009873	0.00115692	0.00095296	0.00020436	0.00026906	0.0010707	0.0010525	0.00104574	0.00042491	0.00026148	0.00085824	0.00115182	0.00072347	0.00053114	0.00027104	0.00148461	0.00268708	0.00284032						0.00138821	0.00057608	0.00096667	0.00290985	0.00242316						0.00021591	0.00082543	0.00078476	0.00089408	0.00118085
443611	chronic kidney disease stage 5	Condition	0.00133742	0.0009018	0.00016477	0.00012624	7.35e-05	0.00118671	0.00107138	0.00081277	0.00072549	0.00064161	0.00134123	0.00083023	0.00032212	0.00049349	0.0010175	0.00138932	0.00107147	0.00027716	0.00047694	0.00045253	0.00117796	0.00130718	0.00034074	0.00015297	0.00012855						0.00286967	0.00333065	0.0019244	0.00149859	0.00234061						0.00156262	0.00081061	0.00028845	0.00023355	0.00021273
4042728	blood glucose abnormal	Condition	0.00161606	0.00074145	0.00016111	0.00015126	0.0002196	0.00052361	0.00040263	0.00030236	0.00030703	0.00024765	0.00035718	0.00023454	0.00064833	0.00153942	0.00100098	0.00036948	0.00024773	0.00067615	0.00137064	0.00038474	0.0011375	0.00122205	0.00029939	0.00017828	0.00012798						0.00011972	0.00021941	0.00045849	0.00103157	0.00086597						0.00728176	0.00140227	0.00048877	0.00022048	0.00017887
35624213	secondary cataract	Condition	0.00049274	0.0008437	0.0012059	0.00103736	0.00119214	0.00051025	0.00072649	0.00075077	0.00110842	0.00119561	0.00034191	0.00020906	0.00025299	0.00103358	0.0009966	0.0002794	0.00021077	0.00027994	0.000897	0.00100334	0.00056599	0.00113652	0.00137215	0.00247632	0.00216064						0.00049129	0.00066341	0.00059735	0.00081978	0.00056691						0.00027918	0.0010557	0.00171794	0.00235751	0.00328188
372448	loss of consciousness	Condition	0.00078355	0.00101902	0.00129439	0.00134999	0.00114775	0.00083023	0.00096165	0.00132275	0.001895	0.00214471	0.00056641	0.00029612	0.00028399	0.00063416	0.00099615	0.00029591	0.00021866	0.00025161	0.00070386	0.00136727	0.00071992	0.00155576	0.00262173	0.00314749	0.00370576						0.00075861	0.00069505	0.00076928	0.00072623	0.00079019						0.00042216	0.00040726	0.00075961	0.00202082	0.00368663
318800	gastroesophageal reflux disease	Condition	0.00042408	0.00051997	0.00038082	0.0008608	0.00075542	0.00126652	0.00129275	0.00126307	0.00152112	0.00147178	0.00175084	0.00260497	0.00132972	0.00167059	0.00099147	0.00189318	0.00222611	0.00145204	0.00194607	0.00162467	0.00040499	0.00071486	0.00060949	0.00117153	0.00114085						0.00202951	0.00350506	0.00111712	0.00190833	0.00111383						0.00046444	0.00074474	0.00094884	0.00100633	0.00106452
381295	senile cataract	Condition	0.00162379	0.00168981	0.00177265	0.00190988	0.00134959	0.00087193	0.00115886	0.00147693	0.00166294	0.0016721	0.00048992	0.00075104	0.00055325	0.00107034	0.00098875	0.00021117	0.00074532	0.00068221	0.00116813	0.0012581	0.00084839	0.00374095	0.00302864	0.00356281	0.00380857						0.00097529	0.0016147	0.000929	0.0012667	0.00124634						0.00169649	0.00209337	0.0039427	0.00498431	0.00403959
379805	myopia	Condition	0.00024512	0.00017378	0.00036429	0.00031041	0.00051481	0.00161376	0.00154758	0.00166039	0.00153127	0.00093595	0.00212975	0.00064115	0.00118561	0.00097747	0.00098331	0.00166385	0.0007066	0.00146303	0.00097637	0.00094602	0.00028465	0.00024956	0.00019132	0.00017179	0.00017428						0.00311478	0.00133829	0.00180343	0.00118132	0.00182234						0.00027871	0.00039999	0.00023078	0.00021572	0.00020516
437530	disorder of lipid metabolism	Condition	0.0011812	0.00185936	0.00147605	0.00144752	0.00129303	0.00040332	0.00086469	0.00065376	0.00057861	0.00059415	0.00065435	0.00174866	0.00140859	0.00127177	0.00097566	0.00085359	0.00207654	0.00143967	0.00124397	0.00056076	0.00068528	0.00259345	0.00210836	0.00166	0.00115134						0.00059328	0.00148796	0.00140979	0.00086123	0.00058205						0.00064684	0.00220969	0.00118307	0.00144048	0.00196215
3655355	erectile dysfunction	Condition	0.00015915	0.00020442	0.00048958	0.00030022	0.00025516	0.00077956	0.00074079	0.00080227	0.00073337	0.00058021	0.00070675	0.00113806	0.00168991	0.00092885	0.00097366	0.00068784	0.0011066	0.00199455	0.0009987	0.00109195																					0.00045305	0.00064773	0.00223764	0.00141173	0.00075307
4144111	gastroesophageal reflux disease without esophagitis	Condition	0.00041066	0.00066584	0.00042617	0.00065403	0.00084372	0.00126164	0.0012807	0.00129064	0.00144845	0.00137247	0.00152096	0.00270798	0.00088892	0.00161021	0.00096777	0.00214524	0.00233784	0.00139326	0.00192232	0.00161473	0.00050814	0.00062879	0.00048291	0.00106001	0.00080011						0.0024415	0.00300325	0.00112875	0.00157481	0.00124896						0.00045615	0.00075534	0.00078078	0.00086824	0.00076857
374375	impacted cerumen	Condition	0.00024807	0.00046802	0.00072398	0.00082507	0.00058273	0.00056375	0.00064437	0.00092194	0.00075823	0.00060891	0.00017756	0.00060923	0.0009483	0.00137975	0.00093077	0.00025933	0.00051332	0.00112749	0.00140875	0.00074641	0.00019947	0.00029328	0.00067713	0.00043758	0.0003014						0.00071912	0.00089924	0.00209856	0.00159812	0.00057674						0.00049936	0.00037058	0.00040399	0.00073098	0.00058015
138525	pain in limb	Condition	0.0003488	0.00044617	0.00084436	0.00151088	0.00112739	0.00163022	0.00148415	0.00144505	0.00183764	0.00171757	0.00024664	0.00027509	0.00052089	0.00143116	0.00092912	0.0004127	0.00033731	0.00047472	0.0012857	0.00182889	0.00025886	0.00049376	0.00117885	0.00456871	0.00412433						0.00129938	0.00085009	0.00091902	0.00358679	0.00203854						0.00108239	0.00096543	0.00041315	0.00026034	0.00032858
374022	hemiplegia	Condition	0.00073145	0.00023689	0.00011754	4.43e-05	4.67e-05	0.0001187	0.00011662	0.00015248	0.00011685	0.00010699	0.00353165	0.00287772	0.00158084	0.00069025	0.00092769	0.00353456	0.00294899	0.00176973	0.00085289	0.00048328	0.00040405	4.34e-05	4.37e-05	4.11e-05	2.73e-05						0.0033493	0.00219937	0.00125441	0.00035382	0.00031486						8.44e-05	9.11e-05	5.99e-05	3.46e-05	4.25e-05
43021237	secondary erectile dysfunction	Condition	0.00019953	0.0002142	0.00044456	0.00035658	0.00026736	0.00075688	0.0007485	0.00081132	0.00074316	0.00057976	0.0007693	0.00110419	0.00184604	0.00110469	0.00091204	0.00081403	0.0005805	0.00196613	0.00093177	0.00108307												5.66e-08									0.00039742	0.0006125	0.00215606	0.00150741	0.00089932
135030	discoloration of skin	Condition	0.00030589	0.00015335	0.00012809	0.00017341	6.91e-05	0.00163303	0.00169771	0.00196648	0.00200093	0.0018504	0.00090105	0.00063487	0.00059823	0.00052774	0.00090985	0.00154311	0.00042443	0.00050481	0.00053884	0.00233865	0.00042161	0.00031953	0.00023958	0.00029314	0.00025855						0.0037366	0.00233667	0.00216488	0.00128593	0.00142583						0.00053748	0.00110879	0.00093649	0.00061823	0.00035663
134460	plantar fascial fibromatosis	Condition	0.00021076	0.00037895	0.00021531	0.00021665	0.00012677	0.00076297	0.0008258	0.00071448	0.00065866	0.00067189	0.00135951	0.00189204	0.00153041	0.00103233	0.00090692	0.00105722	0.0013331	0.00175191	0.00107609	0.00093313	0.00034317	0.00025146	0.00021238	0.00014642	0.00011657						0.00096179	0.00107801	0.00097055	0.00082698	0.00047877						0.00012313	0.00035187	0.00015946	0.00010524	9.92e-05
437541	glaucoma	Condition	0.00206801	0.00167407	0.00176359	0.00178829	0.00173788	0.00156513	0.00192765	0.00263506	0.00365257	0.00288194	0.0004716	0.00046769	0.00084926	0.00121738	0.0008465	0.00089705	0.00054183	0.00109438	0.0013064	0.00201114	0.00140797	0.00422797	0.00404064	0.00520886	0.00403134						0.00076551	0.00070334	0.00064356	0.00063378	0.00042859						0.00228251	0.00142108	0.0048246	0.004815	0.00375433
135777	neoplasm of uncertain behavior of skin	Condition	0.00032875	0.00023103	0.00033505	0.00035393	0.00022691	0.00141527	0.00132881	0.00125253	0.00112222	0.00096868	0.00191523	0.00152761	0.00174514	0.00130545	0.0008412	0.00193925	0.00169939	0.0011851	0.00137781	0.00115287	0.00023915	0.0002164	0.00018334	0.00019815	0.00017158						0.00042988	0.00046593	0.00048514	0.00068231	0.00087371						0.00240273	0.00247597	0.00179372	0.00120144	0.00080155
4206148	syncope and collapse	Condition	0.00073233	0.00107644	0.00160393	0.00192221	0.00137995	0.00088284	0.00107803	0.00164863	0.00222363	0.00252477	0.00033482	0.00027237	0.00015525	0.00060219	0.00080763	0.00045603	0.00024606	0.00033057	0.0004617	0.00138017	0.00089918	0.00233481	0.00392763	0.00368416	0.00480644						0.00080973	0.00082843	0.00068991	0.00066022	0.00082503						0.0004116	0.00041137	0.00094144	0.00289726	0.00488746
255573	chronic obstructive lung disease	Condition	0.00063572	0.00073976	0.00065989	0.00058829	0.00073758	0.00089255	0.00091259	0.00087639	0.00081295	0.00087391	0.00020999	0.0002662	0.00024456	0.00064582	0.00080695	0.00024723	0.00027063	0.0002583	0.00048158	0.00179287	0.00072573	0.00074548	0.00044992	0.00022758	0.00021634						0.00178329	0.00086344	0.00064906	0.00057629	0.0005076						0.0008949	0.00034209	0.00021056	0.00019651	0.00027555
77139	open wound of finger without complication	Condition	0.00025687	0.00056677	0.00030935	0.00041486	0.00029732	0.00042508	0.00041396	0.00039592	0.00029716	0.00019572	0.00121795	0.00191051	0.00184867	0.00131241	0.00080302	0.00078489	0.00215368	0.00169462	0.00114986	0.00043104	0.00015583	0.00019389	0.00013427	0.00015913	0.00012362						4.17e-05	0.00026628	0.0001765	0.00037166	0.00020656						0.00119754	0.00160888	0.00081854	0.00050734	0.00033608
138225	disorder of sebaceous gland	Condition	0.00073521	0.00065123	0.00080263	0.00082981	0.00059437	0.00116885	0.0003819	0.0002844	0.00025131	0.00021618	0.00074675	0.00070914	0.00225088	0.00107749	0.00078519	0.0007404	0.00068455	0.00122294	0.00093682	0.00041251	0.0008942	0.00080446	0.0006945	0.00038199	0.00027253						0.00201852	0.00189704	0.00183361	0.00086822	0.00072571						0.00015316	0.00016612	0.00017332	0.00016349	0.0001308
4151978	post-herpetic neuritis	Condition	0.00037565	0.00057843	0.00054914	0.00052272	0.0006305	0.0001075	0.00014837	0.00030097	0.0001815	0.00016397	0.00140167	0.0018441	0.0016211	0.00114501	0.0007789	0.00133523	0.00149512	0.00197968	0.00112105	0.00029603	0.00030142	0.0002865	0.00024489	7.45e-05	6.63e-05						0.00010872	0.00134214	0.00094701	0.00038119	0.00025811						0.00093902	0.00033679	0.00079783	0.00044889	0.0005504
312950	ige-mediated allergic asthma	Condition	0.00081143	0.00059504	0.00041902	0.00052585	0.00067093	0.00087307	0.00073871	0.00066193	0.00069001	0.00070272	0.00211059	0.00212982	0.00149646	0.00130687	0.00074943	0.0026905	0.00173842	0.00141849	0.00120884	0.00087763	0.00145463	0.00157842	0.00073672	0.00057974	0.00052109						0.00718994	0.00547968	0.00429837	0.00257596	0.00180858						6.97e-05	0.00011049	9.44e-05	7.41e-05	5.59e-05
73008	enthesopathy	Condition	0.00134789	0.00099978	0.00129207	0.00094511	0.00059128	0.00068457	0.00059668	0.00054541	0.00036067	0.0002923	0.0012202	0.00185395	0.00145874	0.00118519	0.00074888	0.00174511	0.00147513	0.00140787	0.00107325	0.00038465	0.0014609	0.0032644	0.00235037	0.00183454	0.00124633						0.00458955	0.00578951	0.00730527	0.0048648	0.00346706						0.00017934	0.00023034	0.00018465	0.00011027	0.0001255
764123	atherosclerosis of coronary artery without angina pectoris	Condition	0.00100836	0.00144577	0.00125509	0.0011972	0.00081341	0.00127173	0.00132819	0.00141948	0.00149167	0.0012379	0.00041229	0.00034521	0.00062091	0.00041934	0.00074477	0.00037082	0.00042139	0.00034117	0.00042269	0.0019027	0.00045761	0.00048364	0.00077833	0.00061111	0.00094461						0.00260829	0.00291563	0.00291156	0.00143855	0.00095254						0.0039033	0.00536253	0.00614904	0.00520164	0.00377446
198803	benign prostatic hyperplasia	Condition	0.00022663	0.00039368	0.00049035	0.00084599	0.00080642	0.0008717	0.00091555	0.00091859	0.00123997	0.00122672	0.00019587	0.0004292	0.00045258	0.00096423	0.00073306	0.00035836	0.000577	0.00047111	0.00093161	0.00129113	6.17e-06			2.04e-07	8.04e-08																0.00061749	0.00269387	0.00367513	0.00717011	0.00723477
316822	heart murmur	Condition	0.00052419	0.00049073	0.00047346	0.00044613	0.0006532	0.00073336	0.00065314	0.00059744	0.0006341	0.00061229	0.00154464	0.00144061	0.00095304	0.0009377	0.0007234	0.00193683	0.00176727	0.00111461	0.00092358	0.0007342	0.00053644	0.00028346	0.00028908	0.00022941	0.00023419						0.00431232	0.00282529	0.0018895	0.00107372	0.0006078						0.00010527	0.0001271	0.00017088	0.00021304	0.00040543
440068	psychosexual dysfunction	Condition	0.0008565	0.0007246	0.00077406	0.00077951	0.00078292	0.00031371	0.00036841	0.00049114	0.00033764	0.00024715	0.0011894	0.00085226	0.00138844	0.00069468	0.0007184	0.00077759	0.00063243	0.00102861	0.00095513	0.00032375	5.87e-05	3.08e-06	2.29e-06	4.61e-06	3.96e-06						7.17e-06	7.36e-06	2.95e-06	2.73e-06	9.57e-06						0.00342551	0.00298646	0.00394395	0.00332192	0.00252728
132797	sepsis	Condition	0.00024719	0.00028572	0.00013444	8.39e-05	6.44e-05	7.21e-05	8.58e-05	0.00024741	0.00050615	0.0004967	0.00101565	0.00206718	0.0008421	0.00100602	0.00071805	0.00114565	0.00214555	0.00093754	0.00089619	0.00064781	0.00026823	0.00010203	8.58e-05	0.00011845	0.00012812						0.00029858	0.0011853	0.00047149	0.00034575	0.00026109						0.00018773	0.00025228	0.00039907	0.00058584	0.00035966
377285	mature cataract	Condition	0.00161178	0.00140814	0.00150494	0.00151507	0.00094023	0.00092352	0.000922	0.00103306	0.00114136	0.00104503	0.00033707	0.00032339	0.00080005	0.00071561	0.00070502	0.00057662	0.0001918	0.00072479	0.00075276	0.00088281	0.00141577	0.00307334	0.00377761	0.00379884	0.00347492						0.0008775	0.00080342	0.00104541	0.00102728	0.0009379						0.0013943	0.0007564	0.00189193	0.00180613	0.00174072
140214	eruption	Condition	0.00094624	0.00111407	0.00082265	0.00107887	0.00084284	0.00136678	0.00139261	0.00108823	0.001129	0.00107434	0.00092784	0.0014821	0.00075837	0.00126917	0.00068989	0.00175742	0.00115291	0.00106501	0.00144039	0.00116201	0.00143452	0.00202325	0.00140241	0.00152501	0.00140154						0.00364619	0.00169003	0.0012037	0.00120731	0.00076085						0.000553	0.00040893	0.00039759	0.00045668	0.00044128
201072	benign prostatic hypertrophy without outflow obstruction	Condition	0.00059923	0.00016978	0.00012611	0.00055624	0.00090453	0.00047732	0.00046705	0.00045741	0.00070248	0.00078553	0.00029506	0.00019223	0.00012224	0.00059028	0.00068754	0.00018228	0.00019785	0.00017263	0.00067489	0.0009426																					0.00116109	0.00045453	0.00035807	0.00222663	0.00359175
259848	chronic rhinitis	Condition	0.00047548	0.00054316	0.00023981	0.00046199	0.00031106	0.00081219	0.0008012	0.00078545	0.00071079	0.00069056	0.00234996	0.00171361	0.00102175	0.00077922	0.00068584	0.00202197	0.00153358	0.00094745	0.00087219	0.0006866	0.00035262	0.00038445	0.0002067	0.00019344	0.00020177						0.00059968	0.00120742	0.00097583	0.00109398	0.00077683						0.00039359	0.00024294	0.00013703	0.00011782	0.00010482
80189	displacement of lumbar intervertebral disc without myelopathy	Condition	0.00016161	0.00032269	0.00026375	0.00028928	0.00045032	0.00036939	0.00037535	0.00041586	0.0004148	0.00046105	0.00097514	0.00150296	0.00107296	0.00053354	0.00067878	0.00090466	0.00150151	0.00106248	0.00058859	0.00057991	0.00062535	0.00103986	0.00078106	0.00046805	0.00038691						0.00176948	0.00415303	0.00375363	0.00169884	0.00104674						0.00109182	0.0003028	0.00016599	0.00011713	0.00015861
439407	disorder of nasal cavity	Condition	0.00030795	0.00025378	0.00016025	0.00010467	0.0001181	0.00043776	0.00050734	0.00054354	0.0004398	0.00039695	0.00069491	0.00041026	0.00024385	0.00057551	0.0006671	0.00096061	0.00040017	0.00017916	0.00036233	0.00053331	0.00035809	0.00032873	0.00015004	0.00012505	0.00015259						0.00058462	0.00038634	0.00044387	0.00168222	0.00311647						0.00084746	0.00068016	0.00054084	0.00035785	0.00039512
374358	excess skin of eyelid	Condition	0.00120056	0.00125521	0.00107047	0.00115931	0.00133306	0.00018541	0.00032407	0.00028206	0.00033886	0.00028819	0.00050934	0.00086604	0.00095931	0.0010408	0.00065496	0.00126902	0.0010041	0.000995	0.00100392	0.00037668	0.00093542	0.00140468	0.00126641	0.00193848	0.00167166						0.00068054	0.00104823	0.00087484	0.00168057	0.00121203						0.00080318	0.00088993	0.00038642	0.00050431	0.00038681
197006	residual hemorrhoidal skin tags	Condition	0.00076253	0.00106303	0.00094821	0.00054493	0.00064356	0.00071579	0.00073401	0.00081023	0.00049261	0.00052297	0.00073399	0.00112653	0.00103549	0.0005243	0.00064591	0.00109302	0.00154184	0.00143727	0.0007019	0.00070553	0.000707	0.0009186	0.00091404	0.00045269	0.00060076						0.00090822	0.00109879	0.00147255	0.00045614	0.0005433						0.00078206	0.00092248	0.0008418	0.00045911	0.00042635
437474	postoperative infection	Condition	0.00061203	0.00018028	8.8e-05	7.06e-05	3.43e-05	0.00022105	0.00017252	0.00017622	0.00015506	0.00015186	0.00173846	0.00107728	0.00062329	0.00060878	0.00064228	0.00161368	0.00164517	0.00093471	0.00043996	0.00038831	0.0005564	5.85e-05	4.95e-05	3.22e-05	2.32e-05						0.0028445	0.0020985	0.00283142	0.00180417	0.00228565						0.00032487	0.00012381	0.00019027	0.00015139	0.00022078
436336	herpes zoster with nervous system complication	Condition	0.00047669	0.00046175	0.0006052	0.00038929	0.00053287	0.00011787	0.00015819	0.00031387	0.00017899	0.00016911	0.0008674	0.00146623	0.0021594	0.00113634	0.00063797	0.00094647	0.00151263	0.00182193	0.00091174	0.00031027	0.00037848	0.00026553	0.00022596	0.00010003	7.28e-05						0.00015126	0.00104046	0.00109496	0.00030199	0.00018299						0.00096785	0.00042323	0.00079716	0.00042118	0.00058452
4068482	prolapsed lumbar intervertebral disc	Condition	0.00020807	0.00029455	0.00028153	0.000286	0.00045436	0.00038771	0.00037915	0.00041837	0.000417	0.00045696	0.0010649	0.00164075	0.00100551	0.00056281	0.00062395	0.00051144	0.0011934	0.00089372	0.00060339	0.00059	0.00067273	0.00108067	0.00066603	0.00042293	0.00038899						0.0017719	0.00439721	0.00400817	0.0014897	0.00117171						0.00094122	0.00036016	0.00013011	0.00011729	0.00014273
377274	nonsenile cataract	Condition	0.00278403	0.00225819	0.00197274	0.00206812	0.00130477	0.00221368	0.00234004	0.00263541	0.00213673	0.0019652	0.00109649	0.00124568	0.00121155	0.00092872	0.00062377	0.00086836	0.00133891	0.00114801	0.00119878	0.00119705	0.00199837	0.00800622	0.00851593	0.00723579	0.00616987						0.00187794	0.00167287	0.00240309	0.00211821	0.00087662						0.00820365	0.00790833	0.00554223	0.0042604	0.00339006
192667	atrophic gastritis	Condition	0.00097558	0.00102376	0.0012321	0.00136983	0.00095702	0.00097024	0.0006988	0.000973	0.00084233	0.00071504	0.00122555	0.00101155	0.00123325	0.00132831	0.00062034	0.00105094	0.00080132	0.00167501	0.00109023	0.00056393	0.00166779	0.00279238	0.00379459	0.00329489	0.00286776						0.0015434	0.00087231	0.00268507	0.00162412	0.00121146						0.00117499	0.00070774	0.00082109	0.0010023	0.000789
4066371	cellulitis and abscess of lower leg	Condition	7.62e-05	7.25e-05	8.06e-05	7.88e-05	0.00021483	0.00026743	0.00023326	0.00018145	0.00016178	0.00016167	0.0001925	0.00137975	0.00191402	0.0005478	0.00060897	0.00065585	0.00105705	0.00191289	0.00058769	0.000292	0.0001624	0.00010739	0.00010895	6.97e-05	7.38e-05						0.00019434	0.00016549	0.00102109	0.00054972	0.00072888						0.00050876	0.00049005	0.00028849	0.00010673	0.00014224
4091513	passing flatus	Condition	0.00016702	0.0006035	0.0007905	0.00083653	0.00093688	0.0001772	0.000274	0.00024588	0.00029757	0.0002605	0.00052578	0.00191148	0.00115136	0.00111475	0.00060274	0.0005366	0.00204014	0.00132868	0.0012393	0.00032249	0.00025857	0.00079737	0.00073282	0.00101874	0.0009555						0.00046902	0.00225115	0.00153167	0.00148855	0.00070618						0.00023028	0.00032869	0.00011844	0.00016591	0.00020722
4224926	obstruction of esophagus	Condition	0.00156827	0.00152312	0.00114338	0.00094118	0.00068503	0.00102188	0.00106925	0.00093482	0.00061344	0.00053852	0.00231935	0.00213887	0.00187997	0.00090786	0.00059654	0.00245974	0.00213746	0.00158402	0.00124296	0.00057223	0.00135878	0.00285346	0.00198898	0.00088736	0.00067093						0.00488553	0.00407439	0.00305615	0.00132531	0.00094888						0.00051842	0.00135896	0.00051151	0.00042712	0.00029555
315286	chronic ischemic heart disease	Condition	0.00132062	0.00114984	0.00148591	0.0014066	0.00103112	0.00141363	0.00124432	0.00125246	0.00131583	0.00112177	0.00058924	0.00038808	0.00043752	0.00029581	0.00057382	0.00038046	0.00030302	0.00033589	0.00034626	0.00107214	0.00044446	0.00090304	0.00035213	0.00034737	0.00025476						0.00255193	0.00159817	0.00206978	0.00217731	0.00205645						0.00499053	0.00516638	0.0070676	0.00824665	0.00634579
4141684	delivered oxygen flow rate	Measurement	0.00274834	0.00258381	0.00269039	0.00233891	0.0013382	0.00090232	0.00175023	0.00228512	0.00211418	0.00177089	4.63e-05	0.00012093	0.00066651	0.00034336	0.00057057	3.21e-05	6.45e-05	0.00067438	0.00032123	0.00029997	0.00175718	0.00902962	0.0106348	0.00868955	0.00670154							2.61e-05	0.00011277	0.00056849	0.00057921						0.00880133	0.012312	0.0134072	0.00727363	0.00456662
4061735	abscess of limb	Condition	0.00011457	0.00015547	7.19e-05	0.0001176	0.00015582	0.00026374	0.00024198	0.00017767	0.0001601	0.00016026	0.00047913	0.00138942	0.00181073	0.00056945	0.00056516	0.00089516	0.0011643	0.00171277	0.00062575	0.0003027	0.0001214	0.00010417	0.00010501	6.57e-05	5.81e-05						0.00022864	0.00033999	0.00116329	0.00059211	0.00084456						0.00044439	0.00036113	0.00022243	8.15e-05	0.00014129
4268622	stricture of esophagus	Condition	0.00127111	0.00146488	0.00110482	0.00106377	0.000732	0.00101006	0.00111611	0.00103853	0.00067807	0.00060318	0.00145973	0.00185049	0.00175235	0.00118189	0.00056397	0.00149658	0.00226843	0.0015848	0.00103283	0.00057314	0.00134509	0.00265577	0.00203859	0.00108916	0.00077554						0.00452913	0.00378561	0.00281955	0.0014277	0.00103785						0.00059701	0.00117074	0.00068846	0.00046957	0.00041313
196523	diarrhea	Condition	0.00079587	0.00036897	0.00016836	0.00023219	0.00022885	0.00110998	0.00102647	0.00101346	0.00097175	0.00090518	0.00144177	0.00097338	0.00026959	0.00042164	0.00055963	0.00123465	0.00085367	0.00030247	0.00032567	0.0015619	0.00048942	0.00049681	0.00023718	0.00017979	0.00018958						0.00248473	0.00392511	0.00083522	0.00075081	0.0006897						0.00047753	0.0003692	0.00033251	0.00023352	0.00023491
192671	gastrointestinal hemorrhage	Condition	0.00134121	0.00123581	0.00112983	0.00116095	0.00128963	0.000876	0.00078284	0.00067975	0.00052269	0.00064123	0.00028655	0.00019102	0.00043568	0.00050055	0.00055446	0.00034645	0.00022957	0.00022166	0.00048913	0.00103344	0.00159483	0.0039825	0.00297925	0.00219548	0.00237204						0.00108676	0.00067534	0.00052454	0.00040079	0.0003464						0.00064713	0.00044394	0.00032296	0.000198	0.00017543
4263576	abdominal wind pain	Condition	0.0001695	0.0005821	0.00081543	0.00095887	0.00093079	0.00017604	0.00027624	0.00025459	0.00029836	0.00025413	0.00024015	0.00220921	0.00168463	0.00121046	0.00054573	0.00037954	0.00169875	0.00157655	0.00118955	0.00032908	0.00022531	0.00067472	0.00071772	0.00116404	0.00091909						0.00030415	0.00161491	0.00162345	0.00173502	0.0006613						0.00017718	0.00030185	0.00014754	0.00022551	0.00023272
194382	external hemorrhoids	Condition	0.00077711	0.00071631	0.00108463	0.00074026	0.00068812	0.00070857	0.00074582	0.00086428	0.00050561	0.00054543	0.0008647	0.00125453	0.00107664	0.000719	0.00054384	0.00124433	0.00119015	0.00136773	0.00059339	0.00067729	0.0007183	0.00069874	0.00119695	0.00047933	0.00083124						0.00067612	0.00095765	0.00122359	0.00048475	0.00041051						0.00066717	0.00088957	0.00091366	0.00051579	0.00064964
439082	menopausal syndrome	Condition	0.00087506	0.00061984	0.00049504	0.00062558	0.0005429	0.00123674	0.00114812	0.00109737	0.00100864	0.00085002	0.00214883	0.00162692	0.00183426	0.00088204	0.00054239	0.0015165	0.00151906	0.00116178	0.00081343	0.00099736	0.0006791	0.00069852	0.00077351	0.00045053	0.00043218						0.00261068	0.00184865	0.00143277	0.00100692	0.00079197						2.29e-06				5.18e-07
137275	disorder of muscle	Condition	0.00058031	0.00057597	0.00098947	0.00118037	0.00099084	0.00189702	0.00182157	0.00178929	0.00115305	0.00096746	0.00067185	0.00036273	0.00146157	0.00137598	0.00054171	0.00045112	0.00053031	0.00089489	0.00134723	0.00108998	0.00024551	0.00029476	0.00035713	0.00063966	0.00032749						0.00091515	0.00074182	0.00073036	0.00132004	0.00064437						0.00096932	0.00121332	0.00137271	0.00082644	0.00061851
432798	mechanical complication of internal orthopedic device, implant and/or graft	Condition	0.00036902	0.00018494	0.00013149	6.35e-05	5.62e-05	0.00017877	0.00019137	0.00017612	0.00044971	0.00034441	0.00225627	0.00143104	0.00188521	0.00069918	0.00053173	0.00122504	0.00162569	0.00165925	0.00052569	0.00058456	0.00069632	0.00012815	9.45e-05	8.73e-05	8.18e-05						0.00299228	0.00212523	0.00233382	0.00059792	0.00064682						9.06e-05	7.03e-05	2.6e-05	0.00011659	9.02e-05
435613	cellulitis	Condition	0.0001691	0.00016063	0.00012115	0.00014501	0.00022862	0.00071458	0.00059017	0.00048494	0.00042457	0.00036835	0.00046787	0.00045138	0.0004518	0.00035407	0.00052828	0.00041829	0.00063179	0.00050139	0.00036394	0.00058992	0.00028418	0.00016247	0.00014225	9.54e-05	9.92e-05						0.00054741	0.00042982	0.00045655	0.00055594	0.00058341						0.00465194	0.00175986	0.00089242	0.00031283	0.00021928
78508	arthralgia of the ankle and/or foot	Condition	0.00021706	0.00017713	0.00030907	0.00039434	0.00019475	0.00088942	0.00090357	0.00149622	0.00178266	0.00175444	0.00025078	0.00026301	0.00063	0.00042957	0.00052599	0.00024127	0.00027506	0.00066232	0.00044883	0.00192532	0.00044499	0.00020607	0.0002596	0.00033826	0.00028308						0.00085504	0.00045737	0.00080224	0.00068428	0.00048169						0.00032789	0.0002618	0.00039695	0.00026581	0.00036351
432250	disorder due to infection	Condition	0.00043075	9.71e-05	0.00011819	7.81e-05	6.21e-05	0.00031282	0.00028356	0.00023634	0.00020276	0.00018636	0.00226972	0.00050603	0.00024823	0.000364	0.00052367	0.00179661	0.00045673	0.00031102	0.00034414	0.0003825	0.00016333	0.00019139	8.88e-05	6.15e-05	5.65e-05						0.00127394	0.00048996	0.00052339	0.0004913	0.0004427						0.00135713	0.00045333	0.00011935	6.58e-05	8.76e-05
378425	blepharitis	Condition	0.0015306	0.00151111	0.00156953	0.00156904	0.00111505	0.0013851	0.00149594	0.00153458	0.00142322	0.00145243	0.00042464	0.00051167	0.00065486	0.00067496	0.00052225	0.00049083	0.0004627	0.0006716	0.0005954	0.00169734	0.00126987	0.00267483	0.00274904	0.00307475	0.00324852						0.00099178	0.00124164	0.00100583	0.00097954	0.00076316						0.0002908	0.00065925	0.00083618	0.00060499	0.00067843
137626	seborrheic dermatitis of scalp	Condition	0.00127967	0.00093799	0.0011952	0.00061988	0.00096821	0.0002842	0.00052767	0.00075565	0.00055153	0.00047039	0.00144089	0.00093667	0.00129169	0.00078962	0.00051892	0.00121007	0.00076732	0.00113539	0.00074753	0.00044051	0.0007033	0.00057305	0.00095554	0.00058782	0.00052073						0.00099227	0.0014302	0.00287215	0.00141297	0.00110705						0.00094874	0.00084512	0.00073161	0.00076447	0.00059145
438557	abnormal glucose level	Condition	0.00134705	0.00050907	0.00019808	0.00010658	6.16e-05	0.00045361	0.00042601	0.0003991	0.0003994	0.00037522	0.00047374	0.00014996	0.00057273	0.00076602	0.00051888	0.00034949	0.00023163	0.00041749	0.00066923	0.00038193	0.00116464	0.00125235	0.00040165	0.00034284	0.00022888						0.00019724	0.00035798	0.00045293	0.00062239	0.00070399						0.00384151	0.00155934	0.00073763	0.00029079	0.00029831
4152350	burping	Condition	0.00017806	0.000686	0.00077347	0.00087643	0.00079784	0.00017915	0.00026802	0.00024276	0.00030152	0.00025434	0.00016272	0.00197139	0.00092451	0.00133906	0.00051798	0.00039684	0.00202982	0.00106669	0.00128737	0.00031175	0.00015	0.00059121	0.00075641	0.000984	0.00083408						0.0003525	0.00165179	0.00114158	0.00170832	0.0007356						0.00018944	0.00029405	0.00015297	0.00016884	0.00016515
312327	acute myocardial infarction	Condition	0.00061788	0.00084558	0.0005995	0.00057223	0.00049259	0.00096635	0.00097546	0.00100887	0.00087476	0.00078787	0.00037816	0.00053166	0.0003222	0.00036235	0.00051784	0.00033493	0.00043562	0.00013897	0.00030513	0.00089747	0.00024265	0.00010127	8.51e-05	0.00022431	0.00016761						0.00451604	0.00445571	0.0024682	0.00105211	0.00160816						0.00228087	0.00162661	0.00122499	0.00049744	0.00063068
45769862	kidney lesion	Condition	0.00054364	5.18e-05	0.00010073	0.00012854	0.00013807	5.04e-05	7.81e-05	9.9e-05	8.69e-05	0.00011521	0.0021618	0.00078782	0.00056771	0.00050868	0.00051268	0.00227651	0.00095964	0.0003685	0.00056042	0.0002224	0.000547	7.59e-05	4.18e-05	4.07e-05	3.31e-05						0.00077571	0.00120988	0.00083577	0.00122826	0.0012894						1.93e-05	0.00029824	0.00038424	0.00040174	0.00048431
437267	peripheral retinal degeneration	Condition	0.00120594	0.00105527	0.00108178	0.00077901	0.00096805	0.00055376	0.00038259	0.00031588	0.00027326	0.00025382	0.00144192	0.00092058	0.00072142	0.00070843	0.00050917	0.00127505	0.00098882	0.00113528	0.00062435	0.00040589	0.00109853	0.00221645	0.00172763	0.00145044	0.00125154						0.00345539	0.00208251	0.00164701	0.00179605	0.00138025						0.00020226	0.00013163	0.00014572	9.76e-05	7.94e-05
4317258	disorder of skin	Condition	0.00076009	0.00059811	0.00063978	0.00070683	0.00043087	0.00142157	0.0013455	0.00133881	0.00122334	0.00107605	0.00053183	0.00049272	0.00040281	0.00061485	0.00050834	0.00066503	0.00040283	0.00053503	0.00064615	0.0014979	0.00123072	0.00119649	0.0013219	0.00120353	0.0007614						0.00395176	0.0020929	0.00214464	0.00293321	0.00163515						0.00032723	0.00031344	0.00024045	0.00023617	0.00020875
441284	open-angle glaucoma	Condition	0.00153967	0.00147973	0.00143211	0.0011596	0.0008783	0.00085787	0.00085962	0.00100687	0.00080131	0.00078659	0.00020686	0.00030032	0.00025795	0.00050533	0.0005026	0.00031417	0.00028543	0.00049746	0.00058609	0.00084334	0.00112507	0.00215147	0.00253095	0.00154826	0.00163414						0.00067738	0.0005124	0.00078383	0.00058952	0.00052165						0.00064643	0.0009807	0.00080122	0.00095936	0.00089659
198124	kidney disease	Condition	0.0010127	0.00049925	0.00045805	0.00013282	0.0001805	0.00025121	0.00020127	0.00020491	0.00018364	0.00016946	0.00173456	0.00100282	0.00129591	0.00075529	0.00049326	0.00227387	0.00081141	0.00090281	0.00065468	0.00023402	0.00102888	0.00021102	0.00022151	0.00017328	0.00017186						0.00075973	0.00051115	0.00061063	0.00096446	0.00107169						0.00109236	0.00055766	0.00024471	0.00012101	0.00012662
197913	disorder of function of stomach	Condition	0.00111633	0.00140207	0.00117613	0.00145565	0.00084464	0.0008385	0.00113831	0.00107766	0.00093884	0.00067291	0.00106712	0.00158721	0.00126818	0.00121502	0.00049284	0.00083356	0.00158699	0.00134737	0.00125869	0.0006734	0.00063303	0.00123242	0.00119646	0.00120305	0.00090061						0.00081504	0.00144918	0.00101906	0.00079173	0.00051184						0.00078853	0.00140935	0.0012806	0.00107622	0.00073123
201418	flatulence, eructation and gas pain	Condition	0.0001657	0.00061933	0.00066582	0.00080703	0.00044905	0.00018247	0.00026807	0.00023074	0.00029064	0.00023814	0.00037767	0.00185325	0.000914	0.00116631	0.00048524	0.00034299	0.00198979	0.00150257	0.0011469	0.00029988	0.00016034	0.00053577	0.00056214	0.00065779	0.00052494						0.00036061	0.0014773	0.00130848	0.00161938	0.00057333						0.00016053	0.00029218	0.00011814	0.00014519	0.00012885
375545	cataract	Condition	0.00331927	0.00281507	0.00239915	0.00242536	0.00160437	0.00399831	0.00432652	0.00457311	0.00422338	0.00398386	0.00058262	0.00052948	0.00089057	0.0008929	0.00048163	0.00047203	0.00058568	0.00108941	0.00085426	0.00285282	0.00259265	0.0139036	0.0117999	0.0114138	0.0110478						0.00176516	0.00213401	0.00199541	0.00166015	0.00186331						0.003331	0.0034402	0.00551093	0.00423099	0.00344339
320128	essential hypertension	Condition	0.00252193	0.00252787	0.00187323	0.00223293	0.00148826	0.0046571	0.00466636	0.00478052	0.00485484	0.00469123	0.00048528	0.00034765	0.00033324	0.00027931	0.00048053	0.00065596	0.00039777	0.00030321	0.00029016	0.00418214	0.0015972	0.00608193	0.00779035	0.00848068	0.00732684						0.00227377	0.00102071	0.00068595	0.00049	0.00047001						0.00302278	0.0041079	0.00303603	0.00422073	0.0046261
201061	diaphragmatic hernia	Condition	0.00080966	0.00075608	0.00132315	0.00098581	0.00072774	0.00066607	0.00078607	0.00117312	0.00112613	0.00116796	0.00061933	0.00073174	0.00111122	0.00082544	0.00047328	0.00079135	0.00066518	0.0012816	0.00077039	0.00099255	0.00107004	0.00101246	0.00231016	0.00161347	0.00159957						0.00084797	0.00057197	0.00128923	0.00070378	0.00036932						0.00111941	0.00195084	0.00219518	0.00192189	0.00191081
321318	angina pectoris	Condition	0.00161105	0.00186623	0.00133315	0.00144509	0.0016437	0.00175247	0.00179725	0.00176265	0.00166433	0.00127449	0.00054675	0.00024172	0.00023474	0.00035367	0.00046891	0.000467	0.00028854	0.0002275	0.00034304	0.00139923	0.00052974	0.00040267	0.00024744	0.00018515	0.00016592						0.00200762	0.00256182	0.00237181	0.00204241	0.00179897						0.00704431	0.00968898	0.00787919	0.00680472	0.00562783
376961	disturbance of consciousness	Condition	0.00018016	0.00016551	0.00018153	0.00029034	0.00125826	0.00065483	0.00051261	0.00050075	0.0005955	0.00097785	0.00013044	0.00049767	0.00043825	0.00030212	0.00046775	0.00037041	0.00030611	0.00053308	0.00029539	0.00092611	0.00029211	0.00022448	0.00038277	0.00064441	0.00191136						0.00041963	0.00075343	0.00076598	0.00058731	0.00037948						0.00044579	0.0003063	0.00022327	0.00016634	0.00186604
4043371	inflammatory disorder of digestive tract	Condition	0.00167598	0.00174469	0.00166443	0.0016506	0.00131802	0.00176121	0.00226674	0.00180172	0.00132891	0.00133756	0.00146828	0.00225156	0.00129134	0.00060821	0.00046514	0.00165868	0.00163857	0.0012086	0.00064012	0.00121793	0.00172725	0.00621679	0.00505594	0.00373706	0.00326717						0.00470626	0.00262813	0.00266352	0.00100362	0.00078399						0.00095971	0.00186936	0.00090125	0.00058103	0.00058443
4054063	open wound of finger	Condition	0.00017994	0.00031654	0.00024975	0.00026177	0.00020395	0.00033599	0.00032509	0.00031668	0.00023657	0.00013479	0.00117473	0.00208151	0.00135657	0.00110291	0.00046404	0.00135735	0.00171564	0.00124763	0.00108782	0.0002987	0.00020359	7.05e-05	4.45e-05	8.73e-05	5.26e-05						0.00011894	8.21e-05	6.88e-05	9.88e-05	8.28e-05						0.00090913	0.00117642	0.00063525	0.00035969	0.00023188
374366	sensorineural hearing loss	Condition	0.00191516	0.0014674	0.00081147	0.0003973	0.00057466	0.00216674	0.00151261	0.00131611	0.00102963	0.00109199	0.00104272	0.00041778	0.00023497	0.00039886	0.00044021	0.00113232	0.0004857	0.00047197	0.00042246	0.00120941	0.0007149	0.00029016	0.00018354	0.00014027	0.00022228						0.00072524	0.00068478	0.0005985	0.00023342	0.00035182						0.00640313	0.00320931	0.00220121	0.00094796	0.00108791
200219	abdominal pain	Condition	0.00088478	0.00149832	0.00111883	0.00125736	0.00138087	0.00204525	0.00183755	0.00197125	0.00189019	0.00198805	0.00063135	0.00048745	0.0002232	0.00052344	0.00043343	0.00044744	0.00035557	0.0003584	0.00045443	0.00218737	0.00044851	0.00070899	0.00102995	0.00148385	0.00163061						0.00119374	0.00120479	0.00090324	0.00054478	0.0005988						0.00046994	0.00052587	0.00050545	0.00062359	0.00209181
433595	edema	Condition	0.00028195	0.00086834	0.00092998	0.00155637	0.00156376	0.00071161	0.00084708	0.00094073	0.00129389	0.00168028	0.00043411	0.00032726	0.00026913	0.00069299	0.00042943	0.00047054	0.00020674	0.00019067	0.00054197	0.00131936	0.00040799	0.00032892	0.000867	0.00143496	0.00219002						0.00102856	0.00128951	0.00078134	0.0005354	0.00045242						0.00026304	0.0016375	0.00084795	0.00360197	0.00354093
315296	preinfarction syndrome	Condition	0.00072367	0.00089856	0.00100696	0.00101677	0.00086122	0.00070666	0.00069283	0.0006721	0.00059256	0.00046606	0.00087987	0.00047441	0.00016586	0.00024571	0.00042219	0.001075	0.00023477	0.0001724	0.0002663	0.00071553	0.00017725	0.00021702	0.00047192	0.00085324	0.00063323						0.00521615	0.00143339	0.00065917	0.00041789	0.00039425						0.00190748	0.00102533	0.00080273	0.00058407	0.00042346
201820	diabetes mellitus	Condition	0.00168245	0.00122319	0.00120492	0.00132392	0.00104234	0.00163172	0.00116869	0.0011159	0.00135414	0.00123384	0.00113344	0.00027686	0.00041929	0.00067263	0.00041935	0.00080033	0.00032497	0.00028215	0.00057057	0.00087883	0.00105877	0.0019069	0.00181733	0.00203839	0.00231439						0.00070953	0.00063732	0.00068119	0.00061761	0.00044984						0.00241286	0.00100707	0.00097608	0.00210308	0.00135846
4193704	type 2 diabetes mellitus without complication	Condition	0.00168023	0.00105103	0.00148292	0.00165925	0.00086854	0.00248042	0.00249119	0.00252408	0.00297635	0.00291419	0.00043232	0.00049765	0.00028383	0.00040486	0.00041935	0.00075505	0.00031803	0.00031104	0.00041102	0.00252239	0.00158343	0.00135278	0.00224935	0.00310928	0.00381457						0.00072856	0.00104817	0.00090583	0.00074661	0.000821						0.00179421	0.00202439	0.00147531	0.00141649	0.00097644
435742	disease due to gram-negative bacteria	Condition	0.00015416	0.00013965	8.11e-05	5.45e-05	9.72e-05	1.29e-05	2.37e-05	2.38e-05	1.99e-05	1.72e-05	0.00148203	0.00106162	0.0018873	0.00088285	0.00041026	0.00115684	0.00123452	0.00131021	0.00098154	7.75e-05	0.0001912	1.96e-05	1.3e-05	8.09e-06	6.14e-06						3.6e-06	6.78e-06	5.65e-05	3.17e-05	5.57e-05						6.21e-06	9.31e-06	7.3e-06	7.57e-06	8.76e-06
135618	pruritic rash	Condition	0.00053423	0.00055553	0.00052921	0.00054853	0.00032548	0.000681	0.00067972	0.00063862	0.0005531	0.00049719	0.0019987	0.00133802	0.00112864	0.00113238	0.00040937	0.00166233	0.00147733	0.00110613	0.00087474	0.00056822	0.00056176	0.00070091	0.00054552	0.00040757	0.00029278						0.0012794	0.0024096	0.00231074	0.00112217	0.00061104						0.0005072	0.00023709	0.00018241	0.00015743	0.00017377
4167102	laceration of finger	Condition	0.00016002	0.00027995	0.00025697	0.00026818	0.00029327	0.00023667	0.00020511	0.0002054	0.00012038	9.41e-05	0.00083798	0.00106527	0.00080664	0.00064735	0.00040878	0.00067505	0.00086078	0.00100291	0.00062332	0.00019563	8.57e-05	2.56e-05	1.91e-05	5.79e-05	3.85e-05						1.04e-05	2.88e-05	9.1e-06	6.33e-05	2.37e-05						0.00214322	0.00179422	0.0009841	0.00056508	0.00039221
40484102	abnormal finding on evaluation procedure	Condition	0.00065186	0.00087544	0.00107971	0.00114407	0.00105013	0.00090644	0.0013161	0.00090309	0.00084967	0.00081845	0.00111218	0.00148782	0.00096191	0.0006478	0.00040499	0.0006581	0.00127426	0.00098293	0.00073227	0.00085152	0.00047529	0.00105982	0.00093122	0.00113888	0.00135806						0.00190647	0.00331706	0.00212607	0.00171467	0.00148332						0.00066763	0.0007809	0.00038092	0.00062529	0.00084098
45768910	uncomplicated asthma	Condition	0.00129141	0.0006174	0.00039642	0.00044143	0.0002721	0.00140747	0.00113271	0.00104856	0.00100037	0.00090649	0.00165803	0.00128382	0.00050691	0.0005332	0.00039748	0.00235858	0.00158862	0.00048879	0.00049089	0.00098862	0.00061502	0.00037266	0.00015884	0.00016007	0.00012536						0.00314989	0.00159941	0.00063407	0.00064525	0.00046136						0.00035269	0.00032385	0.0002237	0.00019822	0.00019558
194984	disease of liver	Condition	0.00120341	0.00052561	0.00026905	0.00013572	5.5e-05	0.00087817	0.00079066	0.00063512	0.00060442	0.00054546	0.00051926	0.00077857	0.00049941	0.00023954	0.00038731	0.00057283	0.00084173	0.00041723	0.00026184	0.00065447	0.00072652	0.00097934	0.00041651	0.00018079	0.000117						0.00073787	0.00112321	0.00071481	0.00041807	0.000289						0.00372908	0.00105989	0.0005736	0.00026025	0.00024927
81902	urinary tract infectious disease	Condition	0.00175909	0.00168055	0.00135378	0.00142164	0.00121922	0.0012005	0.00124958	0.00136755	0.00137032	0.0013276	0.00052715	0.00035797	0.00025642	0.00031387	0.00038403	0.00037626	0.0002939	0.00021973	0.0004101	0.00172254	0.00126071	0.00114352	0.00140126	0.00162058	0.00174984						0.00088514	0.00105363	0.0007874	0.00067545	0.00062571						0.00034084	0.00084964	0.00150046	0.00197001	0.00235271
77074	joint pain	Condition	0.00067501	0.00043774	0.00031657	0.00032559	0.00050025	0.00112499	0.00116196	0.00117563	0.00115074	0.00092607	0.00065974	0.00079147	0.00055209	0.00035862	0.00037918	0.00056981	0.00110582	0.0005591	0.00032291	0.00120434	0.00048083	0.00051385	0.00035423	0.00027655	0.00019806						0.00099953	0.00084604	0.00074101	0.00072345	0.00047836						0.00064015	0.00045385	0.00031785	0.00022791	0.00019867
437038	blood in urine	Condition	0.0005003	0.00088347	0.00121937	0.00138014	0.00115284	0.00088067	0.00128019	0.00127395	0.00105197	0.00119797	0.00055919	0.00077259	0.00089817	0.00041212	0.00037698	0.00029977	0.00079306	0.00091348	0.00038849	0.00122491	0.00032332	0.00029938	0.00023697	0.00033581	0.00073773						0.00076269	0.00060347	0.00051706	0.00048409	0.00037438						0.00147991	0.00373881	0.00435792	0.00383552	0.0033141
198964	chronic hepatitis c	Condition	0.00104533	0.00077834	0.00036113	0.00021183	0.00024798	0.00084078	0.00059244	0.00049389	0.00039467	0.00029208	0.00103755	0.00073506	0.00064206	0.00045857	0.00037364	0.00097537	0.00055655	0.00048447	0.00058312	0.00036522	0.00041846	0.00019222	9.48e-05	4.75e-05	3.45e-05						0.0003126	0.00026681	0.00025419	0.00017608	0.00018709						0.00509943	0.0023453	0.00143766	0.00115789	0.00101845
436073	psychotic disorder	Condition	0.00060457	0.00032293	7.88e-05	6.06e-05	0.00058057	0.00014338	0.00013636	0.00014198	0.00016155	0.00031062	0.00194809	0.00130716	0.00041148	0.00024675	0.00036916	0.00168958	0.00117561	0.00043993	0.00016181	0.00045156	0.00080454	0.00015423	7.88e-05	7.95e-05	0.00048951						0.00085763	0.00049982	0.00024454	0.00016488	0.00058319						0.00035319	0.00024662	0.00015051	0.0001124	8.97e-05
4158911	non-rheumatic heart valve disorder	Condition	0.00028834	0.00086894	0.00065037	0.00085961	0.00101234	0.00031576	0.00031799	0.00032906	0.00051055	0.00050052	0.00073781	0.00012661	0.00042841	0.00032155	0.00036786	0.00057338	0.00027657	0.00036162	0.0002282	0.00065183	0.00077957	0.00079172	0.00051396	0.00098236	0.00111453						0.00038415	0.00065661	0.00084199	0.00060615	0.00041672						0.00064219	0.00030803	0.00019218	0.00070453	0.00076986
197032	hyperplasia of prostate	Condition	0.0008641	0.00118545	0.0008759	0.00121572	0.00095924	0.00140607	0.00121892	0.00100142	0.00118961	0.00103938	0.00032142	0.00038828	0.00028217	0.00032026	0.00035333	0.00039588	0.00043253	0.00056236	0.00024021	0.00105186													3.84e-06		1.13e-06						0.00631119	0.00633937	0.00388891	0.00704144	0.00692688
192450	retention of urine	Condition	0.00029154	0.00019249	0.00012835	0.00012081	0.00017133	0.00064161	0.00064339	0.00056441	0.00050499	0.00053404	0.00099386	0.00039552	0.00021636	0.00054628	0.00035054	0.00130049	0.00055363	0.00036765	0.00047529	0.00094041	0.00071409	6.88e-05	7.96e-05	8.42e-05	6.53e-05						0.00340672	0.00188806	0.0012028	0.00117131	0.00100934						0.00034033	0.00082135	0.00037152	0.0004144	0.00085555
441840	clinical finding	Condition	0.00037308	0.00030571	0.00041684	0.00034327	0.00032023	0.00318388	0.00323766	0.00272417	0.00268132	0.00241433	0.00047684	0.00040016	0.00031663	0.00037911	0.00034887	0.00045787	0.00028205	0.00030553	0.00037445	0.00241123	0.0002984	0.00050262	0.00026973	0.0002277	0.00019047						0.00081769	0.00089241	0.00074895	0.0006032	0.00050192						0.00039658	0.00038675	0.00023963	0.00022511	0.00021457
439777	anemia	Condition	0.00083913	0.00097805	0.00118333	0.00143011	0.00118124	0.00143283	0.00123903	0.00142314	0.00149732	0.00174936	0.00046552	0.00036235	0.00017879	0.00038888	0.00034833	0.00035033	0.00028952	0.00028806	0.00038397	0.00158364	0.00042433	0.00053116	0.00125764	0.00169532	0.00298133						0.00123281	0.00138544	0.00122485	0.00093545	0.0003838						0.00109387	0.00125896	0.00127018	0.00174398	0.00274594
317009	asthma	Condition	0.00105605	0.00045847	0.00025132	0.00033883	0.00031656	0.0017284	0.0017372	0.00162513	0.00133566	0.0011607	0.00196355	0.00060969	0.00021544	0.00032669	0.00034534	0.00204515	0.00086759	0.00024743	0.00034221	0.00122859	0.00045956	0.00037347	0.00020104	0.00016787	0.0001463						0.00174983	0.00084249	0.00074699	0.00069291	0.00053782						0.0003073	0.00034394	0.00027858	0.00022234	0.00022127
377861	disorder of refraction and/or accommodation	Condition	0.00217407	0.00234869	0.00143774	0.00123374	0.00102225	0.00152766	0.0017159	0.0014436	0.00130108	0.00100025	0.00052439	0.00099417	0.00048363	0.00047279	0.00033889	0.00053991	0.00090294	0.0005175	0.00043595	0.00118772	0.00179962	0.00717222	0.00473633	0.00323073	0.00246882						0.00211816	0.00411816	0.0022148	0.00137976	0.00068941						0.00040116	0.00047703	0.00033641	0.00028694	0.00032424
4103703	melena	Condition	0.00192004	0.00218721	0.00170644	0.00103964	0.00103031	0.00071684	0.00081118	0.00077874	0.00059116	0.00064816	0.00033572	0.00074802	0.00060019	0.00048438	0.00033367	0.00118595	0.00080641	0.00094012	0.00051392	0.00076706	0.00129636	0.00240701	0.00328351	0.00161145	0.00168938						0.00093133	0.00084675	0.00118695	0.00057317	0.00044372						0.00258216	0.00276897	0.00145679	0.00119647	0.00164553
42537729	aortocoronary bypass graft present	Condition	0.00073377	0.00129536	0.00092979	0.00099348	0.00098136	0.00082234	0.00113785	0.00086607	0.0010144	0.00087705	0.00032701	0.00019162	0.00021065	0.00021094	0.00032697	0.00020099	0.00024724	0.00029559	0.00028159	0.00093773	0.00031922	6.8e-05	7.08e-05	6.05e-05	5.69e-05						0.00350874	0.00222848	0.00294753	0.00090461	0.00087657						0.0082065	0.0086923	0.00774555	0.00675294	0.00618019
4266188	disorder of body wall	Condition	0.00040778	0.00031203	0.00040569	0.00031916	0.00055054	9.03e-05	0.00024994	0.00022352	0.00015413	0.00015404	0.00058113	0.00098368	0.0005288	0.00023596	0.00032413	0.00082035	0.00085432	0.00072933	0.00035028	0.00021835	0.00019675	0.00019044	8.39e-05	0.00010199	0.00013052						0.00018496	0.00021446	8.15e-05	8.7e-05	8.14e-05						0.00068619	0.00051974	0.00069128	0.00041193	0.00050206
4149084	vaginitis	Condition	0.00116092	0.00067528	0.00061895	0.00065865	0.00062335	0.00050566	0.00050786	0.00039436	0.00034236	0.00031347	0.00206109	0.00119952	0.00067758	0.00060772	0.00032378	0.00137012	0.00117923	0.00097182	0.00061431	0.00037631	0.00061162	0.00059965	0.00034256	0.00031542	0.00022006						0.00158225	0.00115691	0.00065704	0.00057768	0.0003242
40481919	coronary atherosclerosis	Condition	0.00152545	0.00180355	0.00147617	0.00130906	0.00125244	0.00127829	0.00147163	0.00152037	0.00183353	0.00148379	0.00016472	0.0003671	0.00041018	0.0003971	0.00031801	0.00031089	0.0002957	0.00024552	0.0003351	0.00129357	0.00063934	0.00061748	0.00053059	0.0005021	0.00077206						0.00150438	0.00141001	0.00159326	0.00084719	0.00080287						0.00699161	0.0100723	0.00944796	0.0101617	0.00863757
4047791	abnormal body temperature	Condition	0.00018117	0.00018911	0.00055958	0.00076764	0.00072272	0.00046918	0.0004653	0.00070127	0.00092837	0.00077543	0.00080765	0.00033518	0.0002489	0.00023569	0.00031771	0.00048901	0.0003515	0.00020372	0.00030819	0.00076659	0.00031101	0.00083445	0.00159657	0.00157715	0.00129322						0.00071802	0.00064827	0.00075208	0.00053917	0.00031014						0.00098913	0.00068654	0.00041286	0.00035048	0.000285
321876	disorder of capillaries	Condition	0.00033784	0.00026316	0.00018756	0.00011839	0.00013401	0.00117142	0.00111895	0.00112371	0.00118596	0.00110483	0.00172959	0.00100219	0.00097661	0.00055732	0.00031677	0.0011589	0.00083549	0.00067227	0.00062587	0.00114777	0.00016732	5.04e-05	2.76e-05	6.83e-05	4.63e-05						0.00027329	0.00016398	0.00036231	0.00018359	0.00013201						0.00203333	0.00132747	0.00079981	0.00030258	0.0002802
317898	malignant essential hypertension	Condition	0.00121175	0.00146557	0.00113609	0.00095281	0.00089748	0.00037444	0.00032719	0.000338	0.00034612	0.00034572	0.00067236	0.0003552	0.00022941	0.00029821	0.00030925	0.00068042	0.00036978	0.00017532	0.00030391	0.00043281	0.00077292	0.00113177	0.00070336	0.00059141	0.00062772						0.00069469	0.00065524	0.00058487	0.00063241	0.00041742						0.00323394	0.00144203	0.00182992	0.00186517	0.00132348
4191597	disorder of refraction	Condition	0.00237699	0.00179105	0.00174815	0.00129997	0.00103693	0.00150351	0.00170645	0.00144448	0.00129748	0.00098809	0.00103813	0.00114503	0.000783	0.00044511	0.00030734	0.00070487	0.00134253	0.00036263	0.00043035	0.00118231	0.00167016	0.00712684	0.00475754	0.00310088	0.00230057						0.00207523	0.00406367	0.00195192	0.0014182	0.00075866						0.00054712	0.00043611	0.00032885	0.0003145	0.00027046
442588	obstructive sleep apnea syndrome	Condition	0.00145748	0.00122936	0.00114945	0.00061323	0.00026571	0.00139884	0.00112285	0.00112424	0.000962	0.00071223	0.00017136	0.00013636	0.00015429	0.00019827	0.00030699	0.00019283	7.76e-05	0.00018051	0.00016886	0.00041143	0.00132984	0.00153376	0.00189182	0.00211111	0.00074833						4.52e-06	4.5e-05	0.0001163	0.00056746	0.00019946						0.00445922	0.00162735	0.00125499	0.00028762	0.000232
381270	parkinson's disease	Condition	0.00041487	0.00019255	8.58e-05	0.00024211	0.00055172	0.00093916	0.00073715	0.00062843	0.00061419	0.00075468	0.00318556	0.00109409	0.00010637	0.00016394	0.00030488	0.00175421	0.0009663	0.00010793	0.00016425	0.00070532	0.00059583	3.84e-05	2.73e-05	7.54e-05	0.00015715						0.00016252	0.00050663	0.00024479	0.0001895	0.00021204						0.00019743	7.02e-05	0.00012321	0.00027014	0.00071345
134057	disorder of cardiovascular system	Condition	0.00090036	0.00098763	0.00102107	0.00090504	0.00109821	0.00032237	0.00037248	0.00037205	0.00044118	0.00064907	0.00024806	0.00038266	0.00026705	0.00040651	0.00030435	0.0002791	0.00019941	0.00026917	0.00038881	0.00084975	0.00078979	0.00049339	0.00060515	0.00103765	0.00209859						0.00148413	0.00214163	0.00167916	0.00099192	0.00059183						0.00181649	0.00212851	0.00206411	0.00162102	0.00225854
443530	hematochezia	Condition	0.00193039	0.00219964	0.00179478	0.00139898	0.00097244	0.00070671	0.00082085	0.00081768	0.00062927	0.00072764	0.00044434	0.00067906	0.00096579	0.00041206	0.00030206	0.00079076	0.0007562	0.00109169	0.00035672	0.00075954	0.00127948	0.00297645	0.00386667	0.00211921	0.00209186						0.00114111	0.00070678	0.00106513	0.00053461	0.00037694						0.00226682	0.00288543	0.00159218	0.00163477	0.00208996
197925	hemorrhage of rectum and anus	Condition	0.00023733	0.0003256	0.00064374	0.00073629	0.00058856	0.00024484	0.00024652	0.00035008	0.00055064	0.00044338	0.00016541	0.00011755	0.00060212	0.00060929	0.00030151	0.00025182	0.00020126	0.0005343	0.00062403	0.00054583	0.00063668	0.00060694	0.00202486	0.00190571	0.00141675						0.00045285	0.00048332	0.00344557	0.0024741	0.00126381						0.00030183	0.00024811	0.00017618	0.00015399	0.00012564
443238	diabetic - poor control	Condition	0.00074128	0.0006215	0.00054259	0.0006216	0.00050702	0.00041369	0.0003849	0.00036392	0.00035226	0.00028062	0.00133429	0.00094382	0.00024577	0.00027126	0.00029661	0.00109603	0.00097474	0.00022209	0.0002631	0.0003997	0.00043284	0.00046417	0.00029588	0.00023755	0.00023168						0.00050558	0.00057303	0.00045994	0.00031631	0.0003397						0.00176925	0.00059494	0.00045287	0.00054913	0.00036376
313502	benign hypertensive heart disease without congestive heart failure	Condition	0.00123257	0.0012234	0.00127174	0.00126844	0.00125424	0.00018374	0.00021124	0.00022558	0.00038886	0.00037282	0.00043379	0.00038349	0.00038173	0.00049367	0.00029589	0.00049944	0.00046609	0.00028874	0.00042802	0.00041694	0.00044331	0.00075369	0.00054657	0.0005968	0.00061993						0.00042452	0.0003405	0.00045549	0.00030724	0.00021223						0.003515	0.00217465	0.00214858	0.00403043	0.00333255
75036	localized, primary osteoarthritis of the hand	Condition	0.00019704	0.00017964	0.00010126	0.00026812	0.00024725	0.00023618	0.00019322	0.00023234	0.00023198	0.00019462	0.0002813	0.00063493	0.00015255	0.00076146	0.00029272	0.00039015	0.00053772	0.00040962	0.00062047	0.0002103	0.00029589	0.00035357	0.00029219	0.00010427	0.00013007						0.00023147	0.00029278	0.00055277	0.00024854	0.00018848						0.00058935	0.00056587	0.00069933	0.00062772	0.00043524
4008576	diabetes mellitus without complication	Condition	0.00201823	0.00196256	0.00157439	0.00203435	0.00121578	0.00264937	0.00201117	0.00188906	0.00198802	0.0018311	0.00156039	0.00083762	0.00053165	0.00046873	0.00029195	0.00150785	0.00091736	0.00050923	0.00053642	0.00141229	0.00148122	0.00404275	0.00337322	0.00317688	0.00307174						0.00238077	0.00086415	0.00063626	0.00054057	0.00047221						0.00241225	0.0012224	0.00145519	0.00150635	0.00095278
196738	disorder of male genital organ	Condition	0.00068121	0.00066252	0.00020958	0.00034045	0.00039256	0.00016673	0.00015678	0.00019188	0.00014956	0.00013715	0.00034819	0.00062631	0.00024399	0.00054682	0.00029052	0.00038424	0.0007584	0.00053049	0.00067249	0.00010384																					0.00479872	0.00253274	0.00114264	0.00108436	0.00099175
200962	primary malignant neoplasm of prostate	Condition	0.0006837	0.00058618	0.00062617	0.00055367	0.00058613	0.0026004	0.00276463	0.00229569	0.00208373	0.00166853	0.00032684	0.00100874	0.00024739	0.00028427	0.00028862	0.00030209	0.00088608	0.00034282	0.00030633	0.00187124	2.62e-05	6.48e-07	6.88e-07	1.76e-06	1.98e-06						6.65e-06	5.98e-06	5.24e-06	2.37e-06	1.62e-06						0.0030853	0.00403967	0.00400712	0.00386608	0.00305106
40304526	nocturia	Condition	0.00065589	0.00014063	0.00011983	0.00027364	0.00035329	0.00018569	0.00016921	0.00019582	0.00020252	0.00018408	0.00032209	0.00020635	0.00042614	0.0002608	0.00028778	0.00016136	0.00018088	0.00034871	0.00027674	0.00031318	0.00033799	0.00012318	0.00013058	0.00019763	0.00025194						0.00011881	0.00015679	0.00040076	0.00051986	0.0008033						0.00259658	0.00030603	0.00018964	0.00012896	0.00013972
72990	localized osteoarthrosis uncertain if primary or secondary	Condition	0.00034618	0.00028075	0.00012996	0.00022046	0.00046357	0.00072771	0.00066818	0.00058735	0.00061636	0.00078158	0.00076579	0.00099446	0.00047895	0.0003507	0.00027977	0.00128422	0.00123068	0.00044203	0.00031568	0.00099802	0.00020268	0.0002147	0.00012776	0.00030346	0.00046283						0.00124914	0.00077629	0.00053009	0.0004588	0.00027787						0.00188901	0.00163616	0.00037433	0.0002062	0.00015409
35624677	sebaceous cyst of skin	Condition	0.00081533	0.00050411	0.00061801	0.00046802	0.00036652	0.0006707	0.00054506	0.00050529	0.00042651	0.00039995	0.00112217	0.00095429	0.00104053	0.00053181	0.00027569	0.00136405	0.00125868	0.00081114	0.00054504	0.00061144	0.00081263	0.00057401	0.00031329	0.00020488	0.00014757						0.00341143	0.0020659	0.00113247	0.00074919	0.00048273						0.00024533	0.00024949	0.00041326	0.00026345	0.00022797
135473	dermatophytosis	Condition	0.0008179	0.00067255	0.00042818	0.00035651	0.00032192	0.00224707	0.00224149	0.00219142	0.00207122	0.00212457	0.00047051	0.00079785	0.00041782	0.00033693	0.00027175	0.00070791	0.00097143	0.00050277	0.00034078	0.0014627	0.00103684	0.00131523	0.00092215	0.00051395	0.00031543						0.00185568	0.00123179	0.00086469	0.00056607	0.0004609						0.00051456	0.00024952	0.00021983	0.00017245	0.00014073
137351	epidermoid cyst of skin	Condition	0.00089657	0.00074175	0.00065036	0.00059611	0.00055325	0.00069259	0.00053946	0.00052666	0.00042824	0.00040718	0.00145382	0.00116535	0.00076092	0.00061924	0.00026652	0.00125786	0.00093095	0.00072092	0.00063755	0.00060487	0.00099175	0.00077041	0.00047185	0.00027169	0.00021641						0.00353431	0.00175181	0.00108763	0.0008528	0.00053013						0.00022917	0.00032868	0.00047046	0.00021666	0.00021007
435515	hypo-osmolality and or hyponatremia	Condition	0.00018353	0.00018222	0.00025603	0.00056385	0.00062209	0.00027388	0.0002471	0.00031894	0.00038064	0.00048288	0.00036095	0.0002501	0.00013533	0.00027912	0.00026118	0.0004159	0.00030216	0.00017937	0.00036474	0.00056903	0.00085301	0.00046765	0.00071488	0.00131473	0.00189077						0.0004741	0.00051305	0.00054943	0.00049171	0.00055506						0.00241166	0.00254474	0.00056595	0.00033056	0.00025821
30753	esophagitis	Condition	0.00174114	0.00145287	0.00146857	0.0010359	0.00073683	0.00094813	0.00124145	0.00090115	0.00076753	0.00064054	0.0009805	0.00117069	0.00069132	0.00068715	0.00026036	0.00120783	0.00113328	0.0008716	0.00076303	0.00072915	0.00184777	0.00448447	0.00302608	0.00217735	0.00141492						0.00266311	0.00177164	0.00121901	0.00083447	0.00055294						0.00084747	0.00095362	0.00061511	0.00035175	0.00027736
46286594	problem related to lifestyle	Condition	0.00028868	0.00020663	0.00015016	0.00015744	0.00011314	0.00219164	0.00222479	0.00192395	0.00185132	0.00168567	0.00034062	0.00019585	0.00021509	0.00026632	0.00025312	0.00038807	0.00032651	0.00022875	0.00031409	0.00139943	0.00030011	0.00033461	0.00017756	0.00012566	0.00012581						0.00089903	0.00091098	0.00065432	0.00066297	0.0005307						0.00172215	0.00128746	0.00085318	0.00042672	0.00047419
4079749	osteoarthritis of hip	Condition	0.00040789	0.00026163	0.00027245	0.00011278	0.00023486	0.00052931	0.00055189	0.00047154	0.00040196	0.000389	0.00106397	0.00101727	0.00118969	0.000402	0.00025217	0.0009874	0.00111368	0.00164798	0.00034403	0.00068009	0.0005441	0.0003098	0.00019826	8.29e-05	8.25e-05						0.00208842	0.00335669	0.00319681	0.00058353	0.00030414						0.00020529	0.0001632	0.00014146	0.0001077	9.63e-05
198194	female genital organ symptoms	Condition	0.00094298	0.00022056	0.0001155	9.25e-05	8.92e-05	0.00062479	0.000481	0.00043616	0.00042273	0.00038991	0.00028458	0.00017912	0.00031309	0.00046365	0.00023707	0.00020443	0.00022621	0.00038015	0.0005165	0.00049399	0.00137285	0.00079382	0.00021268	0.00011409	0.00011156						0.00052629	0.00038842	0.0006921	0.00076801	0.00048445								1.86e-06	5.64e-07	9.44e-08
4108289	non-invasive mean arterial pressure	Measurement	0.00329687	0.00250314	0.00267569	0.00199337	0.00125378	0.00124276	0.00248098	0.00328397	0.00247065	0.00183364	3.97e-05	9.81e-05	0.00073047	0.00025907	0.00023336	4.77e-05	0.00010978	0.00088607	0.00019472	0.00027861	0.00203584	0.0115825	0.0126435	0.0071066	0.00454107							1.6e-05	0.00023883	0.00026348	0.00025532						0.0109487	0.0143913	0.0145865	0.0102553	0.00499243
434056	late effects of cerebrovascular disease	Condition	7.74e-05	0.00010648	0.00014542	0.0003039	0.00042565	0.00010918	0.00011604	0.00015973	0.00014978	0.00022699	0.00244116	0.00235839	0.00080956	0.00024221	0.00022452	0.00203075	0.002394	0.00045297	0.00023973	0.00033972	0.00017302	6.17e-05	5.61e-05	0.00010657	0.00025646						0.00214732	0.00266665	0.00098782	0.00055669	0.00040981						0.00022751	0.00034547	0.00010638	0.00015266	0.00015668
439727	human immunodeficiency virus infection	Condition	0.00142568	0.0012609	0.00093025	0.00079528	0.00076051	0.00064019	0.0005669	0.00053258	0.00045126	0.0003658	0.0007899	0.00123845	0.00057649	0.00098681	0.0002211	0.00081431	0.00119337	0.00085858	0.00090357	7.22e-05	0.00012976	3.21e-06	2.66e-06	2.28e-06	2.23e-06						3.48e-06	2.16e-06	1.65e-06	2.82e-06							0.00498468	0.00269825	0.00145144	0.00124368	0.00089321
197236	uterine leiomyoma	Condition	0.00143643	0.00111291	0.00084284	0.00058047	0.00044516	0.00123709	0.00085996	0.00069326	0.0005698	0.00046058	0.00101926	0.00050485	4.82e-05	0.00021595	0.00021994	0.00114032	0.00039901	0.00034664	0.00023645	0.00016963	0.00205257	0.00462856	0.00266114	0.00153508	0.00117461						0.00184277	0.00098554	0.00068563	0.00043156	0.00047001
4145825	anorectal disorder	Condition	0.00015455	0.0001494	0.00010272	7.93e-05	7.74e-05	0.00041446	0.00037521	0.00039483	0.00026429	0.00022228	0.00076097	0.00013044	0.00024427	0.00033108	0.00020617	0.00060541	0.00029344	0.0003596	0.00035813	0.00029392	0.00038081	0.00018005	8.41e-05	4.79e-05	5.91e-05						0.00017793	0.0003051	0.00030216	0.00023586	0.00022579						0.00039783	0.00020398	0.00027001	0.00018977	0.00018518
4024561	pain in lower limb	Condition	0.00111417	0.00173348	0.00143792	0.00080051	0.00054355	4.04e-05	0.00014076	0.0001445	0.00010846	0.00012107	1.59e-05	1.66e-05	0.00035214	0.00017898	0.00019596	4.46e-06	1.04e-05	0.00033897	0.00017875	9.6e-05	0.00119043	0.0014618	0.00111343	0.00042119	0.00044065						2.09e-05	1.79e-05	3.79e-05	0.00016238	0.00022495						0.00018546	0.00047611	0.00029768	9.93e-05	6.84e-05
4245997	body mass index	Observation	1.1e-06	3.98e-06	0.00119746	0.00260603	0.00221591			0.00013191	0.0062401	0.0075918			7.05e-05	0.00053715	0.0001846			4.41e-05	0.00059681	5.32e-05	3.85e-06		0.00048217	0.0159852	0.0159371								3.77e-06	9.4e-05	9.21e-05								0.0003784	0.0149232	0.016086
195834	atherosclerosis of renal artery	Condition	0.00049957	0.00041214	0.00021788	0.00017094	0.00016832	0.00035704	0.00029738	0.00023643	0.00015102	0.000108	0.00037038	0.00014596	0.00012776	0.0001649	0.0001825	0.00045057	0.00015656	0.00016433	0.0001328	0.00014674	5.33e-05	2.05e-05	2.29e-05	3.01e-05	3.53e-05						1.53e-05	5.36e-05	6.5e-05	6.42e-05	0.00013237						0.00154192	0.00089755	0.000466	0.00041697	0.00020105
198683	viral hepatitis b without hepatic coma	Condition	0.00012795	0.00011358	0.00017633	0.00014174	0.00014932	0.00026773	0.00018075	0.00016132	0.00018222	0.00019073	7.59e-05	0.00023433	9.3e-05	0.00021015	0.00015809	0.0001946	0.00022318	0.00025268	0.00025302	0.00025832	0.00031793	0.00019506	0.00023793	0.00021271	0.00013041						0.0003385	0.0002734	0.00051299	0.0005002	0.00034441						0.0028896	0.00145484	0.00025341	0.0002528	0.00021478
44809413	phq-2 - patient health questionnaire 2	Measurement			0.00028498	0.00195609	0.00117011			9.55e-06	0.00135995	0.00174771				0.00035412	0.00013848				0.00032607	4.92e-05			6.4e-05	0.00742377	0.00846349								1.75e-06	8.92e-05	0.00010781								5.96e-05	0.0042089	0.00530746
4216244	preoperative state	Condition	0.00098537	0.00149637	0.00124616	0.00057843	0.00030962	6.88e-05	0.00014254	0.00016226	0.0001001	0.0001274	5.05e-06		1.33e-05	0.00015651	0.00013394		1.62e-06	5.18e-05	0.0001439	8.21e-05	0.00068808	0.0006689	0.00056725	0.00037964	0.00036036								5.17e-06	3.21e-05	6.83e-05						0.00038319	0.00086093	0.00110215	0.00026077	0.00025177
44804610	phq-9 - patient health questionnaire 9	Measurement		9.27e-08	0.00033427	0.00212253	0.00130794		8.68e-07	1.27e-05	0.00135001	0.00155779			1.57e-05	0.00033433	0.00012391			5.23e-06	0.00030313	5e-05		1.08e-06	8.68e-05	0.00761396	0.00709829									0.00011094	0.00010612								8.04e-05	0.00448332	0.00468864
194997	prostatitis	Condition	0.00056304	0.00033091	0.00028463	0.00014096	0.00016006	0.00176712	0.00180988	0.00188225	0.00109896	0.00073421	0.00119276	0.00030478	0.00039134	0.00017998	8.63e-05	0.00068357	0.00040368	0.00035711	0.00024004	0.00059045											2.36e-06	3.69e-06		1.17e-06	7.54e-07						0.00241186	0.00105308	0.00079165	0.0003931	0.00036016
4041280	postpartum finding	Condition	0.00149047	0.00089713	0.00076015	0.00054325	0.00061799	0.00051907	0.0004081	0.00031361	0.00021934	0.00017382	0.00063743	0.00033763	0.000457	0.00045261	6.25e-05	0.00060885	0.0002634	0.00031259	0.00037667	3.93e-05	0.00163503	0.00184141	0.00101827	0.00055838	0.00038075						0.00053946	0.00028513	0.00016053	0.00013829	0.00013524
435988	motor vehicle accident, driver	Condition	0.00163034	0.0018188	0.00161503	0.00118206	0.00061084	0.00051038	0.00079907	0.00059129	0.00045868	0.00032465	9.42e-05	6.04e-05	0.00012974	0.00010104	4.12e-05	0.0001206	8.3e-05	0.00018776	0.00012986	3.77e-05	0.00163351	0.00509901	0.00383621	0.00201288	0.00160764						3.55e-05	1.68e-05	2.09e-05	2.7e-05	2.76e-05						0.00219204	0.0033213	0.00208525	0.00135996	0.00041067
196168	irregular periods	Condition	0.00110088	0.00113748	0.00058567	0.00027795	0.000227	0.00030212	0.00025082	0.00018295	0.00014645	0.00011803	0.00016919	0.00013018	0.00010471	7.49e-05	2.31e-05	0.00015776	0.0003892	9.21e-05	7.25e-05	2.22e-05	0.00162898	0.00222258	0.00087725	0.00048523	0.00029773						9.03e-05	0.00011828	9.87e-05	4.79e-05	2.96e-05
192854	intramural leiomyoma of uterus	Condition	0.0006067	0.00060363	0.00022355	0.00017348	0.0001632	7.06e-05	5.13e-05	4.03e-05	3.35e-05	3.01e-05	5.07e-05	4.4e-05	0.00015892	7.48e-05	6.01e-06	6.5e-05	8.31e-05	8.81e-05	7.05e-05	2.69e-05	0.00140468	0.00122376	0.00038847	0.00021648	0.00019197						2.88e-05	1.49e-05	4.84e-05	2.8e-05	3.91e-06
log_n_concepts	log_n_concepts	Demographics_Visits						0.0242292	0.022642	0.0208883	0.019425	0.0187362						0.00337961	0.00305745	0.00315271	0.00360896	0.0213932						0.0269268	0.00937115	0.00997081	0.0105149	0.0103081						0.0132962	0.0130253	0.0122447	0.0117131	0.01052						0.0252234	0.00711043
log_n_prev_visits	log_n_prev_visits	Demographics_Visits						0.0286487	0.0262864	0.0245151	0.0225631	0.0206078						0.00397091	0.00292472	0.00276762	0.00329955	0.0225496						0.0288524	0.0117763	0.01117	0.0113614	0.0112471						0.0113964	0.0105548	0.0101684	0.00972141	0.00795534						0.0315951	0.0122707
date_age	date_age	Demographics_Visits						0.0725543	0.0628914	0.0546665	0.0461871	0.0415458						0.00348196	0.00313297	0.00251395	0.00214291	0.0223642						0.0664309	0.0266129	0.0239765	0.0214459	0.0199139						0.0108661	0.00952435	0.00842233	0.00712111	0.00530312						0.0718209	0.028709
years_in_EHR	years_in_EHR	Demographics_Visits						0.0400405	0.0362791	0.0320605	0.0284504	0.0259817						0.00409598	0.00313527	0.00262915	0.00221664	0.0225296						0.0435412	0.00854969	0.00622257	0.00506365	0.00436133						0.0135725	0.0106579	0.00986449	0.00748794	0.00611539						0.043882	0.00927428
year_of_birth	year_of_birth	Demographics_Visits						0.110605	0.0926115	0.0785707	0.0638445	0.0573348						0.00167949	0.00138358	0.0010142	0.001189	0.0126512						0.0984323	0.0360528	0.0309645	0.0298932	0.0286637						0.00446486	0.00414342	0.0033181	0.00240354	0.00206031						0.104546	0.0372661
Sex_Female	Sex_Female	Demographics_Visits						0.0077374	0.00690131	0.00628761	0.00559815	0.00498929						0.00104128	0.00105889	0.00076456	0.00066991	0.00497481
[truncated: 20 more columns]

## Sheet: Select Feature Prevalences
Phecodes	All patients with EHR OMOP concepts and a year of visits (903,999 patients)	Filtered patients for models, >7 years of visits (307,484 patients)
Essential Hypertension	2593 (0.29%)	1214 (0.39%)
Hyperlipidemia	1763 (0.20%)	922 (0.30%)
Hypercholesterolemia	1345 (0.15%)	749 (0.24%)
Mixed Hyperlipidemia	704 (0.078%)	531 (0.17%)
Major Depressive Disorder	261 (0.029%)	171 (0.056%)
Memory Loss	2712 (0.30%)	1101 (0.36%)
Glaucoma	689 (0.076%)	484 (0.16%)
Cerebrovascular Disease	530 (0.059%)	292 (0.095%)
Osteoporosis	892 (0.099%)	560 (0.18%)
Senile Cataract	832 (0.092%)	580 (0.23%)
Neurological disorders	2448 (0.27%)	833 (0.33%)
Fever of unknown origin	1263 (0.14%)	799 (0.32%)
Nonspecific chest pain	1328 (0.15%)	794 (0.32%)
Dizziness and giddiness	1089 (0.12%)	576 (0.23%)
Nonspecific abnormal findings in stool contents	378 (0.042%)	319 (0.13%)
Diverticulosis	510 (0.056%)	358 (0.14%)
Benign neoplasm of colon	448 (0.05%)	311 (0.12%)
Back pain	785 (0.087%)	485 (0.19%)
Syncope and collapse	764 (0.085%)	437 (0.17%)
Altered mental status	995 (0.11%)	496 (0.2%)
Sensorineural hearing loss	573 (0.063%)	360 (0.14%)
Urinary tract infection	1006 (0.11%)	555 (0.22%)
Type 2 diabetes	379 (0.042%)	258 (0.1%)
Other anemias	949 (0.10%)	582 (0.23%)
Coronary atherosclerosis	443 (0.049%)	282 (0.11%)
Cerebrovascular disease	530 (0.059%)	265 (0.11%)
Generalized anxiety disorder	702 (0.078%)	320 (0.13%)
Acute upper respiratory infections	465 (0.051%)	323 (0.13%)

## Sheet: SexModelTopFeatOverlap
phecode_str	group_time	group_time_cnt	Female	Male	All
constipation	[-7_Female, -5_Female, -3_Female, -1_Female, 0_Female]	5	5	0	0
osteoporosis nos	[-7_Female, -5_Female, -3_Female, -1_Female, 0_Female]	5	5	0	0
enthesopathy	[-7_Female, -5_Female, -3_Female, -1_Female, 0_Female]	5	5	0	0
palpitations	[-7_Female, -5_Female, -3_Female, -1_Female, 0_Female]	5	5	0	0
nonspecific abnormal findings in stool contents	[-7_Female, -5_Female, -3_Female, -1_Female, 0_Female]	5	5	0	0
myocardial infarction	[-7_Female, -5_Female, -3_Female, -1_Female, 0_Female]	5	5	0	0
major depressive disorder	[-7_Female, -5_Female, -3_Female, -1_Female, 0_Female]	5	5	0	0
allergic rhinitis	[-7_Female, -5_Female, -3_Female, -1_Female, 0_Female]	5	5	0	0
osteoarthrosis nos	[-7_Female, -5_All, -3_Female, -1_Female, 0_Female]	5	4	0	1
back pain	[-7_Female, -5_Female, -3_All, -1_Female, 0_Female]	5	4	0	1
end stage renal disease	[-7_Female, -5_Female, -1_Female, 0_Female]	4	4	0	0
primary/intrinsic cardiomyopathies	[-7_Female, -3_Female, -1_Female, 0_Female]	4	4	0	0
hypertensive chronic kidney disease	[-7_Female, -5_Female, -1_Female, 0_Female]	4	4	0	0
chronic lymphocytic thyroiditis	[-7_Female, -5_Female, -3_Female, -1_Female]	4	4	0	0
generalized anxiety disorder	[-5_Female, -3_Female, -1_Female, 0_Female]	4	4	0	0
stricture and stenosis of esophagus	[-7_Female, -5_Female, -3_Female]	3	3	0	0
pain in joint	[-5_Female, -3_Female, 0_Female]	3	3	0	0
asthma	[-7_Female, -5_Female, -3_Female]	3	3	0	0
other disorders of soft tissues	[-5_Female, -1_Female, 0_Female]	3	3	0	0
disorder of skin and subcutaneous tissue nos	[-7_All, -5_Female, -3_Female, -1_All, 0_All]	5	2	0	3
other disorders of the kidney and ureters	[-7_All, -3_Female, -1_Female, 0_All]	4	2	0	2
actinic keratosis	[-7_Male, -5_All, -1_Female, 0_Female]	4	2	1	1
pleurisy; pleural effusion	[-7_Female, -5_Female, -3_All, 0_Male]	4	2	1	1
acute renal failure	[-7_Male, -5_Male, -1_Female, 0_Female]	4	2	2	0
spinal stenosis	[-3_Female, -1_Female]	2	2	0	0
osteoarthritis; localized	[-5_Female, -3_Female]	2	2	0	0
symptoms and disorders of the joints	[-5_Female, -1_Female]	2	2	0	0
other disorders of bone and cartilage	[-1_Female, 0_Female]	2	2	0	0
vitamin d deficiency	[-1_Female, 0_Female]	2	2	0	0
fever of unknown origin	[-3_Female, 0_Female]	2	2	0	0
displacement of intervertebral disc	[-5_Female, -3_Female]	2	2	0	0
senile cataract	[-7_All, -5_Female, -3_All, -1_All, 0_All]	5	1	0	4
essential hypertension	[-7_Male, -5_Male, -3_Male, -1_All, 0_Female]	5	1	3	1
noninfectious gastroenteritis	[-7_Female, -5_All]	2	1	0	1
hemiplegia	[-7_Female, -5_All]	2	1	0	1
hypercholesterolemia	[-7_Female, -5_Male, -3_Male, -1_Male, 0_Male]	5	1	4	0
coronary atherosclerosis	[-7_Female, nan, nan, -1_Male]	4	1	1	0
glaucoma	[-3_Male, -1_Female]	2	1	1	0
atherosclerosis of the extremities	[-5_Female]	1	1	0	0
retention of urine	[-7_Female]	1	1	0	0
sebaceous cyst	[-7_Female]	1	1	0	0
rash and other nonspecific skin eruption	[-7_Female]	1	1	0	0
symptoms affecting skin	[-7_Female]	1	1	0	0
unstable angina (intermediate coronary syndrome)	[-7_Female]	1	1	0	0
peripheral retinal degenerations	[-7_Female]	1	1	0	0
hemorrhage of rectum and anus	[-3_Female]	1	1	0	0
osteopenia or other disorder of bone and cartilage	[0_Female]	1	1	0	0
disorders of refraction and accommodation; blindness and low vision	[-5_Female]	1	1	0	0
diarrhea	[-5_Female]	1	1	0	0
other upper respiratory disease	[0_Female]	1	1	0	0
pain in limb	[-1_Female]	1	1	0	0
abnormal heart sounds	[-7_Female]	1	1	0	0
mixed hyperlipidemia	[-7_All, -5_All, -3_All, -1_All, 0_All]	5	0	0	5
hyperlipidemia	[-7_All, -5_All, -3_All, -1_All, 0_All]	5	0	0	5
congestive heart failure (chf) nos	[-7_All, -5_All, -3_All, -1_All, 0_All]	5	0	0	5
benign neoplasm of colon	[-7_All, -5_All, -3_All, -1_All, 0_All]	5	0	0	5
hemorrhoids	[-7_All, -5_All, -3_All, -1_All, 0_Male]	5	0	1	4
disturbance of skin sensation	[-7_Male, -5_All, -3_Male, -1_All, 0_All]	5	0	2	3
dizziness and giddiness (light-headedness and vertigo)	[-7_Male, -5_Male, -3_All, -1_All, 0_All]	5	0	2	3
sensorineural hearing loss	[-7_Male, -5_Male, -3_All, -1_All, 0_All]	5	0	2	3
respiratory failure	[-3_All, -1_All, 0_All]	3	0	0	3
cirrhosis of liver without mention of alcohol	[-7_All, -5_All, -3_All]	3	0	0	3
diverticulosis	[-7_Male, -5_Male, -3_All, -1_All, 0_Male]	5	0	3	2
memory loss	[-1_All, 0_All]	2	0	0	2
late effects of cerebrovascular disease	[-7_All, -5_All]	2	0	0	2
other symptoms	[-5_Male, -3_Male, 0_All]	3	0	2	1
altered mental status	[-5_All, 0_Male]	2	0	1	1
sepsis	[-5_All]	1	0	0	1
secondary thrombocytopenia	[-1_All]	1	0	0	1
bacterial infection nos	[-3_All]	1	0	0	1
prurigo and lichen	[-7_All]	1	0	0	1
septicemia	[-5_All]	1	0	0	1
acidosis	[0_All]	1	0	0	1
cellulitis and abscess of leg, except foot	[-3_All]	1	0	0	1
anxiety disorder	[-7_All]	1	0	0	1
suppurative and unspecified otitis media	[-3_All]	1	0	0	1
vaginitis and vulvovaginitis	[-7_All]	1	0	0	1
specific nonpsychotic mental disorders due to brain damage	[0_All]	1	0	0	1
parkinson's disease	[-7_All]	1	0	0	1
menopausal and postmenopausal disorders	[-7_All]	1	0	0	1
mild cognitive impairment	[0_All]	1	0	0	1
herpes zoster with nervous system complications	[-3_All]	1	0	0	1
myopia	[-7_All]	1	0	0	1
neurological disorders	[0_All]	1	0	0	1
gerd	[-5_All]	1	0	0	1
gastrointestinal complications	[-7_All]	1	0	0	1
flatulence	[-5_All]	1	0	0	1
diseases of hair and hair follicles	[-3_All]	1	0	0	1
other infectious and parasitic diseases	[-7_All]	1	0	0	1
circulatory disease nec	[-5_All]	1	0	0	1
chronic venous insufficiency [cvi]	[-5_All]	1	0	0	1
chronic pharyngitis and nasopharyngitis	[-7_All]	1	0	0	1
erectile dysfunction [ed]	[-7_Male, -5_Male, -3_Male, -1_Male, 0_Male]	5	0	5	0
nonspecific chest pain	[-7_Male, -5_Male, -3_Male, -1_Male, 0_Male]	5	0	5	0
malignant neoplasm, other	[-7_Male, -5_Male, -3_Male, -1_Male, 0_Male]	5	0	5	0
hypovolemia	[-7_Male, -5_Male, -3_Male, -1_Male, 0_Male]	5	0	5	0
sexual and gender identity disorders	[-7_Male, -5_Male, -3_Male, -1_Male, 0_Male]	5	0	5	0
tobacco use disorder	[-7_Male, -5_Male, -3_Male, -1_Male, 0_Male]	5	0	5	0
hemorrhage of gastrointestinal tract	[-7_Male, -5_Male, -3_Male, -1_Male]	4	0	4	0
neoplasm of uncertain behavior of skin	[-7_Male, -5_Male, -3_Male, -1_Male]	4	0	4	0
hyperplasia of prostate	[-5_Male, -3_Male, -1_Male, 0_Male]	4	0	4	0
superficial cellulitis and abscess	[-7_Male, -5_Male, -3_Male]	3	0	3	0
malaise and fatigue	[-3_Male, -1_Male, 0_Male]	3	0	3	0
macular degeneration (senile) of retina nos	[-5_Male, -3_Male, -1_Male]	3	0	3	0
osteoarthrosis, localized, primary	[-3_Male, -1_Male]	2	0	2	0
primary open angle glaucoma	[-3_Male, -1_Male]	2	0	2	0
other disorders of intestine	[-3_Male, -1_Male]	2	0	2	0
chronic airway obstruction	[-7_Male, -1_Male]	2	0	2	0
hypopotassemia	[-5_Male, 0_Male]	2	0	2	0
atrial fibrillation	[-7_Male, -5_Male]	2	0	2	0
prostatitis	[-7_Male]	1	0	1	0
cancer of prostate	[-5_Male]	1	0	1	0
atherosclerosis of renal artery	[-7_Male]	1	0	1	0
angina pectoris	[-5_Male]	1	0	1	0
anal and rectal conditions	[-7_Male]	1	0	1	0
symptoms involving nervous and musculoskeletal systems	[0_Male]	1	0	1	0
acute posthemorrhagic anemia	[-1_Male]	1	0	1	0
type 2 diabetes	[-7_Male]	1	0	1	0
impacted cerumen	[-1_Male]	1	0	1	0
hyposmolality and/or hyponatremia	[-5_Male]	1	0	1	0
hyperchylomicronemia	[-1_Male]	1	0	1	0
nonspecific abnormal findings on radiological and other examination of skull and head	[0_Male]	1	0	1	0
disease of capillaries	[-7_Male]	1	0	1	0

## Sheet: rs2075650_PheWAS
Data downloaded from genetics.opentargets.org	Ensembl: rs2075650	gnomAD 2.1: 19-45395619-A-G
Study ID	Trait	Trait Category	P-value	Beta	Odds Ratio	PMID	Author (Year)	N Cases	N Overall	Has sumstats
NEALE2_20110_10	Alzheimer's disease/dementia | illnesses of mother	phenotype	0	0.472683	1.60429		UKB Neale v2	28507	331041	TRUE
NEALE2_20107_10	Alzheimer's disease/dementia | illnesses of father	phenotype	4.80912e-138	0.408054	1.50389		UKB Neale v2	15022	312666	TRUE
NEALE2_20002_1473	High cholesterol | non-cancer illness code, self-reported	phenotype	1.84988e-102	0.213415	1.2379		UKB Neale v2	43957	361141	TRUE
SAIGE_290_1	Dementias	phenotype	4.72e-57	1.17	3.22199		UKB SAIGE	956	403339	TRUE
NEALE2_6153_1	Cholesterol lowering medication | medication for cholesterol, blood pressure, diabetes, or take exogenous hormones	Uncategorised	9.26016e-56	0.209066	1.23253		UKB Neale v2	24247	193148	TRUE
SAIGE_272_1	Hyperlipidemia	Uncategorised	1.25e-47	0.173	1.18887		UKB SAIGE	35844	408878	TRUE
SAIGE_272	Disorders of lipoid metabolism	Uncategorised	1.35e-47	0.173	1.18887		UKB SAIGE	35927	408961	TRUE
NEALE2_6177_1	Cholesterol lowering medication | medication for cholesterol, blood pressure or diabetes	Uncategorised	2.76208e-47	0.161096	1.1748		UKB Neale v2	38057	165340	TRUE
SAIGE_272_11	Hypercholesterolemia	phenotype	7e-45	0.173	1.18887		UKB SAIGE	33242	406276	TRUE
SAIGE_290_11	Alzheimer's disease	Uncategorised	6.27e-38	1.5	4.48169		UKB SAIGE	404	402787	TRUE
NEALE2_20003_1140861958	Simvastatin | treatment/medication code	Uncategorised	1.96214e-37	0.130288	1.13916		UKB Neale v2	40921	361141	TRUE
SAIGE_290	Delirium dementia and amnestic and other cognitive disorders	nervous system disease	2.06e-37	0.621	1.86079		UKB SAIGE	1970	404353	TRUE
NEALE2_20003_1141146234	Atorvastatin | treatment/medication code	measurement	1.79111e-33	0.233888	1.2635		UKB Neale v2	10805	361141	TRUE
NEALE2_20111_10	Alzheimer's disease/dementia | illnesses of siblings	phenotype	1.69459e-28	0.533514	1.70491		UKB Neale v2	1609	279062	TRUE
NEALE2_30070_raw	Red blood cell (erythrocyte) distribution width	measurement	3.15541e-23	-0.0317082			UKB Neale v2		350473	TRUE
NEALE2_1835	Mother still alive	Uncategorised	1.18414e-21	-0.055969	0.945568		UKB Neale v2	140246	355029	TRUE
NEALE2_30090_raw	Platelet crit	measurement	3.55536e-20	-0.00144812			UKB Neale v2		350471	TRUE
SAIGE_411_4	Coronary atherosclerosis	cardiovascular disease	5.89e-20	0.142	1.15258		UKB SAIGE	20023	397126	TRUE
NEALE2_30270_raw	Mean sphered cell volume	Uncategorised	2.24809e-19	-0.160528			UKB Neale v2		344729	TRUE
NEALE2_20110_100	None of the above (group 1) | illnesses of mother	Uncategorised	1.30452e-17	-0.0597754	0.941976		UKB Neale v2	138291	332611	TRUE
SAIGE_411	Ischemic heart disease	cardiovascular disease	2.5e-15	0.1	1.10517		UKB SAIGE	31355	408458	TRUE
NEALE2_1428_1	Butter/spreadable butter | spread type	measurement	2.04916e-14	-0.0528593	0.948513		UKB Neale v2	131190	360291	TRUE
NEALE2_48_raw	Waist circumference	measurement	1.64501e-13	-0.292024			UKB Neale v2		360564	TRUE
SAIGE_411_2	Myocardial infarction	cardiovascular disease	8.53e-13	0.141	1.15142		UKB SAIGE	11703	388806	TRUE
NEALE2_400_raw	Time to complete round	Uncategorised	1.05335e-12	2.5338			UKB Neale v2		354739	TRUE
NEALE2_23115_raw	Leg fat percentage (left)	measurement	1.06126e-12	-0.124558			UKB Neale v2		354791	TRUE
NEALE2_23111_raw	Leg fat percentage (right)	measurement	1.55705e-12	-0.13005			UKB Neale v2		354811	TRUE
NEALE2_6177_100	None of the above | medication for cholesterol, blood pressure or diabetes	Uncategorised	1.73164e-12	-0.0693228	0.933025		UKB Neale v2	54968	165340	TRUE
NEALE2_20107_100	None of the above (group 1) | illnesses of father	Uncategorised	1.967e-12	-0.0519487	0.949378		UKB Neale v2	116736	314797	TRUE
NEALE2_2306	Weight change compared with 1 year ago	Uncategorised	3.57257e-12	-0.0150279			UKB Neale v2		355129	TRUE
NEALE2_23100_raw	Whole body fat mass	measurement	1.16163e-11	-0.209803			UKB Neale v2		354244	TRUE
NEALE2_1538_0	No | major dietary changes in the last 5 years	measurement	1.18602e-11	-0.046385	0.954674		UKB Neale v2	138926	360294	TRUE
NEALE2_21002_raw	Weight	measurement	1.36678e-11	-0.317258			UKB Neale v2		360116	TRUE
NEALE2_20003_1141192736	Ezetimibe | treatment/medication code	measurement	1.62765e-11	0.292569	1.33987		UKB Neale v2	2132	361141	TRUE
NEALE2_30260_raw	Mean reticulocyte volume	Uncategorised	1.7806e-11	-0.177224			UKB Neale v2		344728	TRUE
NEALE2_23116_raw	Leg fat mass (left)	measurement	1.80819e-11	-0.0343572			UKB Neale v2		354788	TRUE
NEALE2_20110_9	Diabetes | illnesses of mother	pancreas disease	2.02786e-11	-0.0790604	0.923984		UKB Neale v2	30772	331142	TRUE
NEALE2_23112_raw	Leg fat mass (right)	measurement	2.21544e-11	-0.0350483			UKB Neale v2		354807	TRUE
NEALE2_23099_raw	Body fat percentage	measurement	4.06363e-11	-0.139587			UKB Neale v2		354628	TRUE
NEALE2_1797	Father still alive	Uncategorised	4.32782e-11	-0.0450002	0.955997		UKB Neale v2	81229	351538	TRUE
NEALE2_21001_raw	Body mass index (bmi)	measurement	5.46992e-11	-0.103383			UKB Neale v2		359983	TRUE
NEALE2_23128_raw	Trunk fat mass	measurement	5.49643e-11	-0.113038			UKB Neale v2		354597	TRUE
NEALE2_23098_raw	Weight	measurement	7.54756e-11	-0.306756			UKB Neale v2		354838	TRUE
NEALE2_6153_100	None of the above | medication for cholesterol, blood pressure, diabetes, or take exogenous hormones	Uncategorised	1.94372e-10	-0.0614468	0.940403		UKB Neale v2	59810	193148	TRUE
NEALE2_23104_raw	Body mass index (bmi)	measurement	4.0807e-10	-0.0989468			UKB Neale v2		354831	TRUE
SAIGE_290_16	Vascular dementia	cardiovascular disease	4.79e-10	1	2.71828		UKB SAIGE	189	402572	TRUE
NEALE2_1428_3	Other type of spread/margarine | spread type	measurement	1.99004e-09	0.0398614	1.04067		UKB Neale v2	169698	360291	TRUE
NEALE2_23127_raw	Trunk fat percentage	measurement	3.14193e-09	-0.143113			UKB Neale v2		354619	TRUE
NEALE2_23120_raw	Arm fat mass (right)	measurement	3.60252e-09	-0.0121492			UKB Neale v2		354736	TRUE
NEALE2_23123_raw	Arm fat percentage (left)	measurement	4.11794e-09	-0.148094			UKB Neale v2		354707	TRUE
SAIGE_411_8	Other chronic ischemic heart disease, unspecified	Uncategorised	7.04e-09	0.102	1.10738		UKB SAIGE	14921	392024	TRUE
NEALE2_102_raw	Pulse rate, automated reading	measurement	8.07796e-09	-0.222441			UKB Neale v2		340162	TRUE
NEALE2_23119_raw	Arm fat percentage (right)	measurement	8.23726e-09	-0.143897			UKB Neale v2		354760	TRUE
NEALE2_20003_1141192410	Rosuvastatin | treatment/medication code	measurement	8.52121e-09	0.244743	1.27729		UKB Neale v2	2227	361141	TRUE
SAIGE_411_3	Angina pectoris	phenotype	8.89e-09	0.0973	1.10219		UKB SAIGE	16175	393278	TRUE
NEALE2_20003_1141146138	Lipitor 10mg tablet | treatment/medication code	measurement	1.11142e-08	0.2255	1.25295		UKB Neale v2	2584	361141	TRUE
NEALE2_23124_raw	Arm fat mass (left)	measurement	1.11404e-08	-0.0131421			UKB Neale v2		354673	TRUE
NEALE2_4194_raw	Pulse rate	measurement	1.34644e-08	-0.382283			UKB Neale v2		118850	TRUE
NEALE2_30080_raw	Platelet count	measurement	1.61165e-08	-1.10668			UKB Neale v2		350474	TRUE
NEALE2_1458	Cereal intake	Uncategorised	1.89432e-08	0.0159596			UKB Neale v2		345019	TRUE
NEALE2_6150_1	Heart attack | vascular/heart problems diagnosed by doctor	cardiovascular disease	2.55813e-08	0.122315	1.13011		UKB Neale v2	8288	360420	TRUE
NEALE2_20002_1075	Heart attack/myocardial infarction | non-cancer illness code, self-reported	cardiovascular disease	4.04239e-08	0.120912	1.12853		UKB Neale v2	8239	361141	TRUE
NEALE2_1329	Oily fish intake	measurement	8.59945e-08	0.0161972			UKB Neale v2		359340	TRUE
NEALE2_1538_2	Yes, because of other reasons | major dietary changes in the last 5 years	measurement	9.63988e-08	0.039473	1.04026		UKB Neale v2	100875	360294	TRUE
NEALE2_6150_2	Angina | vascular/heart problems diagnosed by doctor	phenotype	1.08365e-07	0.0999894	1.10516		UKB Neale v2	11372	360420	TRUE
NEALE2_1379	Lamb/mutton intake	measurement	1.37412e-07	-0.0122247			UKB Neale v2		359002	TRUE
NEALE2_20002_1074	Angina | non-cancer illness code, self-reported	phenotype	1.6033e-07	0.0986487	1.10368		UKB Neale v2	11370	361141	TRUE
NEALE2_23122_raw	Arm predicted mass (right)	measurement	1.74728e-07	-0.00721663			UKB Neale v2		354726	TRUE
NEALE2_23105_raw	Basal metabolic rate	measurement	1.76475e-07	-14.6529			UKB Neale v2		354825	TRUE
NEALE2_23121_raw	Arm fat-free mass (right)	measurement	2.77741e-07	-0.00753096			UKB Neale v2		354732	TRUE
NEALE2_23125_raw	Arm fat-free mass (left)	measurement	3.00414e-07	-0.00808368			UKB Neale v2		354668	TRUE
NEALE2_23126_raw	Arm predicted mass (left)	measurement	3.12385e-07	-0.00759229			UKB Neale v2		354653	TRUE
NEALE2_1319	Dried fruit intake	measurement	4.11536e-07	0.0134666			UKB Neale v2		329134	TRUE
SAIGE_292_4	Altered mental status	Uncategorised	4.16e-07	0.219	1.24483		UKB SAIGE	2189	404572	TRUE
NEALE2_23118_raw	Leg predicted mass (left)	measurement	4.32044e-07	-0.0191846			UKB Neale v2		354766	TRUE
NEALE2_23117_raw	Leg fat-free mass (left)	measurement	5.84496e-07	-0.0202255			UKB Neale v2		354771	TRUE
NEALE2_20107_1	Heart disease | illnesses of father	cardiovascular disease	5.88795e-07	0.0376405	1.03836		UKB Neale v2	104110	318570	TRUE
NEALE2_30100_raw	Mean platelet (thrombocyte) volume	measurement	7.85013e-07	-0.0179677			UKB Neale v2		350470	TRUE
NEALE2_30030_raw	Haematocrit percentage	Uncategorised	8.91489e-07	-0.0477747			UKB Neale v2		350475	TRUE
SAIGE_411_1	Unstable angina (intermediate coronary syndrome)	cardiovascular disease	1.33e-06	0.138	1.14798		UKB SAIGE	5181	382284	TRUE
NEALE2_23113_raw	Leg fat-free mass (right)	measurement	2.61669e-06	-0.0189782			UKB Neale v2		354798	TRUE
NEALE2_6154_1	Aspirin | medication for pain relief, constipation, heartburn	Uncategorised	2.8737e-06	0.0436583	1.04463		UKB Neale v2	50204	357084	TRUE
NEALE2_1389	Pork intake	measurement	3.00409e-06	-0.0109396			UKB Neale v2		359115	TRUE
NEALE2_23114_raw	Leg predicted mass (right)	measurement	3.19344e-06	-0.0176401			UKB Neale v2		354798	TRUE
NEALE2_20003_1140868226	Aspirin | treatment/medication code	measurement	3.32356e-06	0.0441578	1.04515		UKB Neale v2	48081	361141	TRUE
NEALE2_23101_raw	Whole body fat-free mass	Uncategorised	3.33173e-06	-0.0973697			UKB Neale v2		354808	TRUE
NEALE2_20107_9	Diabetes | illnesses of father	pancreas disease	3.39545e-06	-0.0552984	0.946203		UKB Neale v2	30010	313294	TRUE
NEALE2_2443	Diabetes diagnosed by doctor	pancreas disease	3.77213e-06	-0.0716611	0.930846		UKB Neale v2	17275	360192	TRUE
NEALE2_23102_raw	Whole body water mass	measurement	4.46652e-06	-0.0707729			UKB Neale v2		354834	TRUE
NEALE2_1528	Water intake	Uncategorised	6.92883e-06	0.0130593			UKB Neale v2		333363	TRUE
NEALE2_20110_8	High blood pressure | illnesses of mother	measurement	7.85122e-06	-0.0332855	0.967262		UKB Neale v2	101688	333048	TRUE
NEALE2_1309	Fresh fruit intake	measurement	8.15285e-06	0.00871077			UKB Neale v2		348284	TRUE
SAIGE_292	Neurological disorders	nervous system disease	1.39e-05	0.129	1.13769		UKB SAIGE	4655	407038	TRUE
NEALE2_399_raw	Number of incorrect matches in round	measurement	1.3992e-05	0.0256376			UKB Neale v2		360686	TRUE
NEALE2_1628	Alcohol intake versus 10 years previously	measurement	1.43673e-05	0.0109416			UKB Neale v2		334989	TRUE
NEALE2_30060_raw	Mean corpuscular haemoglobin concentration	measurement	1.47168e-05	0.0154719			UKB Neale v2		350468	TRUE
NEALE2_30110_raw	Platelet distribution width	measurement	1.56622e-05	0.00747726			UKB Neale v2		350470	TRUE
NEALE2_2664_5	Other reason | reason for reducing amount of alcohol drunk	Uncategorised	1.59353e-05	-0.0464659	0.954597		UKB Neale v2	63424	134033	TRUE
NEALE2_6159_4	Back pain | pain type(s) experienced in last month	phenotype	1.86268e-05	-0.0327922	0.96774		UKB Neale v2	91349	360391	TRUE
NEALE2_30130_raw	Monocyte count	measurement	2.04825e-05	-0.00312963			UKB Neale v2		349856	TRUE
NEALE2_1299	Salad / raw vegetable intake	measurement	2.22663e-05	0.00972142			UKB Neale v2		339601	TRUE
NEALE2_49_raw	Hip circumference	measurement	2.91734e-05	-0.127234			UKB Neale v2		360521	TRUE
SAIGE_290_2	Delirium due to conditions classified elsewhere	nervous system disease	3.32e-05	0.329	1.38958		UKB SAIGE	654	403037	TRUE
NEALE2_1468_5	Other (e.g. cornflakes, frosties) | cereal type	measurement	3.4713e-05	-0.0379922	0.96272		UKB Neale v2	58105	299898	TRUE
NEALE2_1747_1	Blonde | hair colour (natural, before greying)	phenotype	3.69631e-05	0.0431161	1.04406		UKB Neale v2	41178	360270	TRUE
NEALE2_30520_raw	Potassium in urine	Uncategorised	5.41732e-05	-0.459306			UKB Neale v2		350053	TRUE
NEALE2_904	Number of days/week of vigorous physical activity 10+ minutes	biological process	7.17939e-05	0.0261735			UKB Neale v2		344084	TRUE
NEALE2_23129_raw	Trunk fat-free mass	measurement	7.90753e-05	-0.0426629			UKB Neale v2		354530	TRUE
NEALE2_20439	Frequency of depressed days during worst episode of depression	nervous system disease	7.97422e-05	-0.0198914			UKB Neale v2		64524	TRUE
NEALE2_20403	Amount of alcohol drunk on a typical drinking day	biological process	7.97466e-05	-0.0244194			UKB Neale v2		108256	TRUE
NEALE2_23130_raw	Trunk predicted mass	measurement	8.03104e-05	-0.0408717			UKB Neale v2		354494	TRUE
NEALE2_20003_1141192740	Ezetrol 10mg tablet | treatment/medication code	measurement	8.64068e-05	0.304987	1.35661		UKB Neale v2	665	361141	TRUE
NEALE2_1369	Beef intake	measurement	9.35256e-05	-0.0106596			UKB Neale v2		359784	TRUE
SAIGE_433	Cerebrovascular disease	cardiovascular disease	0.000108	0.0849	1.08861		UKB SAIGE	8742	407759	TRUE
NEALE2_2664_3	Health precaution | reason for reducing amount of alcohol drunk	Uncategorised	0.000111709	0.0446707	1.04568		UKB Neale v2	43868	134033	TRUE
SAIGE_433_3	Cerebral ischemia	phenotype	0.000161	0.141	1.15142		UKB SAIGE	2920	401937	TRUE
NEALE2_5085_raw	Spherical power (left)	measurement	0.000162441	0.0769517			UKB Neale v2		77739	TRUE
SAIGE_1002	Symptoms concerning nutrition, metabolism, and development	Uncategorised	0.000164	0.104	1.1096		UKB SAIGE	5512	408961	TRUE
NEALE2_5084_raw	Spherical power (right)	measurement	0.00017829	0.0754645			UKB Neale v2		77983	TRUE
NEALE2_1807_raw	Father's age at death	measurement	0.000197269	-0.183312			UKB Neale v2		266231	TRUE
NEALE2_30010_raw	Red blood cell (erythrocyte) count	measurement	0.000197708	-0.00438821			UKB Neale v2		350475	TRUE
NEALE2_20110_6	Chronic bronchitis/emphysema | illnesses of mother	respiratory or thoracic disease	0.000202244	-0.0533402	0.948057		UKB Neale v2	19637	331008	TRUE
NEALE2_20002_1223	Type 2 diabetes | non-cancer illness code, self-reported	Uncategorised	0.000208048	-0.155424	0.856052		UKB Neale v2	2292	361141	TRUE
SAIGE_433_1	Occlusion and stenosis of precerebral arteries	cardiovascular disease	0.000236	0.215	1.23986		UKB SAIGE	1185	400202	TRUE
NEALE2_884	Number of days/week of moderate physical activity 10+ minutes	biological process	0.000252683	0.0290097			UKB Neale v2		343943	TRUE
SAIGE_285	Other anemias	hematologic disease	0.000313	0.0659	1.06812		UKB SAIGE	12256	402282	TRUE
SAIGE_272_13	Mixed hyperlipidemia	endocrine system disease	0.000335	0.574	1.77535		UKB SAIGE	164	373198	TRUE
NEALE2_135	Number of self-reported non-cancer illnesses	Uncategorised	0.000352253	0.00951675			UKB Neale v2		361141	TRUE
NEALE2_1080	Time spent using computer	Uncategorised	0.000380473	-0.0103738			UKB Neale v2		280750	TRUE
NEALE2_4119_raw	Ankle spacing width (right)	Uncategorised	0.000431333	-0.0832719			UKB Neale v2		114614	TRUE
NEALE2_1468_3	Oat cereal (e.g. ready brek, porridge) | cereal type	measurement	0.000445843	0.0291875	1.02962		UKB Neale v2	76351	299898	TRUE
SAIGE_594_1	Calculus of kidney	urinary system disease	0.000457	-0.126	0.881615		UKB SAIGE	3191	404196	TRUE
NEALE2_3064_raw	Peak expiratory flow (pef)	measurement	0.000469584	-1.24919			UKB Neale v2		329404	TRUE
SAIGE_250	Diabetes mellitus	pancreas disease	0.00047	-0.0533	0.948096		UKB SAIGE	20203	408959	TRUE
SAIGE_550_4	Umbilical hernia	phenotype	0.000478	-0.117	0.889585		UKB SAIGE	3727	365344	TRUE
NEALE2_2316	Wheeze or whistling in the chest in last year	phenotype	0.000480243	-0.0288462	0.971566		UKB Neale v2	73828	354523	TRUE
NEALE2_20416	Frequency of consuming six or more units of alcohol	biological process	0.000562548	-0.0238947			UKB Neale v2		108485	TRUE
NEALE2_20003_1140884600	Metformin | treatment/medication code	Uncategorised	0.000646317	-0.0727324	0.92985		UKB Neale v2	8968	361141	TRUE
NEALE2_943	Frequency of stair climbing in last 4 weeks	biological process	0.000709705	0.0146344			UKB Neale v2		357720	TRUE
NEALE2_23110_raw	Impedance of arm (left)	Uncategorised	0.000756643	0.440991			UKB Neale v2		354807	TRUE
NEALE2_23109_raw	Impedance of arm (right)	Uncategorised	0.000762401	0.429461			UKB Neale v2		354792	TRUE
SAIGE_571	Chronic liver disease and cirrhosis	cell proliferation disorder	0.00083	-0.125	0.882497		UKB SAIGE	2895	402950	TRUE
NEALE2_30510_raw	Creatinine (enzymatic) in urine	measurement	0.000859165	-61.1785			UKB Neale v2		350812	TRUE
NEALE2_20436	Fraction of day affected during worst episode of depression	nervous system disease	0.00093696	-0.025108			UKB Neale v2		62464	TRUE
NEALE2_6164_4	Light diy (eg: pruning, watering the lawn) | types of physical activity in last 4 weeks	Uncategorised	0.000970092	0.0219501	1.02219		UKB Neale v2	172584	359263	TRUE
NEALE2_20539	Frequency of inability to stop worrying during worst period of anxiety	Uncategorised	0.0010301	-0.0251015			UKB Neale v2		36237	TRUE
NEALE2_2237	Plays computer games	Uncategorised	0.00103384	-0.00544133			UKB Neale v2		360817	TRUE
NEALE2_1408	Cheese intake	Uncategorised	0.00111597	-0.0116508			UKB Neale v2		352458	TRUE
NEALE2_20002_1220	Diabetes | non-cancer illness code, self-reported	pancreas disease	0.00113601	-0.0555678	0.945948		UKB Neale v2	14114	361141	TRUE
NEALE2_398	Number of correct matches in round	measurement	0.0012648	-0.00279744			UKB Neale v2		360686	TRUE
SAIGE_250_2	Type 2 diabetes	Uncategorised	0.00132	-0.0506	0.950659		UKB SAIGE	18945	407701	TRUE
NEALE2_20536_1	Gained weight | weight change during worst episode of depression	Uncategorised	0.00133396	-0.071891	0.930632		UKB Neale v2	9708	56571	TRUE
NEALE2_1190	Nap during day	Uncategorised	0.00133898	-0.00621895			UKB Neale v2		360855	TRUE
NEALE2_137	Number of treatments/medications taken	Uncategorised	0.00134229	0.00825657			UKB Neale v2		361141	TRUE
NEALE2_5610_1	Right eye | which eye(s) affected by presbyopia	Uncategorised	0.0013963	0.160594	1.17421		UKB Neale v2	1735	31494	TRUE
SAIGE_426_91	Cardiac pacemaker in situ	Uncategorised	0.00146	0.135	1.14454		UKB SAIGE	2283	383202	TRUE
SAIGE_594	Urinary calculus	urinary system disease	0.00149	-0.0796	0.923486		UKB SAIGE	6643	407648	TRUE
SAIGE_292_2	Mild cognitive impairment	phenotype	0.00149	0.465	1.59201		UKB SAIGE	191	402574	TRUE
NEALE2_5610_3	Both eyes | which eye(s) affected by presbyopia	Uncategorised	0.0015179	-0.115736	0.890711		UKB Neale v2	3485	31494	TRUE
SAIGE_278_1	Obesity	Uncategorised	0.00162	-0.0632	0.938756		UKB SAIGE	10799	408792	TRUE
NEALE2_1478	Salt added to food	measurement	0.00165544	-0.00888517			UKB Neale v2		360954	TRUE
NEALE2_30140_raw	Neutrophill count	measurement	0.00208648	-0.0146067			UKB Neale v2		349856	TRUE
NEALE2_30280_raw	Immature reticulocyte fraction	measurement	0.00209451	-0.000633948			UKB Neale v2		344728	TRUE
NEALE2_6154_6	Laxatives (e.g. dulcolax, senokot) | medication for pain relief, constipation, heartburn	Uncategorised	0.00217552	0.0610466	1.06295		UKB Neale v2	10307	357084	TRUE
NEALE2_30020_raw	Haemoglobin concentration	measurement	0.0022846	-0.0100579			UKB Neale v2		350474	TRUE
NEALE2_1717	Skin colour	phenotype	0.00241267	-0.00588107			UKB Neale v2		356530	TRUE
NEALE2_100150	Drinking water intake	measurement	0.00255721	0.0532749			UKB Neale v2		51427	TRUE
SAIGE_278	Overweight, obesity and other hyperalimentation	Uncategorised	0.00268	-0.0597	0.942047		UKB SAIGE	10968	408961	TRUE
NEALE2_20003_1140865786	Bisacodyl | treatment/medication code	measurement	0.00271746	0.507409	1.66098		UKB Neale v2	140	361141	TRUE
NEALE2_3393	Hearing aid user	measurement	0.00278926	0.0581803	1.05991		UKB Neale v2	10942	219358	TRUE
NEALE2_1418_2	Semi-skimmed | milk type used	measurement	0.00300567	-0.0206765	0.979536		UKB Neale v2	125936	360806	TRUE
NEALE2_1538_1	Yes, because of illness | major dietary changes in the last 5 years	measurement	0.00300835	0.0320964	1.03262		UKB Neale v2	38051	360294	TRUE
SAIGE_577	Diseases of pancreas	pancreas disease	0.00323	-0.115	0.891366		UKB SAIGE	2690	408961	TRUE
NEALE2_22606_0	Rarely/never | workplace very noisy	Uncategorised	0.00332598	0.0465214	1.04762		UKB Neale v2	21382	90897	TRUE
NEALE2_20003_1141181868	Omacor 1g capsule | treatment/medication code	measurement	0.00334328	0.274015	1.31524		UKB Neale v2	460	361141	TRUE
NEALE2_20003_1140888648	Pravastatin | treatment/medication code	measurement	0.00350791	0.140815	1.15121		UKB Neale v2	1726	361141	TRUE
NEALE2_20003_1141176662	Celecoxib | treatment/medication code	Uncategorised	0.00355254	-0.297234	0.74287		UKB Neale v2	386	361141	TRUE
NEALE2_20075_raw	Home location at assessment - north co-ordinate (rounded)	Uncategorised	0.00356646	1263.72			UKB Neale v2		357793	TRUE
SAIGE_571_5	Other chronic nonalcoholic liver disease	gastrointestinal disease	0.00379	-0.143	0.866754		UKB SAIGE	1664	401719	TRUE
NEALE2_4728	Leg pain on walking	phenotype	0.00379484	-0.040858	0.959965		UKB Neale v2	25997	118905	TRUE
NEALE2_1110	Length of mobile phone use	Uncategorised	0.00382323	-0.0128721			UKB Neale v2		356618	TRUE
NEALE2_30000_raw	White blood cell (leukocyte) count	measurement	0.0040037	-0.0197286			UKB Neale v2		350470	TRUE
NEALE2_22607_0	Rarely/never | workplace very cold	Uncategorised	0.00417194	0.0540136	1.0555		UKB Neale v2	13643	90696	TRUE
NEALE2_24019_raw	Particulate matter air pollution (pm10); 2007	measurement	0.00431381	-0.0254129			UKB Neale v2		355245	TRUE
SAIGE_054	Herpes simplex	infectious disease	0.00436	-0.391	0.67638		UKB SAIGE	214	403530	TRUE
NEALE2_4717	Shortness of breath walking on level ground	phenotype	0.00440578	-0.0544025	0.947051		UKB Neale v2	12418	118006	TRUE
SAIGE_331_9	Cerebral degeneration, unspecified	phenotype	0.00445	0.281	1.32445		UKB SAIGE	416	395625	TRUE
NEALE2_22704_raw	Home location - north co-ordinate (rounded)	Uncategorised	0.00445992	1235.94			UKB Neale v2		361187	TRUE
SAIGE_1009	Injury, nos	Uncategorised	0.00449	0.063	1.06503		UKB SAIGE	8440	408961	TRUE
NEALE2_1349	Processed meat intake	measurement	0.00474029	-0.00944415			UKB Neale v2		360468	TRUE
NEALE2_20107_6	Chronic bronchitis/emphysema | illnesses of father	respiratory or thoracic disease	0.00481519	-0.0305556	0.969907		UKB Neale v2	36126	314680	TRUE

## Sheet: APOE_pQTL_coloc
trait	traitCategory	studyId	pubAuthor	h3	h4	log2h4h3	qtlStudyId	phenotypeId	tissue_id	tissue_name	leftVariant_id	leftVariant_rsid	trait_group
Disorders of lipoprotein metabolism and other lipidaemias	genetic, familial or congenital disease	FINNGEN_R6_E4_LIPOPROT	FINNGEN_R6	2.84e-17	1	54.9658	SUN2018	APOE_2937_10_2	UBERON_0001969	Blood plasma	19_44908822_C_T	rs7412	Disorder of lipids
"Hyperlipidaemia, other/unspecified"	Uncategorised	FINNGEN_R6_E4_HYPERLIPNAS	FINNGEN_R6	3.09e-12	1	38.2345	SUN2018	APOE_2937_10_2	UBERON_0001969	Blood plasma	19_44908822_C_T	rs7412	Disorder of lipids
Pure hypercholesterolaemia	genetic, familial or congenital disease	FINNGEN_R6_E4_HYPERCHOL	FINNGEN_R6	4.15e-12	1	37.8097	SUN2018	APOE_2937_10_2	UBERON_0001969	Blood plasma	19_44908822_C_T	rs7412	High cholesterol
Hypercholesterolemia	phenotype	SAIGE_272_11	UKB SAIGE	3.55e-11	1	34.7146	SUN2018	APOE_2937_10_2	UBERON_0001969	Blood plasma	19_44908822_C_T	rs7412	High cholesterol
Hyperlipidemia	Uncategorised	SAIGE_272_1	UKB SAIGE	8.79e-11	1	33.4048	SUN2018	APOE_2937_10_2	UBERON_0001969	Blood plasma	19_44908822_C_T	rs7412	Disorder of lipids
LDL cholesterol	measurement	GCST002222	Willer CJ	1.73e-06	0.999998	19.1449	SUN2018	APOE_5312_49_3	UBERON_0001969	Blood plasma	19_44908822_C_T	rs7412	LDL cholesterol
Cholesterol, total	measurement	GCST002221	Willer CJ	1.73e-06	0.999998	19.1437	SUN2018	APOE_5312_49_3	UBERON_0001969	Blood plasma	19_44908822_C_T	rs7412	High cholesterol
Total cholesterol levels	measurement	GCST90025953	Barton AR	1.74e-06	0.999998	19.1345	SUN2018	APOE_5312_49_3	UBERON_0001969	Blood plasma	19_44908822_C_T	rs7412	High cholesterol
Direct low density lipoprotein cholesterol levels	measurement	GCST90025954	Barton AR	1.74e-06	0.999998	19.1334	SUN2018	APOE_5312_49_3	UBERON_0001969	Blood plasma	19_44908822_C_T	rs7412	LDL cholesterol
Hypercholesterolemia	phenotype	SAIGE_272_11	UKB SAIGE	6.48e-06	0.999993	17.2346	SUN2018	APOE_5312_49_3	UBERON_0001969	Blood plasma	19_44908822_C_T	rs7412	High cholesterol
Hyperlipidemia	Uncategorised	SAIGE_272_1	UKB SAIGE	6.48e-06	0.999993	17.2346	SUN2018	APOE_5312_49_3	UBERON_0001969	Blood plasma	19_44908822_C_T	rs7412	Disorder of lipids
Disorders of lipoprotein metabolism and other lipidaemias	genetic, familial or congenital disease	FINNGEN_R6_E4_LIPOPROT	FINNGEN_R6	6.58e-06	0.999993	17.2131	SUN2018	APOE_5312_49_3	UBERON_0001969	Blood plasma	19_44908822_C_T	rs7412	Disorder of lipids
"Hyperlipidaemia, other/unspecified"	Uncategorised	FINNGEN_R6_E4_HYPERLIPNAS	FINNGEN_R6	6.58e-06	0.999993	17.2131	SUN2018	APOE_5312_49_3	UBERON_0001969	Blood plasma	19_44908822_C_T	rs7412	Disorder of lipids
Pure hypercholesterolaemia	genetic, familial or congenital disease	FINNGEN_R6_E4_HYPERCHOL	FINNGEN_R6	6.58e-06	0.999993	17.2131	SUN2018	APOE_5312_49_3	UBERON_0001969	Blood plasma	19_44908822_C_T	rs7412	High cholesterol
Alzheimer's disease (late onset)	nervous system disease	GCST002245	Lambert JC	2.74e-05	0.999973	15.1558	SUN2018	APOE_2937_10_2	UBERON_0001969	Blood plasma	19_44908822_C_T	rs7412	Alzheimer's Disease
LDL cholesterol	measurement	GCST002222	Willer CJ	3.47e-05	0.999963	14.8126	SUN2018	APOE_2937_10_2	UBERON_0001969	Blood plasma	19_44935906_C_G	rs35136575	LDL cholesterol
Alzheimer's disease (late onset)	nervous system disease	GCST002245	Lambert JC	3.9e-05	0.999961	14.6449	SUN2018	APOE_5312_49_3	UBERON_0001969	Blood plasma	19_44908822_C_T	rs7412	Alzheimer's Disease
Cholesterol, total	measurement	GCST005065	Prins BP	4.62e-05	0.999954	14.4024	SUN2018	APOE_5312_49_3	UBERON_0001969	Blood plasma	19_44921094_A_T	rs814573	High cholesterol
Cholesterol, total	measurement	GCST000760	Teslovich TM	0.00019717	0.999802	12.308	SUN2018	APOE_5312_49_3	UBERON_0001969	Blood plasma	19_44919689_A_G	rs4420638	High cholesterol
LDL cholesterol	measurement	GCST000759	Teslovich TM	0.00020066	0.999799	12.2827	SUN2018	APOE_5312_49_3	UBERON_0001969	Blood plasma	19_44919689_A_G	rs4420638	LDL cholesterol
Cholesterol, total	measurement	GCST005065	Prins BP	0.00014887	0.999764	12.7133	SUN2018	APOE_2937_10_2	UBERON_0001969	Blood plasma	19_44921094_A_T	rs814573	High cholesterol
High cholesterol	phenotype	GCST90038690	Donertas HM	0.00081029	0.99919	10.2681	SUN2018	APOE_2937_10_2	UBERON_0001969	Blood plasma	19_44909976_G_T	rs1065853	High cholesterol
High cholesterol | non-cancer illness code, self-reported	phenotype	NEALE2_20002_1473	UKB Neale v2	0.00081518	0.999185	10.2594	SUN2018	APOE_2937_10_2	UBERON_0001969	Blood plasma	19_44909976_G_T	rs1065853	High cholesterol
High cholesterol	phenotype	GCST90038690	Donertas HM	0.00087844	0.999122	10.1515	SUN2018	APOE_5312_49_3	UBERON_0001969	Blood plasma	19_44909976_G_T	rs1065853	High cholesterol
High cholesterol | non-cancer illness code, self-reported	phenotype	NEALE2_20002_1473	UKB Neale v2	0.00088183	0.999118	10.1459	SUN2018	APOE_5312_49_3	UBERON_0001969	Blood plasma	19_44909976_G_T	rs1065853	High cholesterol
Cholesterol, total	measurement	GCST002221	Willer CJ	0.00093958	0.99906	10.0543	SUN2018	APOE_5312_49_3	UBERON_0001969	Blood plasma	19_44919689_A_G	rs4420638	High cholesterol
Direct low density lipoprotein cholesterol levels	measurement	GCST90025954	Barton AR	0.00112942	0.99887	9.78857	SUN2018	APOE_5312_49_3	UBERON_0001969	Blood plasma	19_44908684_T_C	rs429358	LDL cholesterol
Cholesterol, total	measurement	GCST000760	Teslovich TM	0.00299104	0.997009	8.38082	SUHRE_2017	ENSG00000130203	UBERON_0001969	Blood plasma	19_44919689_A_G	rs4420638	High cholesterol
Cholesterol, total	measurement	GCST000760	Teslovich TM	0.00299104	0.997009	8.38082	SUHRE_2017	ENSG00000130203	UBERON_0001969	Blood plasma	19_44919689_A_G	rs4420638	High cholesterol
Cholesterol, total	measurement	GCST000760	Teslovich TM	0.00299104	0.997009	8.38082	SUHRE_2017	ENSG00000130203	UBERON_0001969	Blood plasma	19_44919689_A_G	rs4420638	High cholesterol
Cholesterol, total	measurement	GCST000760	Teslovich TM	0.00299104	0.997009	8.38082	SUHRE_2017	ENSG00000130203	UBERON_0001969	Blood plasma	19_44919689_A_G	rs4420638	High cholesterol
Cholesterol, total	measurement	GCST002221	Willer CJ	0.00299104	0.997009	8.38082	SUHRE_2017	ENSG00000130203	UBERON_0001969	Blood plasma	19_44919689_A_G	rs4420638	High cholesterol
Cholesterol, total	measurement	GCST002221	Willer CJ	0.00299104	0.997009	8.38082	SUHRE_2017	ENSG00000130203	UBERON_0001969	Blood plasma	19_44919689_A_G	rs4420638	High cholesterol
Cholesterol, total	measurement	GCST002221	Willer CJ	0.00299104	0.997009	8.38082	SUHRE_2017	ENSG00000130203	UBERON_0001969	Blood plasma	19_44919689_A_G	rs4420638	High cholesterol
Cholesterol, total	measurement	GCST002221	Willer CJ	0.00299104	0.997009	8.38082	SUHRE_2017	ENSG00000130203	UBERON_0001969	Blood plasma	19_44919689_A_G	rs4420638	High cholesterol
LDL cholesterol	measurement	GCST000759	Teslovich TM	0.00299166	0.997008	8.38052	SUHRE_2017	ENSG00000130203	UBERON_0001969	Blood plasma	19_44919689_A_G	rs4420638	LDL cholesterol
LDL cholesterol	measurement	GCST000759	Teslovich TM	0.00299166	0.997008	8.38052	SUHRE_2017	ENSG00000130203	UBERON_0001969	Blood plasma	19_44919689_A_G	rs4420638	LDL cholesterol
LDL cholesterol	measurement	GCST000759	Teslovich TM	0.00299166	0.997008	8.38052	SUHRE_2017	ENSG00000130203	UBERON_0001969	Blood plasma	19_44919689_A_G	rs4420638	LDL cholesterol
LDL cholesterol	measurement	GCST000759	Teslovich TM	0.00299166	0.997008	8.38052	SUHRE_2017	ENSG00000130203	UBERON_0001969	Blood plasma	19_44919689_A_G	rs4420638	LDL cholesterol
Vascular dementia	cardiovascular disease	SAIGE_290_16	UKB SAIGE	0.0030043	0.996995	8.37441	SUHRE_2017	ENSG00000130203	UBERON_0001969	Blood plasma	19_44908684_T_C	rs429358	Dementia
LDL cholesterol	measurement	GCST002222	Willer CJ	0.00301353	0.996923	8.36988	SUHRE_2017	ENSG00000130203	UBERON_0001969	Blood plasma	19_44905579_T_G	rs405509	LDL cholesterol
Alzheimer's disease (late onset)	nervous system disease	GCST002245	Lambert JC	0.0034137	0.996573	8.1895	SUN2018	APOE_2937_10_2	UBERON_0001969	Blood plasma	19_44910319_C_T	rs75627662	Alzheimer's Disease
Alzheimer's disease (late onset)	nervous system disease	GCST002245	Lambert JC	0.00341406	0.996572	8.18934	SUN2018	APOE_2937_10_2	UBERON_0001969	Blood plasma	19_44881148_T_C	rs73052307	Alzheimer's Disease
Alzheimer's disease (late onset)	nervous system disease	GCST002245	Lambert JC	0.00341706	0.996569	8.18807	SUN2018	APOE_2937_10_2	UBERON_0001969	Blood plasma	19_44892009_G_A	rs157580	Alzheimer's Disease
LDL cholesterol	measurement	GCST002222	Willer CJ	0.00343137	0.996569	8.18204	SUHRE_2017	ENSG00000130203	UBERON_0001969	Blood plasma	19_44892362_A_G	rs2075650	LDL cholesterol
LDL cholesterol	measurement	GCST002222	Willer CJ	0.00343137	0.996569	8.18204	SUHRE_2017	ENSG00000130203	UBERON_0001969	Blood plasma	19_44892362_A_G	rs2075650	LDL cholesterol
LDL cholesterol	measurement	GCST002222	Willer CJ	0.00343137	0.996569	8.18204	SUHRE_2017	ENSG00000130203	UBERON_0001969	Blood plasma	19_44892362_A_G	rs2075650	LDL cholesterol
LDL cholesterol	measurement	GCST002222	Willer CJ	0.00343137	0.996569	8.18204	SUHRE_2017	ENSG00000130203	UBERON_0001969	Blood plasma	19_44892362_A_G	rs2075650	LDL cholesterol
Undefined dementia (more control exclusions)	phenotype	FINNGEN_R6_F5_Dementia_U_EXMORE	FINNGEN_R6	0.00422734	0.995772	7.87992	SUN2018	APOE_5312_49_3	UBERON_0001969	Blood plasma	19_44908684_T_C	rs429358	Dementia
Any dementia	phenotype	FINNGEN_R6_KRA_PSY_DEMENTIA	FINNGEN_R6	0.00422734	0.995772	7.87992	SUN2018	APOE_5312_49_3	UBERON_0001969	Blood plasma	19_44908684_T_C	rs429358	Dementia
Alzheimer disease	Uncategorised	FINNGEN_R6_G6_ALZHEIMER	FINNGEN_R6	0.00422734	0.995772	7.87992	SUN2018	APOE_5312_49_3	UBERON_0001969	Blood plasma	19_44908684_T_C	rs429358	Alzheimer's Disease
"Alzheimer‚Äôs disease, wide definition"	Uncategorised	FINNGEN_R6_G6_AD_WIDE	FINNGEN_R6	0.00422734	0.995772	7.87992	SUN2018	APOE_5312_49_3	UBERON_0001969	Blood plasma	19_44908684_T_C	rs429358	Alzheimer's Disease
Alzheimer‚Äôs disease (Late onset)	nervous system disease	FINNGEN_R6_AD_LO	FINNGEN_R6	0.00422734	0.995772	7.87992	SUN2018	APOE_5312_49_3	UBERON_0001969	Blood plasma	19_44908684_T_C	rs429358	Alzheimer's Disease
Any dementia (more control exclusions)	phenotype	FINNGEN_R6_KRA_PSY_DEMENTIA_EXMORE	FINNGEN_R6	0.00422734	0.995772	7.87992	SUN2018	APOE_5312_49_3	UBERON_0001969	Blood plasma	19_44908684_T_C	rs429358	Dementia
"Dementia, including avohilmo"	nervous system disease	FINNGEN_R6_F5_DEMENTIA_INCLAVO	FINNGEN_R6	0.00422734	0.995772	7.87992	SUN2018	APOE_5312_49_3	UBERON_0001969	Blood plasma	19_44908684_T_C	rs429358	Dementia
Dementia	phenotype	FINNGEN_R6_F5_DEMENTIA	FINNGEN_R6	0.00422734	0.995772	7.87992	SUN2018	APOE_5312_49_3	UBERON_0001969	Blood plasma	19_44908684_T_C	rs429358	Dementia
"Alzheimer disease, including avohilmo"	Uncategorised	FINNGEN_R6_G6_ALZHEIMER_INCLAVO	FINNGEN_R6	0.00422734	0.995772	7.87992	SUN2018	APOE_5312_49_3	UBERON_0001969	Blood plasma	19_44908684_T_C	rs429358	Alzheimer's Disease
Alzheimer‚Äôs disease (Atypical or mixed)	Uncategorised	FINNGEN_R6_AD_AM	FINNGEN_R6	0.00422734	0.995772	7.87992	SUN2018	APOE_5312_49_3	UBERON_0001969	Blood plasma	19_44908684_T_C	rs429358	Alzheimer's Disease
Alzheimer‚Äôs disease (Early onset)	Uncategorised	FINNGEN_R6_AD_EO	FINNGEN_R6	0.00422734	0.995772	7.87992	SUN2018	APOE_5312_49_3	UBERON_0001969	Blood plasma	19_44908684_T_C	rs429358	Alzheimer's Disease
Dementia in Alzheimer disease	Uncategorised	FINNGEN_R6_F5_ALZHDEMENT	FINNGEN_R6	0.00422734	0.995772	7.87992	SUN2018	APOE_5312_49_3	UBERON_0001969	Blood plasma	19_44908684_T_C	rs429358	Dementia
Undefined dementia	phenotype	FINNGEN_R6_F5_Dementia_U	FINNGEN_R6	0.00422734	0.995772	7.87992	SUN2018	APOE_5312_49_3	UBERON_0001969	Blood plasma	19_44908684_T_C	rs429358	Dementia
Unspecified dementia	phenotype	FINNGEN_R6_F5_DEMNAS	FINNGEN_R6	0.00422734	0.995772	7.87992	SUN2018	APOE_5312_49_3	UBERON_0001969	Blood plasma	19_44908684_T_C	rs429358	Dementia
Vascular dementia	cardiovascular disease	FINNGEN_R6_I9_VASCDEM	FINNGEN_R6	0.00422734	0.995772	7.87992	SUN2018	APOE_5312_49_3	UBERON_0001969	Blood plasma	19_44908684_T_C	rs429358	Dementia
Vascular dementia	cardiovascular disease	FINNGEN_R6_F5_VASCDEM	FINNGEN_R6	0.00422734	0.995772	7.87992	SUN2018	APOE_5312_49_3	UBERON_0001969	Blood plasma	19_44908684_T_C	rs429358	Dementia
"Alzheimer‚Äôs disease, wide definition (more control exclusions)"	Uncategorised	FINNGEN_R6_G6_AD_WIDE_EXMORE	FINNGEN_R6	0.00422734	0.995772	7.87992	SUN2018	APOE_5312_49_3	UBERON_0001969	Blood plasma	19_44908684_T_C	rs429358	Alzheimer's Disease
Alzheimer disease (more control exclusions)	Uncategorised	FINNGEN_R6_G6_ALZHEIMER_EXMORE	FINNGEN_R6	0.00422734	0.995772	7.87992	SUN2018	APOE_5312_49_3	UBERON_0001969	Blood plasma	19_44908684_T_C	rs429358	Alzheimer's Disease
Alzheimer‚Äôs disease (Late onset) (more control exclusions)	nervous system disease	FINNGEN_R6_AD_LO_EXMORE	FINNGEN_R6	0.00422735	0.995772	7.87992	SUN2018	APOE_5312_49_3	UBERON_0001969	Blood plasma	19_44908684_T_C	rs429358	Alzheimer's Disease
Alzheimer‚Äôs disease (Atypical or mixed) (more control exclusions)	Uncategorised	FINNGEN_R6_AD_AM_EXMORE	FINNGEN_R6	0.00422735	0.995772	7.87992	SUN2018	APOE_5312_49_3	UBERON_0001969	Blood plasma	19_44908684_T_C	rs429358	Alzheimer's Disease
Alzheimer‚Äôs disease (Early onset) (more control exclusions)	Uncategorised	FINNGEN_R6_AD_EO_EXMORE	FINNGEN_R6	0.00422735	0.995772	7.87992	SUN2018	APOE_5312_49_3	UBERON_0001969	Blood plasma	19_44908684_T_C	rs429358	Alzheimer's Disease
Vascular dementia (undefined)	cardiovascular disease	FINNGEN_R6_VD_U	FINNGEN_R6	0.00422735	0.995772	7.87992	SUN2018	APOE_5312_49_3	UBERON_0001969	Blood plasma	19_44908684_T_C	rs429358	Dementia
Dementias	phenotype	SAIGE_290_1	UKB SAIGE	0.00422741	0.995772	7.8799	SUN2018	APOE_5312_49_3	UBERON_0001969	Blood plasma	19_44908684_T_C	rs429358	Dementia
Delirium dementia and amnestic and other cognitive disorders	nervous system disease	SAIGE_290	UKB SAIGE	0.00422741	0.995772	7.8799	SUN2018	APOE_5312_49_3	UBERON_0001969	Blood plasma	19_44908684_T_C	rs429358	Dementia
Alzheimer's disease	Uncategorised	SAIGE_290_11	UKB SAIGE	0.00422744	0.995772	7.87989	SUN2018	APOE_5312_49_3	UBERON_0001969	Blood plasma	19_44908684_T_C	rs429358	Alzheimer's Disease
Hyperlipidemia	Uncategorised	SAIGE_272_1	UKB SAIGE	0.00422745	0.995772	7.87988	SUN2018	APOE_5312_49_3	UBERON_0001969	Blood plasma	19_44908684_T_C	rs429358	Disorder of lipids
Hypercholesterolemia	phenotype	SAIGE_272_11	UKB SAIGE	0.00422745	0.995772	7.87988	SUN2018	APOE_5312_49_3	UBERON_0001969	Blood plasma	19_44908684_T_C	rs429358	High cholesterol
Pure hypercholesterolaemia	genetic, familial or congenital disease	FINNGEN_R6_E4_HYPERCHOL	FINNGEN_R6	0.00422823	0.995771	7.87962	SUN2018	APOE_5312_49_3	UBERON_0001969	Blood plasma	19_44908684_T_C	rs429358	High cholesterol
Disorders of lipoprotein metabolism and other lipidaemias	genetic, familial or congenital disease	FINNGEN_R6_E4_LIPOPROT	FINNGEN_R6	0.00425554	0.995744	7.87029	SUN2018	APOE_5312_49_3	UBERON_0001969	Blood plasma	19_44908684_T_C	rs429358	Disorder of lipids
Alzheimer‚Äôs disease (undefined) (more control exclusions)	Uncategorised	FINNGEN_R6_AD_U_EXMORE	FINNGEN_R6	0.00429942	0.9957	7.85543	SUN2018	APOE_5312_49_3	UBERON_0001969	Blood plasma	19_44908684_T_C	rs429358	Alzheimer's Disease
Alzheimer‚Äôs disease (undefined)	Uncategorised	FINNGEN_R6_AD_U	FINNGEN_R6	0.00437954	0.99562	7.82867	SUN2018	APOE_5312_49_3	UBERON_0001969	Blood plasma	19_44908684_T_C	rs429358	Alzheimer's Disease
Vascular dementia (subcortical)	cardiovascular disease	FINNGEN_R6_VD_SC	FINNGEN_R6	0.00454414	0.995455	7.77521	SUN2018	APOE_5312_49_3	UBERON_0001969	Blood plasma	19_44908684_T_C	rs429358	Dementia
Vascular dementia	cardiovascular disease	SAIGE_290_16	UKB SAIGE	0.00531	0.994689	7.54939	SUN2018	APOE_5312_49_3	UBERON_0001969	Blood plasma	19_44908684_T_C	rs429358	Dementia
Vascular dementia (multiple infarctations)	cardiovascular disease	FINNGEN_R6_VD_MI	FINNGEN_R6	0.0114322	0.988127	6.43352	SUN2018	APOE_5312_49_3	UBERON_0001969	Blood plasma	19_44908684_T_C	rs429358	Dementia
Hyperlipidemia	Uncategorised	SAIGE_272_1	UKB SAIGE	0.0161808	0.983795	5.926	SUN2018	APOE_2937_10_2	UBERON_0001969	Blood plasma	19_44927023_C_G	rs5112	Disorder of lipids
Hypercholesterolemia	phenotype	SAIGE_272_11	UKB SAIGE	0.0161907	0.983785	5.92511	SUN2018	APOE_2937_10_2	UBERON_0001969	Blood plasma	19_44927023_C_G	rs5112	High cholesterol
High cholesterol	phenotype	GCST90038690	Donertas HM	0.0212576	0.978718	5.52484	SUN2018	APOE_2937_10_2	UBERON_0001969	Blood plasma	19_44927023_C_G	rs5112	High cholesterol
LDL cholesterol	measurement	GCST002222	Willer CJ	0.0217909	0.97807	5.48814	SUN2018	APOE_5312_49_3	UBERON_0001969	Blood plasma	19_44905579_T_G	rs405509	LDL cholesterol
High cholesterol | non-cancer illness code, self-reported	phenotype	NEALE2_20002_1473	UKB Neale v2	0.0219339	0.978042	5.47866	SUN2018	APOE_2937_10_2	UBERON_0001969	Blood plasma	19_44927023_C_G	rs5112	High cholesterol
Cholesterol, total	measurement	GCST000760	Teslovich TM	0.0037801	0.970439	8.00407	SUN2018	APOE_2937_10_2	UBERON_0001969	Blood plasma	19_44929300_G_C	rs7259004	High cholesterol
LDL cholesterol	measurement	GCST002222	Willer CJ	0.0385325	0.961459	4.64108	SUN2018	APOE_5312_49_3	UBERON_0001969	Blood plasma	19_44892362_A_G	rs2075650	LDL cholesterol
Alzheimer's disease (late onset)	nervous system disease	GCST002245	Lambert JC	0.0466128	0.953242	4.35404	SUN2018	APOE_2937_10_2	UBERON_0001969	Blood plasma	19_45188045_G_C	rs75348771	Alzheimer's Disease
LDL cholesterol	measurement	GCST005068	Prins BP	0.183983	0.815779	2.1486	SUN2018	APOE_2937_10_2	UBERON_0001969	Blood plasma	19_44892009_G_A	rs157580	LDL cholesterol

## Sheet: rf.-7
concept_id	concept_name	domain_id
4137083	pain intensity rating scale	Measurement
3039919	specific gravity of urine by automated test strip	Measurement
3029305	ph of urine by automated test strip	Measurement
4092896	feces contents abnormal	Condition
312648	benign essential hypertension	Condition
40213311	herpes simplex virus, type 2 vaccine	Drug
375545	cataract	Condition
4108289	non-invasive mean arterial pressure	Measurement
40213318	human immunodeficiency virus vaccine	Drug
438720	mixed hyperlipidemia	Condition
80180	osteoarthritis	Condition
35605482	2 ml ondansetron 2 mg/ml injection	Drug
377274	nonsenile cataract	Condition
381290	ocular hypertension	Condition
40227012	lidocaine hydrochloride 10 mg/ml injectable solution	Drug
4141684	delivered oxygen flow rate	Measurement
19078924	midazolam 1 mg/ml injectable solution	Drug
77670	chest pain	Condition
35603428	2 ml fentanyl 0.05 mg/ml injection	Drug
77234	benign neoplasm of colon	Condition
320128	essential hypertension	Condition
432867	hyperlipidemia	Condition
433316	dizziness and giddiness	Condition
439297	nuclear senile cataract	Condition
4191597	disorder of refraction	Condition
134736	backache	Condition
19135374	calcium chloride 0.0014 meq/ml / potassium chloride 0.004 meq/ml / sodium chloride 0.103 meq/ml / sodium lactate 0.028 meq/ml injectable solution	Drug
40221381	150 ml sodium chloride 9 mg/ml injection	Drug
377861	disorder of refraction and/or accommodation	Condition
40232756	oxycodone hydrochloride 5 mg oral tablet	Drug
80824	senile osteoporosis	Condition
752092	prochlorperazine 25 mg rectal suppository	Drug
4164898	diverticulosis of large intestine without diverticulitis	Condition
3007070	cholesterol in hdl [mass/volume] in serum or plasma	Measurement
437827	pure hypercholesterolemia	Condition
195562	hemorrhoids	Condition
40237613	adenovirus type 4 vaccine live	Drug
437541	glaucoma	Condition
196436	internal hemorrhoids	Condition
4008576	diabetes mellitus without complication	Condition
40162515	acetaminophen 325 mg / hydrocodone bitartrate 5 mg oral tablet	Drug
19076957	erythromycin 250 mg delayed release oral capsule	Drug
432895	cortical senile cataract	Condition
19121591	saccharomyces boulardii 250 mg oral capsule	Drug
42708415	docusate sodium 250 mg oral capsule	Drug
443530	hematochezia	Condition
4103703	melena	Condition
40220386	100 ml propofol 10 mg/ml injection	Drug
374366	sensorineural hearing loss	Condition
81611	diverticular disease of colon	Condition
3049187	glomerular filtration rate/1.73 sq m.predicted among non-blacks [volume rate/area] in serum, plasma or blood by creatinine-based formula (mdrd)	Measurement
3053283	glomerular filtration rate/1.73 sq m.predicted among blacks [volume rate/area] in serum, plasma or blood by creatinine-based formula (mdrd)	Measurement
19020053	acetaminophen 500 mg oral tablet	Drug
19019419	ondansetron 4 mg oral tablet	Drug
19122473	lenalidomide 10 mg oral capsule	Drug
3022217	inr in platelet poor plasma by coagulation assay	Measurement
81902	urinary tract infectious disease	Condition
437663	fever	Condition
35604352	2 ml lidocaine hydrochloride 20 mg/ml injection	Drug
30753	esophagitis	Condition
75860	constipation	Condition
201820	diabetes mellitus	Condition
4193704	type 2 diabetes mellitus without complication	Condition
4043371	inflammatory disorder of digestive tract	Condition
40163870	1 ml meperidine hydrochloride 25 mg/ml cartridge	Drug
45775831	sotalol hydrochloride 5 mg/ml oral solution	Drug
435988	motor vehicle accident, driver	Condition
381295	senile cataract	Condition
4042728	blood glucose abnormal	Condition
377285	mature cataract	Condition
321318	angina pectoris	Condition
4022201	injury of musculoskeletal system	Condition
1127433	acetaminophen 325 mg oral tablet	Drug
374028	age related macular degeneration	Condition
4224926	obstruction of esophagus	Condition
40213251	varicella virus vaccine	Drug
441284	open-angle glaucoma	Condition
378425	blepharitis	Condition
40481919	coronary atherosclerosis	Condition
46287338	cefazolin 1000 mg injection	Drug
4041280	postpartum finding	Condition
40213154	influenza, seasonal, injectable, preservative free	Drug
442588	obstructive sleep apnea syndrome	Condition
4282096	major depression, single episode	Condition
197236	uterine leiomyoma	Condition
432795	traumatic and/or non-traumatic injury	Condition
439727	human immunodeficiency virus infection	Condition
46275347	0.5 ml pneumococcal capsular polysaccharide type 1 vaccine 0.05 mg/ml / pneumococcal capsular polysaccharide type 10a vaccine 0.05 mg/ml / pneumococcal capsular polysaccharide type 11a vaccine 0.05 mg/ml / pneumococcal capsular polysaccharide type 12f vac	Drug
199991	disorder of transplanted kidney	Condition
42707627	rocuronium bromide 10 mg/ml injectable solution	Drug
40163869	1 ml meperidine hydrochloride 100 mg/ml cartridge	Drug
4102183	borderline glaucoma	Condition
4307254	closed fracture	Condition
73008	enthesopathy	Condition
438557	abnormal glucose level	Condition
192671	gastrointestinal hemorrhage	Condition
443611	chronic kidney disease stage 5	Condition
72993	localized, primary osteoarthritis	Condition
381864	subjective tinnitus	Condition
260427	common cold	Condition
379019	conjunctivitis	Condition
315286	chronic ischemic heart disease	Condition
141095	acne	Condition
45768910	uncomplicated asthma	Condition
137626	seborrheic dermatitis of scalp	Condition
19131109	nda020983 60 actuat albuterol 0.09 mg/actuat metered dose inhaler	Drug
4268622	stricture of esophagus	Condition
435262	primary open angle glaucoma	Condition
77079	spinal stenosis	Condition
19019113	lorazepam 1 mg oral tablet	Drug
313502	benign hypertensive heart disease without congestive heart failure	Condition
317898	malignant essential hypertension	Condition
436070	vitamin d deficiency	Condition
437267	peripheral retinal degeneration	Condition
194984	disease of liver	Condition
1332419	amlodipine 5 mg oral tablet	Drug
436096	chronic pain	Condition
374358	excess skin of eyelid	Condition
440897	motor vehicle accident victim	Condition
437530	disorder of lipid metabolism	Condition
197444	vascular complication of medical care	Condition
717166	neostigmine methylsulfate 1 mg/ml injectable solution	Drug
4149084	vaginitis	Condition
4224741	degenerative disorder of macula	Condition
443412	type 1 diabetes mellitus without complication	Condition
19019418	omeprazole 20 mg delayed release oral capsule	Drug
74731	hypertrophic osteoarthropathy	Condition
197913	disorder of function of stomach	Condition
4024561	pain in lower limb	Condition
19078106	hydrochlorothiazide 25 mg oral tablet	Drug
40241504	dexamethasone phosphate 4 mg/ml injectable solution	Drug
963359	glycopyrrolate 0.2 mg/ml injectable solution	Drug
40213230	tetanus toxoid, reduced diphtheria toxoid, and acellular pertussis vaccine, adsorbed	Drug
196168	irregular periods	Condition
375415	injury of head	Condition
4027384	inflammatory disorder	Condition
4291304	dermatosis of eyelid	Condition
3010156	c reactive protein [mass/volume] in serum or plasma by high sensitivity method	Measurement
317009	asthma	Condition
42707286	phenylephrine hydrochloride 10 mg/ml injectable solution	Drug
198964	chronic hepatitis c	Condition
4000609	disorder of upper gastrointestinal tract	Condition
444239	postprocedural state finding	Condition
40167259	polyethylene glycol 3350 17000 mg powder for oral solution	Drug
40213280	diphtheria and tetanus toxoids, adsorbed for pediatric use	Drug
40240859	1 ml ephedrine sulfate 50 mg/ml injection	Drug
4079750	osteoarthritis of knee	Condition
43021974	complication associated with device	Condition
319034	hypertensive heart disease without congestive heart failure	Condition
19075380	ciprofloxacin 500 mg oral tablet	Drug
198124	kidney disease	Condition
764123	atherosclerosis of coronary artery without angina pectoris	Condition
197381	epigastric pain	Condition
4110815	sensorineural hearing loss, bilateral	Condition
316437	cerebral atherosclerosis	Condition
4228686	anal polyp	Condition
4216244	preoperative state	Condition
192667	atrophic gastritis	Condition
75512	carcinoma in situ of colon	Condition
439926	malaise and fatigue	Condition
73241	anal and rectal polyp	Condition
42800034	0.65 ml varicella-zoster virus vaccine live (oka-merck) strain 29800 unt/ml injection	Drug
35604710	betamethasone 0.5 mg/ml topical spray	Drug
4041283	general finding of observation of patient	Condition
40482801	type ii diabetes mellitus uncontrolled	Condition
40479625	atherosclerosis of artery	Condition
254761	cough	Condition
140214	eruption	Condition
4303401	finding reported by subject or history provider	Condition
437677	abnormal findings on diagnostic imaging of lung	Condition
440392	retinal vascular occlusion	Condition
198194	female genital organ symptoms	Condition
3027114	cholesterol [mass/volume] in serum or plasma	Measurement
138825	actinic keratosis	Condition
37119138	iron deficiency anemia due to blood loss	Condition
4216644	rectal polyp	Condition
42539502	transplanted kidney present	Condition
3026893	collection duration of unspecified specimen	Measurement
19049684	potassium chloride 10 meq extended release oral tablet	Drug
379832	mixed conductive and sensorineural hearing loss	Condition
134057	disorder of cardiovascular system	Condition
137351	epidermoid cyst of skin	Condition
45766714	inflammatory dermatosis	Condition
1545996	atorvastatin 40 mg oral tablet	Drug
1718699	abuse-deterrent 12 hr oxycodone hydrochloride 80 mg extended release oral tablet	Drug
433753	alcohol abuse	Condition
381591	cerebrovascular disease	Condition
929889	lansoprazole 30 mg delayed release oral capsule	Drug
254443	sjxc3xb6gren's syndrome	Condition
200219	abdominal pain	Condition
3049536	25-hydroxycalciferol [mass/volume] in serum or plasma	Measurement
377575	tinnitus	Condition
439082	menopausal syndrome	Condition
378427	tear film insufficiency	Condition
318443	arteriosclerotic vascular disease	Condition
43022059	disease of non-coronary systemic artery	Condition
3020149	calcidiol [mass/volume] in serum or plasma	Measurement
4168694	lung field abnormal	Condition
197032	hyperplasia of prostate	Condition
40162494	acetaminophen 500 mg / hydrocodone bitartrate 5 mg oral tablet	Drug
4150125	persistent pain following procedure	Condition
443733	disorder of eye with type 2 diabetes mellitus	Condition
4006969	acute respiratory disease	Condition
440068	psychosexual dysfunction	Condition
432875	anemia due to chronic blood loss	Condition
256451	bronchitis	Condition
78232	shoulder joint pain	Condition
375557	cerebral embolism	Condition
4172857	menopause finding	Condition
4041437	radiologic finding	Condition
19123989	albuterol 0.83 mg/ml inhalation solution	Drug
3023323	follitropin [units/volume] in serum or plasma	Measurement
19020131	bisacodyl 10 mg rectal suppository	Drug
4169905	foot pain	Condition
442256	disorder of bursa of shoulder region	Condition
376382	tension-type headache	Condition
35603836	10 ml bupivacaine hydrochloride 5 mg/ml injection	Drug
439777	anemia	Condition
200528	ascites	Condition
440383	depressive disorder	Condition
43530807	allergic disposition	Condition
374919	multiple sclerosis	Condition
443200	nervous system symptoms	Condition
4302537	digestive system finding	Condition
135930	musculoskeletal finding	Condition
40244026	naloxone hydrochloride 0.4 mg/ml injectable solution	Drug
318736	migraine	Condition
443767	disorder of eye due to diabetes mellitus	Condition
44782690	chronic kidney disease stage 5 due to hypertension	Condition
381570	mechanical ptosis	Condition
135473	dermatophytosis	Condition
19112656	100 ml acetaminophen 10 mg/ml injection	Drug
315078	palpitations	Condition
4064161	cirrhosis of liver	Condition
35624677	sebaceous cyst of skin	Condition
77646	disorder of bone and articular cartilage	Condition
312950	ige-mediated allergic asthma	Condition
42629276	cholecalciferol 400 unt / tricalcium phosphate 658 mg chewable tablet	Drug
37017182	joint pain of pelvic region	Condition
201061	diaphragmatic hernia	Condition
40223140	1 ml morphine sulfate 2 mg/ml prefilled syringe	Drug
19073093	amlodipine 10 mg oral tablet	Drug
201613	chronic nonalcoholic liver disease	Condition
4042584	serum lipids high	Condition
315085	lymphadenopathy	Condition
43012671	ergocalciferol 50000 unt oral capsule	Drug
40164946	metformin hydrochloride 850 mg oral tablet	Drug
196523	diarrhea	Condition
43021258	infection associated with implant	Condition
40232444	diphenhydramine hydrochloride 25 mg oral capsule	Drug
444115	disorder of bursa	Condition
372448	loss of consciousness	Condition
140172	erythematosquamous dermatosis	Condition
4109420	open-angle glaucoma - borderline	Condition
194382	external hemorrhoids	Condition
81390	idiopathic osteoporosis	Condition
40160973	0.4 ml enoxaparin sodium 100 mg/ml prefilled syringe	Drug
444078	inflammation of cervix	Condition
4153380	disorder of carotid artery	Condition
134438	contact dermatitis	Condition
36250141	fluticasone propionate 0.05 mg/actuat metered dose nasal spray	Drug
434170	atypical squamous cells of undetermined significance on cervical papanicolaou smear	Condition
444094	finding related to pregnancy	Condition
902741	tobramycin 3 mg/ml ophthalmic solution	Drug
197006	residual hemorrhoidal skin tags	Condition
19077548	gabapentin 300 mg oral capsule	Drug
321319	cardiomyopathy	Condition
4194889	enthesopathy of lower limb	Condition
4317258	disorder of skin	Condition
4178810	gastrointestinal complication of procedure	Condition
194133	low back pain	Condition
40213249	vaccinia (smallpox) vaccine, diluted	Drug
35603224	10 ml furosemide 10 mg/ml injection	Drug
437851	open angle with borderline intraocular pressure	Condition
194692	cirrhosis - non-alcoholic	Condition
19134047	tramadol hydrochloride 50 mg oral tablet	Drug
443238	diabetic - poor control	Condition
257007	allergic rhinitis	Condition
40231925	acetaminophen 325 mg / oxycodone hydrochloride 5 mg oral tablet	Drug
4029735	disorder of carbohydrate absorption	Condition
438485	postoperative state	Condition
138225	disorder of sebaceous gland	Condition
42537729	aortocoronary bypass graft present	Condition
4301699	neuropathy	Condition
4206148	syncope and collapse	Condition
40173612	alendronic acid 70 mg oral tablet	Drug
4175154	disorder of the peripheral nervous system	Condition
374022	hemiplegia	Condition
438727	atypical depressive disorder	Condition
315296	preinfarction syndrome	Condition
193782	end-stage renal disease	Condition
442555	breathing painful	Condition
198400	hemangioma of skin and subcutaneous tissue	Condition
374043	hereditary corneal dystrophy	Condition
46234523	doxycycline hyclate 100 mg oral capsule	Drug
77965	acquired trigger finger	Condition
376415	hypermetropia	Condition
40162511	acetaminophen 325 mg / hydrocodone bitartrate 10 mg oral tablet	Drug
37116361	accidental wound during procedure	Condition
201618	disorder of intestine	Condition
438749	posterior subcapsular polar senile cataract	Condition
4271013	melanocytic nevus	Condition
4322175	late effect of complications of procedure	Condition
3012565	volume of 24 hour urine	Measurement
1551192	prednisone 5 mg oral tablet	Drug
4159963	inflammatory disorder of genitourinary system	Condition
134453	bursitis	Condition
198075	condyloma acuminatum of the anogenital region	Condition
372629	nonexudative age-related macular degeneration	Condition
194696	dysmenorrhea	Condition
316127	vitreous opacities	Condition
4170554	hip pain	Condition
201909	female infertility	Condition
140641	verruca vulgaris	Condition
40167213	metoprolol tartrate 25 mg oral tablet	Drug
19073712	aspirin 81 mg delayed release oral tablet	Drug
938330	sennosides, usp 8.6 mg oral tablet	Drug
4009303	diabetic ketoacidosis without coma	Condition
435506	benign neoplastic disease	Condition
762297	pain in right knee	Condition
45893027	8 hr carbidopa 61.25 mg / levodopa 245 mg extended release oral capsule	Drug
200962	primary malignant neoplasm of prostate	Condition
44784217	cardiac arrhythmia	Condition
19019073	ibuprofen 600 mg oral tablet	Drug
197494	viral hepatitis c	Condition
196738	disorder of male genital organ	Condition
437264	tobacco dependence syndrome	Condition
261881	trauma and postoperative pulmonary insufficiency	Condition
200051	primary malignant neoplasm of ovary	Condition
77074	joint pain	Condition
443732	disorder due to type 2 diabetes mellitus	Condition
376973	cataract secondary to ocular disease	Condition
1742255	levofloxacin 500 mg oral tablet	Drug
381549	migraine with aura	Condition
40232454	diphenhydramine hydrochloride 50 mg/ml injectable solution	Drug
19093967	100 ml magnesium sulfate 10 mg/ml injection	Drug
42873646	0.5 ml influenza a virus vaccine, a-california-7-2009 (h1n1)-like virus 0.03 mg/ml / influenza a virus vaccine, a-victoria-361-2011 (h3n2)-like virus 0.03 mg/ml / influenza b virus vaccine, b-wisconsin-1-2010-like virus 0.03 mg/ml prefilled syringe	Drug
80502	osteoporosis	Condition
35606194	5 ml alfentanil 0.5 mg/ml injection	Drug
40304526	nocturia	Condition
30437	gastro-esophageal reflux disease with esophagitis	Condition
374035	keratitis	Condition
197320	acute renal failure syndrome	Condition
40484102	abnormal finding on evaluation procedure	Condition
196163	cervicitis and endocervicitis	Condition
378424	astigmatism	Condition
42538169	disorder of eye with type 1 diabetes mellitus	Condition
40213201	pneumococcal polysaccharide vaccine, 23 valent	Drug
1836434	sulfamethoxazole 800 mg / trimethoprim 160 mg oral tablet	Drug
4329445	noninflammatory disorder of uterus	Condition
75909	disorder of bone	Condition
373204	conjunctival xerosis	Condition
317576	coronary arteriosclerosis	Condition
376115	cystoid macular retinal degeneration	Condition
135287	non-neoplastic nevus	Condition
79106	arthralgia of the pelvic region and thigh	Condition
433740	immunodeficiency disorder	Condition
437233	multiple myeloma	Condition
255573	chronic obstructive lung disease	Condition
37206102	malabsorption syndrome due to intolerance to lactose	Condition
436222	altered mental status	Condition
432870	thrombocytopenic disorder	Condition
434547	complication of surgical procedure	Condition
373478	presbyopia	Condition
1539411	simvastatin 20 mg oral tablet	Drug
77025	diverticulitis of colon	Condition
140352	acute myeloid leukemia, disease	Condition
201069	peptic ulcer without hemorrhage, without perforation and without obstruction	Condition
19073777	azithromycin 250 mg oral tablet	Drug
4291028	peptic ulcer without hemorrhage and without perforation	Condition
40483794	degenerative joint disease of pelvis	Condition
253954	pulmonary tuberculosis	Condition
436254	closed fractures of multiple bones of lower limb	Condition
312327	acute myocardial infarction	Condition
19077546	furosemide 20 mg oral tablet	Drug
1548364	84 hr estradiol 0.00156 mg/hr transdermal system	Drug
4307981	clostridium difficile colitis	Condition
378253	headache	Condition
35604011	10 ml bupivacaine hydrochloride 2.5 mg/ml injection	Drug
437474	postoperative infection	Condition
31967	nausea	Condition
43531681	acute deep vein thrombosis of lower limb	Condition
140803	idiopathic urticaria	Condition
192854	intramural leiomyoma of uterus	Condition
4209423	nicotine dependence	Condition
435524	sleep disorder	Condition
436073	psychotic disorder	Condition
40166540	tamsulosin hydrochloride 0.4 mg oral capsule	Drug
3018920	vancomycin [mass/volume] in serum or plasma --trough	Measurement
40321716	secondary thrombocytopenia	Condition
201072	benign prostatic hypertrophy without outflow obstruction	Condition
4339410	disorder of skeletal system	Condition
77630	disorder of shoulder	Condition
43530621	acute postoperative pain	Condition
193688	clostridioides difficile infection	Condition
442793	diabetic complication	Condition
79908	muscle weakness	Condition
438725	disorder of magnesium metabolism	Condition
375550	senile corneal changes	Condition
137213	dermal mycosis	Condition
133727	thyrotoxicosis without goiter or other cause	Condition
443563	arteriosclerosis of coronary artery bypass graft	Condition
200452	disorder of female genital organs	Condition
443600	localized infection of skin and/or subcutaneous tissue	Condition
137275	disorder of muscle	Condition
19080217	pantoprazole 40 mg delayed release oral tablet	Drug
740242	1 ml fentanyl 0.05 mg/ml prefilled syringe	Drug
376124	pinguecula	Condition
381859	infective otitis externa	Condition
4260535	diverticulitis of large intestine	Condition
4090425	altered sensation of skin	Condition
81151	sprain of ankle	Condition
443616	refractory migraine without aura	Condition
141232	malignant melanoma of skin	Condition
439215	traumatic injury due to event	Condition
439199	open wound without complication	Condition
435543	primary angle-closure glaucoma	Condition
4232495	primary cardiomyopathy	Condition
4001460	peripheral enthesopathies and allied syndromes	Condition
3035801	estradiol (e2) [mass/volume] in serum or plasma by high sensitivity method	Measurement
4033837	melanocytic nevus of trunk	Condition
194997	prostatitis	Condition
377889	hearing loss	Condition
4166125	localized swelling, mass and lump, neck	Condition
135491	primary malignant neoplasm of spinal cord	Condition
3040494	transfuse packed erythrocytes units [#]	Measurement
432851	secondary malignant neoplastic disease	Condition
72986	disorder of lower leg	Condition
40228087	triamcinolone acetonide 1 mg/ml topical cream	Drug
4188598	high risk pregnancy	Condition
437536	somatoform autonomic dysfunction - gastrointestinal tract	Condition
43530693	acute exacerbation of chronic obstructive airways disease with asthma	Condition
4145627	biliary calculus	Condition
4178431	cartilage disorder	Condition
201595	thrombosed internal hemorrhoids	Condition
4244662	disorder of musculoskeletal system	Condition
136184	pruritus of skin	Condition
377886	chronic purulent otitis media	Condition
45769862	kidney lesion	Condition
3012501	base excess in blood by calculation	Measurement
3009214	lutropin [units/volume] in serum or plasma	Measurement
443734	ketoacidosis in type 2 diabetes mellitus	Condition
381033	aphakia	Condition
35603556	lidocaine 0.05 mg/mg medicated patch	Drug
19077241	famotidine 20 mg oral tablet	Drug
440329	herpes zoster without complication	Condition
4329707	strabismus	Condition
4150062	knee pain	Condition
135618	pruritic rash	Condition
200779	polyp of corpus uteri	Condition
19019112	lorazepam 0.5 mg oral tablet	Drug
40213268	anthrax vaccine	Drug
4168213	chest pain on breathing	Condition
36712821	postprocedural infection	Condition
4096682	bleeding from nose	Condition
74174	urinary symptoms	Condition
443606	bilateral neural hearing loss	Condition
316822	heart murmur	Condition
40483189	arteriosclerosis of arterial coronary artery bypass graft	Condition
45892669	ivermectin 10 mg/ml topical cream	Drug
45773176	low grade squamous intraepithelial lesion on cervical papanicolaou smear	Condition
317248	disorder of hematopoietic structure	Condition
4295261	postmenopausal state	Condition
135215	hashimoto thyroiditis	Condition
441188	victim, pedestrian in vehicular and/or traffic accident	Condition
19123592	atorvastatin 20 mg oral tablet	Drug
201826	type 2 diabetes mellitus	Condition
436353	primary malignant neoplasm of upper outer quadrant of female breast	Condition
436480	dystrophy of vulva	Condition
4234997	disorder of vein	Condition
380733	otalgia	Condition
376208	disorder of soft tissue	Condition
4146239	pruritus of genital organs	Condition
4353709	intracerebral vascular finding	Condition
4324765	arthropathy of knee joint	Condition
434228	passenger in vehicular and/or traffic accident	Condition
40171396	1 ml hydromorphone hydrochloride 1 mg/ml prefilled syringe	Drug
437312	bleeding	Condition
194475	hiccoughs	Condition
192286	intestinal disaccharidase deficiency	Condition
37018196	prediabetes	Condition
196061	benign neoplasm of stomach	Condition
81303	labyrinthine disorder	Condition
437038	blood in urine	Condition
260139	acute bronchitis	Condition
195834	atherosclerosis of renal artery	Condition
443539	injury due to motor vehicle accident	Condition
3663197	glaucoma suspect	Condition
372328	otitis media	Condition
72418	scoliosis deformity of spine	Condition
4329041	pain	Condition
195596	chronic pancreatitis	Condition
201340	gastritis	Condition
762289	pain in left knee	Condition
45892363	abuse-deterrent 24 hr hydrocodone bitartrate 80 mg extended release oral tablet	Drug
44782429	chronic kidney disease due to hypertension	Condition
200780	disorder of uterus	Condition
35624213	secondary cataract	Condition
19075034	cephalexin 500 mg oral capsule	Drug
435788	disorder of phosphorus metabolism	Condition
36249687	1000 ml glucose 50 mg/ml / sodium chloride 4.5 mg/ml injection	Drug
436962	insomnia	Condition
4101918	noninflammatory disorder of the female genital organs	Condition
4117930	finding of trunk structure	Condition
201045	thrombosed external hemorrhoids	Condition
40163500	zolpidem tartrate 5 mg oral tablet	Drug
40243759	doxorubicin hydrochloride 2 mg/ml injectable solution	Drug
4006163	acquired scoliosis	Condition
312437	dyspnea	Condition
40221700	codeine phosphate 2 mg/ml / guaifenesin 20 mg/ml oral solution	Drug
443211	benign prostatic hypertrophy with outflow obstruction	Condition
192956	cholecystitis	Condition
136057	benign neoplasm of skin of trunk	Condition
443577	asymmetrical sensorineural hearing loss	Condition
1154380	albuterol 5 mg/ml inhalation solution	Drug
3037121	protein [mass/volume] in urine	Measurement
40213194	parainfluenza-3 virus vaccine	Drug
436336	herpes zoster with nervous system complication	Condition
195012	intermenstrual bleeding - irregular	Condition
259848	chronic rhinitis	Condition
4171394	abnormal menstrual cycle	Condition
40481089	embolism from thrombosis of vein of lower extremity	Condition
73302	curvature of spine	Condition
76153	low compliance bladder	Condition
40233964	triamcinolone acetonide 0.001 mg/mg topical ointment	Drug
437758	dependence on enabling machine or device	Condition
443447	iatrogenic hypotension	Condition
139902	allergic urticaria	Condition
314131	degeneration of cervical intervertebral disc	Condition
36713238	abnormal finding on auditory function study	Condition
314754	wheezing	Condition
138102	benign neoplasm of skin	Condition
4163261	malignant tumor of prostate	Condition
19077653	glucose 4000 mg chewable tablet	Drug
197607	excessive and frequent menstruation	Condition
435516	lipoprotein deficiency disorder	Condition
438867	generalized aches and pains	Condition
40481319	imaging of musculoskeletal system abnormal	Condition
4353936	inspired oxygen concentration	Observation
139900	urticaria	Condition
4041285	urogenital finding	Condition
197684	dysuria	Condition
4081648	acute vaginitis	Condition
4266654	abrasion and/or friction burn of skin	Condition
19019072	ibuprofen 400 mg oral tablet	Drug
380731	otitis externa	Condition
4302528	functional disorder	Condition
4221495	cataract due to diabetes mellitus type 2	Condition
975505	hydrocortisone 100 mg injection	Drug
19076997	estradiol 0.1 mg/ml vaginal cream	Drug
374641	round hole of retina without detachment	Condition
30133	acute laryngitis	Condition
443421	gallbladder and bile duct calculi	Condition
4030040	diffuse goiter	Condition
43011892	heparin sodium, porcine 100 unt/ml prefilled syringe	Drug
42800042	avanafil 100 mg oral tablet	Drug
443800	amenorrhea	Condition
4128329	menopause present	Condition
435940	closed fracture of shaft of humerus	Condition
438398	leukocytosis	Condition
45892177	empagliflozin 25 mg / linagliptin 5 mg oral tablet	Drug
438005	closed fracture of shaft of fibula	Condition
4288676	acute and chronic cholecystitis	Condition
443769	degeneration of lumbar intervertebral disc	Condition
4179823	laceration of head	Condition
3028437	cholesterol in ldl [mass/volume] in serum or plasma	Measurement
4109701	conjunctival degenerations and deposits	Condition
319835	congestive heart failure	Condition
195581	peritoneal adhesion	Condition
42901964	tofacitinib 5 mg oral tablet	Drug
4068241	chronic instability of knee	Condition
432250	disorder due to infection	Condition
141375	hypertrophic condition of skin	Condition
257004	acute exacerbation of chronic obstructive airways disease	Condition
379801	trigeminal neuralgia	Condition
372925	cholesteatoma	Condition
4119158	neutropenic disorder	Condition
1545997	atorvastatin 10 mg oral tablet	Drug
376979	cataract due to diabetes mellitus	Condition
432596	immune defect	Condition
318800	gastroesophageal reflux disease	Condition
436940	metabolic syndrome x	Condition
141932	senile hyperkeratosis	Condition
3034426	prothrombin time (pt)	Measurement
437390	hypoxemia	Condition
1113076	ipratropium bromide 0.2 mg/ml inhalation solution	Drug
444206	arthropathy of pelvis	Condition
4113129	benign tumor of soft tissue of head, face and neck	Condition
4281109	autoimmune thyroiditis	Condition
80809	rheumatoid arthritis	Condition
381270	parkinson's disease	Condition
4000610	disorder of gastrointestinal tract	Condition
441829	hyperosmolality and or hypernatremia	Condition
440029	viral disease	Condition
4048785	vertebrobasilar territory transient ischemic attack	Condition
201519	primary malignant neoplasm of liver	Condition
74464	idiopathic scoliosis and/or kyphoscoliosis	Condition
4144111	gastroesophageal reflux disease without esophagitis	Condition
4028367	acute disease of cardiovascular system	Condition
44784251	acute appendicitis with localized peritonitis	Condition
133424	primary malignant neoplasm of thyroid gland	Condition
4095903	toxic multinodular goiter with no crisis	Condition
763891	trigger finger	Condition
4079749	osteoarthritis of hip	Condition
440032	cytomegalovirus infection	Condition
4266188	disorder of body wall	Condition
372324	eustachian tube disorder	Condition
40405599	fibromyalgia	Condition
4293479	burn of head and/or neck	Condition
321822	peripheral vascular disorder due to diabetes mellitus	Condition
4066820	ingestion dermatitis due to food	Condition
438983	malignant melanoma of skin of upper limb	Condition
433596	abnormal sputum	Condition
441422	closed fracture of humerus	Condition
1332495	amlodipine 2.5 mg / atorvastatin 10 mg oral tablet	Drug
201070	cholelithiasis and cholecystitis without obstruction	Condition
35603233	efmoroctocog alfa 1 unt injection	Drug
19079322	100 ml potassium chloride 0.1 meq/ml injection	Drug
192963	disorder of pancreas	Condition
44782549	disorder of vertebral column	Condition
46234047	3 ml insulin, aspart, human 100 unt/ml pen injector	Drug
377885	disorder of eye movements	Condition
40765103	colonies counted [#]	Measurement
4312685	primary malignant neoplasm of skin of lower limb	Condition
77162	injury of ankle	Condition
141960	skin finding	Condition
40765102	cells counted [#]	Measurement
254061	pleural effusion	Condition
26727	hematemesis	Condition
443730	nervous system disorder due to diabetes mellitus	Condition
193519	impaired renal function disorder	Condition
4130839	neoplasm of lymph node	Condition
443744	bunion	Condition
40213272	botulinum antitoxin	Drug
442013	burn	Condition
376065	neurological disorder with type 2 diabetes mellitus	Condition
140821	spasm	Condition
19095165	cholecalciferol 1000 unt oral tablet	Drug
19077344	ferrous sulfate 325 mg oral tablet	Drug
4115386	finding of respiration	Condition
376966	exudative age-related macular degeneration	Condition
381877	dysfunction of eustachian tube	Condition
436230	blood chemistry abnormal	Condition
40213156	influenza virus vaccine, split virus (incl. purified surface antigen)-retired code	Drug
4113821	anxiety state	Condition
77987	respiratory finding of chest	Condition
140966	benign neoplasm of skin of face	Condition
200769	chronic gastric ulcer without hemorrhage, without perforation and without obstruction	Condition
381581	chalazion	Condition
4272240	malaise	Condition
257011	acute upper respiratory infection	Condition
137682	skin sensation disturbance	Condition
36249718	50 ml glucose 500 mg/ml injection	Drug
4021915	hematopoietic system finding	Condition
40240688	docusate sodium 100 mg oral capsule	Drug
4014295	single live birth	Condition
4241530	asymptomatic human immunodeficiency virus infection	Condition
380096	proliferative retinopathy with diabetes mellitus	Condition
41267389	gadobutrol injectable solution	Drug
433736	obesity	Condition
432303	cocaine abuse	Condition
40169706	labetalol hydrochloride 5 mg/ml injectable solution	Drug
374924	generalized convulsive epilepsy	Condition
195588	cystitis	Condition
4151978	post-herpetic neuritis	Condition
372886	refractory migraine with aura	Condition
141253	disorder of thyroid gland	Condition
40765101	cells analyzed [#]	Measurement
444074	victim of vehicular and/or traffic accident	Condition
40171661	benazepril hydrochloride 10 mg oral tablet	Drug
40173098	hydromorphone hydrochloride 2 mg oral tablet	Drug
441840	clinical finding	Condition
138713	disorder of parathyroid gland	Condition
40228214	cetirizine hydrochloride 10 mg oral tablet	Drug
44785017	coagulation factor ix, human 1 unt / coagulation factor x, human 1 unt / factor vii, human 1 unt / protein c, human 1 unt / protein s, human 1 unt / prothrombin, human 1 unt injection	Drug
196931	neoplasm of digestive tract	Condition
74132	degeneration of lumbosacral intervertebral disc	Condition
441980	closed fracture of foot	Condition
133147	primary malignant neoplasm of skin of trunk	Condition
375256	anterior subcapsular polar senile cataract	Condition
40765100	chromosome banding method -	Measurement
43530685	proliferative retinopathy with type 2 diabetes mellitus	Condition
19046742	aspirin 325 mg oral tablet	Drug
3036535	thyroglobulin [mass/volume] in serum or plasma	Measurement
439658	disorder of pregnancy	Condition
200843	finding of frequency of urination	Condition
3007808	renin [enzymatic activity/volume] in plasma	Measurement
40487528	non-hodgkin's lymphoma of extranodal site	Condition
26662	testicular hypofunction	Condition
432910	disorder of lacrimal system	Condition
312622	venous retinal branch occlusion	Condition
4239381	psychoactive substance abuse	Condition
432798	mechanical complication of internal orthopedic device, implant and/or graft	Condition
75065	acquired deformity of spine	Condition
4120318	retinal round hole	Condition
377848	toxic maculopathy	Condition
443919	hypertensive renal failure	Condition
19077375	finasteride 5 mg oral tablet	Drug
43011870	0.5 ml heparin sodium, porcine 10000 unt/ml cartridge	Drug
40758328	cells karyotyped.total [#] in blood or tissue	Measurement
4296611	chronic gastric ulcer without hemorrhage and without perforation	Condition
4305080	abnormal breathing	Condition
4223659	fatigue	Condition
4061844	skin changes due to chronic exposure to non-ionizing radiation	Condition
78472	microscopic hematuria	Condition
435243	alcohol dependence	Condition
40483317	refractory epilepsy	Condition
252280	neoplasm of respiratory tract	Condition
4052213	injury to blood vessels of lower limb	Condition
4200056	finding of vision of eye	Condition
136773	rosacea	Condition
444070	tachycardia	Condition
314054	aortic valve disorder	Condition
4078455	finding of menstrual bleeding	Condition
434169	abnormal findings on diagnostic imaging of breast	Condition
45892572	buprenorphine 8.6 mg / naloxone 2.1 mg sublingual tablet	Drug
723042	diazepam 5 mg oral tablet	Drug
132412	post-laminectomy syndrome	Condition
4149851	malignant melanoma of upper limb	Condition
3012030	mch [entitic mass] by automated count	Measurement
43011826	heparin sodium, porcine 1000 unt/ml injectable solution	Drug
4298809	nephritic syndrome	Condition
434494	closed fracture of upper end of humerus	Condition
257907	disorder of lung	Condition
135061	congenital anomaly of musculoskeletal system	Condition
4256228	respiratory failure	Condition
40480461	infarction of lung due to iatrogenic pulmonary embolism	Condition
3001802	microalbumin/creatinine [mass ratio] in urine	Measurement
444406	acute subendocardial infarction	Condition
444114	maternal and/or fetal condition affecting labor and/or delivery	Condition
4048512	sprain of upper extremity	Condition
4050679	injury of blood vessels at lower leg level	Condition
4180628	disorder of body system	Condition
43531028	mononeuropathy of lower limb	Condition
138525	pain in limb	Condition
318096	secondary malignant neoplasm of lymph node	Condition
193277	deliveries by cesarean	Condition
4042836	disorder of head	Condition
444044	acute tubular necrosis	Condition
72990	localized osteoarthrosis uncertain if primary or secondary	Condition
1511246	nda021457 200 actuat albuterol 0.09 mg/actuat metered dose inhaler	Drug
376680	generalized non-convulsive epilepsy	Condition
192731	digestive symptom	Condition
78097	secondary malignant neoplasm of bone	Condition
40491439	tumor of respiratory system	Condition
193460	disorder of lower extremity	Condition
27674	nausea and vomiting	Condition
74138	pathological fracture of vertebra	Condition
436920	reticulosarcoma	Condition
135333	pressure ulcer	Condition
45892078	palbociclib 100 mg oral capsule	Drug
4131963	drusen stage macular degeneration	Condition
321876	disorder of capillaries	Condition
432923	subarachnoid hemorrhage	Condition
434613	generalized anxiety disorder	Condition
381854	disorder of conjunctiva	Condition
4065991	cellulitis and abscess of finger and toe	Condition
78110	carcinoma in situ of anus	Condition
434298	secondary malignant neoplasm of lymph nodes of upper limb	Condition
4115991	knee joint effusion	Condition
197672	urinary incontinence	Condition
40213307	hepatitis b vaccine, dialysis patient dosage	Drug
376063	benign neoplasm of cerebral meninges	Condition
440615	effect of exposure to external cause	Condition
46271022	chronic kidney disease	Condition
439147	amnesia	Condition
74458	enthesopathy of knee	Condition
4171917	localized edema	Condition
3023599	mcv [entitic volume] by automated count	Measurement
74726	dislocation of joint	Condition
257628	systemic lupus erythematosus	Condition
321052	peripheral vascular disease	Condition
442165	loss of appetite	Observation
434007	hereditary factor viii deficiency disease	Condition
135777	neoplasm of uncertain behavior of skin	Condition
4148906	spontaneous subarachnoid hemorrhage	Condition
4071683	menopausal symptom	Condition
40185276	losartan potassium 100 mg oral tablet	Drug
442019	complication of procedure	Condition
438452	phlebitis of superficial veins of lower extremity	Condition
261880	atelectasis	Condition
778765	cyclobenzaprine hydrochloride 10 mg oral tablet	Drug
74189	sprain of cruciate ligament of knee	Condition
40480043	abnormal cervical papanicolaou smear with positive human papillomavirus deoxyribonucleic acid test	Condition
441737	contusion	Condition
43022062	cardiovascular system complication of procedure	Condition
4130842	neoplasm of lymph nodes of upper limb	Condition
380094	carpal tunnel syndrome	Condition
19023521	soybean oil 200 mg/ml injectable suspension	Drug
4009186	arcus senilis	Condition
377298	chronic otitis externa	Condition
140259	open wound of face without complication	Condition
440321	helicobacter-associated disease	Condition
200174	disorder of skin and/or subcutaneous tissue	Condition
440508	congenital disease	Condition
442187	chronic paroxysmal hemicrania	Condition
439025	dacryocystitis	Condition
40480893	nonspecific tuberculin test reaction	Condition
432295	pernicious anemia	Condition
4343221	acute epidemic conjunctivitis	Condition
197988	generalized abdominal pain	Condition
444130	injury of foot	Condition
320073	neutropenia	Condition
19074558	calcium carbonate 500 mg chewable tablet	Drug
200763	chronic hepatitis	Condition
81144	sprain of medial collateral ligament of knee	Condition
35602957	buprenorphine 0.075 mg buccal film	Drug
80493	ankylosis of joint	Condition
443785	calculus of gallbladder with cholecystitis	Condition
1551170	prednisone 20 mg oral tablet	Drug
442752	muscle pain	Condition
255848	pneumonia	Condition
3009744	mchc [mass/volume] by automated count	Measurement
4108817	tricuspid valve disorder, non-rheumatic	Condition
19125519	estrogens, conjugated (usp) 0.625 mg/ml vaginal cream	Drug
440276	infection and/or inflammatory reaction due to internal prosthetic device, implant and/or graft	Condition
372409	sciatica	Condition
40226837	epinephrine 0.01 mg/ml / lidocaine hydrochloride 10 mg/ml injectable solution	Drug
140673	hypothyroidism	Condition
200527	splenomegaly	Condition
40760954	leukocytes [#/volume] in body fluid by automated count	Measurement
4161830	acute hemorrhagic conjunctivitis	Condition
42537251	polyp of nasal cavity and/or nasal sinus	Condition
46287424	1 ml ketorolac tromethamine 30 mg/ml injection	Drug
3003181	sodium [moles/volume] in urine	Measurement
444445	benign neoplasm of skin of lower limb	Condition
36249642	microencapsulated potassium chloride 20 meq extended release oral tablet	Drug
197606	female infertility of tubal origin	Condition
4053584	superficial injury	Condition
19080125	latanoprost 0.05 mg/ml ophthalmic solution	Drug
136497	scar conditions and fibrosis of skin	Condition
441974	closed fracture of forearm	Condition
46275916	1 ml epinephrine 1 mg/ml injection	Drug
1539407	simvastatin 40 mg oral tablet	Drug
439407	disorder of nasal cavity	Condition
4117866	acute perforated appendicitis	Condition
40166828	24 hr metoprolol succinate 25 mg extended release oral tablet	Drug
80813	lumbosacral spondylosis without myelopathy	Condition
43530626	simple partial seizure	Condition
4144996	generalized osteoarthritis of the hand	Condition
135030	discoloration of skin	Condition
376683	nonproliferative diabetic retinopathy	Condition
4285898	polyp of colon	Condition
381035	vertigo of central origin	Condition
4016306	open wound of lower limb without complication	Condition
4142875	solitary nodule of lung	Condition
43532870	0.5 ml influenza a virus vaccine, a-california-7-2009 (h1n1)-like virus 0.12 mg/ml / influenza a virus vaccine, a-victoria-361-2011 (h3n2)-like virus 0.12 mg/ml / influenza b virus vaccine, b-massachusetts-2-2012-like virus 0.12 mg/ml prefilled syringe	Drug
4331304	photodermatitis	Condition
40481531	sequela of chronic liver disease	Condition
42537748	acquired absence of organ	Condition
4172432	hyperpigmentation of skin	Condition
379031	pain in eye	Condition
4309257	refractory localization-related epilepsy	Condition
193322	right lower quadrant pain	Condition
380706	regular astigmatism	Condition
138387	thyrotoxicosis	Condition
45776321	tetracaine hydrochloride 5 mg/ml ophthalmic solution	Drug
35603600	1 ml hydromorphone hydrochloride 2 mg/ml injection	Drug
258785	pneumococcal pneumonia	Condition
438170	acute myocardial infarction of inferior wall	Condition
906116	tropicamide 10 mg/ml ophthalmic solution	Drug
4266186	neoplasm and/or hamartoma	Condition
4012368	increased frequency of urination	Condition
4056585	superficial injury to head, excluding eye	Condition
436785	spinal stenosis in cervical region	Condition
19079171	ondansetron 8 mg oral tablet	Drug
4129393	fracture of cervical spine	Condition
438440	postmastoidectomy complication	Condition
135778	toxic multinodular goiter	Condition
316139	heart failure	Condition
45892860	edoxaban 60 mg oral tablet	Drug
45771045	acute exacerbation of asthma	Condition
376971	retinal defect	Condition
433195	transient arterial retinal occlusion	Condition
4059049	mammography abnormal	Condition
441788	human papilloma virus infection	Condition
36716712	calculus of gallbladder without cholecystitis or cholangitis	Condition
4108290	invasive mean arterial pressure	Measurement
192450	retention of urine	Condition
4268980	general development - finding	Condition
4117393	knee joint ankylosis	Condition
75004	frank hematuria	Condition
1391849	lomustine 40 mg oral capsule	Drug
198101	lipoma of skin and subcutaneous tissue	Condition
19129446	1 ml lorazepam 2 mg/ml cartridge	Drug
442077	anxiety disorder	Condition
46286594	problem related to lifestyle	Condition
4158911	non-rheumatic heart valve disorder	Condition
31317	dysphagia	Condition
438168	aneurysm of heart	Condition
4096347	gouty arthropathy	Condition
4275359	mental alertness - finding	Condition
3030260	glucose [presence] in urine by automated test strip	Measurement
40213299	hepatitis a vaccine, pediatric/adolescent dosage, 2 dose schedule	Drug
3016038	potassium [moles/volume] in urine	Measurement
37016310	complicated internal hemorrhoid	Condition
37116845	acute severe refractory exacerbation of asthma	Condition
4246802	primary malignant neoplasm of bone of skull	Condition
45768812	anemia in chronic kidney disease	Condition
40213317	haemophilus influenzae type b conjugate and hepatitis b vaccine	Drug
257012	chronic sinusitis	Condition
40169766	levothyroxine sodium 0.1 mg oral tablet	Drug
197921	renal osteodystrophy	Condition
40163492	zolpidem tartrate 10 mg oral tablet	Drug
194683	obstructed umbilical hernia	Condition
4077081	superficial mycosis	Condition
45892095	0.5 ml meningococcal group b vaccine 0.1 mg/ml / neisseria meningitidis serogroup b recombinant fhbp fusion protein antigen 0.1 mg/ml / neisseria meningitidis serogroup b recombinant nhba fusion protein antigen 0.1 mg/ml / neisseria meningitidis serogroup	Drug
433595	edema	Condition
432594	osteomalacia	Condition
25297	acute pharyngitis	Condition
40213165	leishmaniasis vaccine	Drug
19019273	naproxen 500 mg oral tablet	Drug
76472	dysplasia of anus	Condition
81379	lateral epicondylitis	Condition
4167696	estrogen receptor positive tumor	Condition
43530681	drug abuse in remission	Condition
436539	closed fracture of patella	Condition
4118989	malignant tumor of soft tissue of head, face and neck	Condition
19132783	calcium carbonate 1250 mg / cholecalciferol 200 unt oral tablet	Drug
19080128	lisinopril 10 mg oral tablet	Drug
374025	retinal hemorrhage	Condition
915209	bacitracin 5000 unt/ml injectable solution	Drug
200845	urgent desire to urinate	Condition
4245842	umbilical hernia	Condition
4236484	paresthesia	Condition
443257	swelling / lump finding	Condition
372903	retinal edema	Condition
40213244	typhoid vaccine, parenteral, acetone-killed, dried (u.s. military)	Drug
73560	calcaneal spur	Condition
40164505	clobetasol propionate 0.0005 mg/mg topical ointment	Drug
3003467	lymphocytes [#/volume] in body fluid	Measurement
195312	functional disorder of bladder	Condition
138717	toxic diffuse goiter	Condition
40164929	metformin hydrochloride 500 mg oral tablet	Drug
319049	acute respiratory failure	Condition
444457	benign neoplasm of rectum	Condition
72405	degenerative joint disease of shoulder region	Condition
198492	second degree perineal laceration	Condition
434005	morbid obesity	Condition
4042067	impaired glucose tolerance test	Condition
254669	disorder of vocal cord	Condition
376712	purulent otitis media	Condition
73553	arthropathy	Condition
40221382	sodium chloride 9 mg/ml injection	Drug
433440	dysthymia	Condition
198263	right upper quadrant pain	Condition
3022548	glucose [mass/volume] in cerebral spinal fluid	Measurement
443410	infective pneumonia	Condition
376981	amblyopia	Condition
436954	drug abuse	Condition
40484571	disorder of joint of shoulder region	Condition
4112820	legionella pneumonia	Condition
372479	laceration of eye	Condition
378756	conjunctival hemorrhage	Condition
199913	acquired deformity of ankle and/or foot	Condition
4157456	primary malignant neoplasm of skin head and neck	Condition
4166126	localized swelling, mass and lump, trunk	Condition
40483287	disorder of kidney and/or ureter	Condition
200970	carcinoma in situ of prostate	Condition
4240913	benign neoplasm of anus	Condition
192680	portal hypertension	Condition
197087	vascular hamartomas	Condition
138384	acquired hypothyroidism	Condition
40480261	paronychia of finger	Condition
436923	primary malignant neoplasm of urinary bladder neck	Condition
438064	bacterial infection due to pseudomonas	Condition
45775736	tedizolid phosphate 200 mg injection	Drug
378741	brachial plexus disorder	Condition
434814	late effect of medical and surgical care complication	Condition
197610	cyst of ovary	Condition
437779	streptococcal infectious disease	Condition
435784	somatoform disorder	Condition
433071	contusion of multiple sites	Condition
4061734	abscess of face	Condition
4129405	open wound of hand	Condition
443614	chronic kidney disease stage 1	Condition
434004	hypervolemia	Condition
4174262	polyneuropathy	Condition
195851	gastric ulcer without hemorrhage, without perforation and without obstruction	Condition
372309	mononeuritis	Condition
139099	ingrowing nail	Condition
4317685	neoplasm of uncertain behavior of respiratory tract	Condition
134668	chronic maxillary sinusitis	Condition
377560	internal hordeolum	Condition
3012133	amylase [enzymatic activity/volume] in body fluid	Measurement
40480065	imaging of genitourinary system abnormal	Condition
4246581	malposition of eyelashes	Condition
434303	benign neoplasm of rectum and anal canal	Condition
3037110	fasting glucose [mass/volume] in serum or plasma	Measurement
200445	chronic prostatitis	Condition
19070371	sodium phosphate, dibasic 59.3 mg/ml / sodium phosphate, monobasic 161 mg/ml enema	Drug
4313365	neoplasm of uncertain behavior of brain	Condition
42539582	acquired absence of genital organ	Condition
44782768	psychosexual dysfunction associated with inhibited sexual excitement	Condition
4091901	aberrant premature complexes	Condition
40326053	dysphonia	Condition
77139	open wound of finger without complication	Condition
3017250	creatinine [mass/volume] in urine	Measurement
40213202	pneumococcal vaccine, unspecified formulation	Drug
314666	old myocardial infarction	Condition
3007913	alveolar-arterial oxygen partial pressure difference	Measurement
78517	multiple joint pain	Condition
192279	kidney disorder due to diabetes mellitus	Condition
320136	disorder of respiratory system	Condition
313219	phlebitis and thrombophlebitis	Condition
74855	genital herpes simplex	Condition
40479837	chronic ulcerative colitis	Condition
4247719	primary malignant neoplasm of ascending colon	Condition
957136	furosemide 40 mg oral tablet	Drug
948637	polymyxin b 10000 unt/ml / trimethoprim 1 mg/ml ophthalmic solution	Drug
40221904	acetaminophen 300 mg / codeine phosphate 30 mg oral tablet	Drug
319843	mitral valve disorder	Condition
43526395	prednisolone acetate 10 mg/ml ophthalmic suspension	Drug
4117779	peripheral nerve disease	Condition
139750	primary malignant neoplasm of skin	Condition
4090255	retinal drusen	Condition
318566	flushing	Condition
40226969	lidocaine hydrochloride 0.02 mg/mg topical gel	Drug
320420	vitreous degeneration	Condition
4265600	gastric ulcer	Condition
81378	chondromalacia of patella	Condition
373724	neoplasm of brain	Condition
74728	synovitis and tenosynovitis	Condition
40213176	meningococcal c conjugate vaccine	Drug
44784439	benign hypertensive renal disease with renal failure	Condition
137809	primary malignant neoplasm of female breast	Condition
374375	impacted cerumen	Condition
198846	enthesopathy of hip region	Condition
132797	sepsis	Condition
254591	secondary malignant neoplasm of lung	Condition
3025315	body weight	Measurement
45892055	olopatadine 7 mg/ml ophthalmic solution	Drug
40213271	bacillus calmette-guerin vaccine	Drug
434376	acute myocardial infarction of anterior wall	Condition
434300	neuroendocrine tumor	Condition
132277	neoplasm of uncertain behavior of endocrine glands and nervous system	Condition
4214530	kyphosis deformity of spine	Condition
40728560	sodium chloride 500000 mg	Drug
435216	disorder due to type 1 diabetes mellitus	Condition
379805	myopia	Condition
432837	primary malignant neoplasm of cecum	Condition
136788	spinal stenosis of lumbar region	Condition
433931	accidental poisoning by drug primarily affecting cardiovascular system	Condition
318174	phlebitis	Condition
436118	after-cataract with vision obscured following extraction of cataract	Condition
443731	renal disorder due to type 2 diabetes mellitus	Condition
4236312	complex partial epileptic seizure	Condition
4211657	closed fracture of lower leg	Condition
4130851	injury of upper extremity	Condition
24134	neck pain	Condition
193402	bacterial enteritis	Condition
439392	primary malignant neoplasm	Condition
313217	atrial fibrillation	Condition
134603	chronic myeloid leukemia	Condition
139057	disorder of oral soft tissues	Condition
36249701	500 ml glucose 50 mg/ml / sodium chloride 9 mg/ml injection	Drug
441969	radiology result abnormal	Condition
4130372	congenital anomaly of intestinal tract	Condition
4282316	recurrent major depression	Condition
4103295	ventricular tachycardia	Condition
4028253	neoplasm of digestive system	Condition
4134422	disorder of anterior segment of eye	Condition
433163	deficiency of macronutrients	Condition
321483	respiratory complication	Condition
4179872	disorder of hemostatic system	Condition
19019336	nitroglycerin 0.4 mg sublingual tablet	Drug
197925	hemorrhage of rectum and anus	Condition
136917	primary malignant neoplasm of skin of face	Condition
375292	perforation of tympanic membrane	Condition
321320	myocardial degeneration	Condition
432312	chronic angle-closure glaucoma	Condition
432582	neoplastic disease of uncertain behavior	Condition
432586	mental disorder	Condition
40166830	24 hr metoprolol succinate 50 mg extended release oral tablet	Drug
192675	biliary cirrhosis	Condition
40164897	metformin hydrochloride 1000 mg oral tablet	Drug
313459	sleep apnea	Condition
4116166	elbow joint pain	Condition
75897	polyarthropathy	Condition
36716935	acquired absence of cervix and uterus	Condition
43012440	24 hr oxcarbazepine 300 mg extended release oral tablet	Drug
434610	hyperkalemia	Condition
1551101	prednisone 10 mg oral tablet	Drug
3010910	erythrocytes [#/volume] in body fluid	Measurement
4114624	coordination problem	Condition
78272	sprain of wrist	Condition
4115367	wrist joint pain	Condition
4101199	hearing problem	Condition
441874	cerebral thrombosis	Condition
199866	acute gastritis	Condition
437579	paroxysmal ventricular tachycardia	Condition
433128	complication	Condition
140190	disorder of back	Condition
432876	bipolar i disorder	Condition
4147183	general symptom	Condition
3005673	hemoglobin a1c/hemoglobin.total in blood by hplc	Measurement
437993	closed fracture of cervical spine	Condition
44814527	5 ml elosulfase alfa 1 mg/ml injection	Drug
37311319	hypovolemia	Condition
4209224	cyst	Condition
40241219	bacitracin zinc 0.4 unt/mg / hydrocortisone acetate 0.01 mg/mg / neomycin sulfate 0.0035 mg/mg / polymyxin b sulfate 10 unt/mg ophthalmic ointment	Drug
440358	lipoma	Condition
4245646	congenital septal defect of heart	Condition
45770919	infantile and/or juvenile cataract	Condition
134159	precordial pain	Condition
374055	basilar artery syndrome	Condition
440320	infection due to escherichia coli	Condition
198803	benign prostatic hyperplasia	Condition
199856	varicose veins of lower extremity with inflammation	Condition
376965	hypertensive retinopathy	Condition
46233711	doxycycline hyclate 100 mg oral tablet	Drug
133299	swelling of limb	Condition
377091	seizure	Condition
4201390	colostomy present	Condition
79864	hematuria syndrome	Condition
77030	disorder of breast	Condition
198499	second degree perineal tear during delivery - delivered	Condition
1551100	prednisone 1 mg oral tablet	Drug
440674	gout	Condition
4296653	acute st segment elevation myocardial infarction	Condition
374044	ptosis of eyelid	Condition
4038502	eye / vision finding	Condition
752209	2 ml prochlorperazine 5 mg/ml injection	Drug
201606	crohn's disease	Condition
255919	finding of head and neck region	Condition
4098611	hyperuricemia without signs of inflammatory arthritis and tophaceous disease	Condition
319016	retinal lattice degeneration	Condition
4347178	enthesopathy of foot region	Condition
319826	secondary hypertension	Condition
4113650	noninflammatory cervical disorder	Condition
439254	bipolar affective disorder, current episode depression	Condition
376132	ectropion	Condition
23325	heartburn	Condition
380111	acute atopic conjunctivitis	Condition
439040	subdural hemorrhage	Condition
201894	acute vascular insufficiency of intestine	Condition
378140	inflammatory and toxic neuropathy	Condition
4211231	panic disorder without agoraphobia	Condition
196307	injury of lumbosacral plexus	Condition
37016349	hyperglycemia due to type 2 diabetes mellitus	Condition
4308509	impaired fasting glycaemia	Condition
317305	stricture of artery	Condition
4227449	spondylosis	Condition
4084966	candida infection of genital region	Condition
444367	cholelithiasis without obstruction	Condition
3004560	lymphocytes [#/volume] in cerebral spinal fluid	Measurement
4336157	acute non-infective otitis externa	Condition
433385	poisoning by iron and/or its compounds	Condition
4174977	retinopathy due to diabetes mellitus	Condition
4053598	open wound of shoulder region	Condition
194286	malignant neoplasm of corpus uteri, excluding isthmus	Condition
132703	lichen planus	Condition
4346975	lumbar spondylosis	Condition
4042550	blindness of one eye	Condition
195321	postmenopausal bleeding	Condition
4173027	acute laryngitis and/or tracheitis	Condition
141941	cervical spondylosis without myelopathy	Condition
78508	arthralgia of the ankle and/or foot	Condition
4032878	hair follicle disorder	Condition
192242	acute hepatitis c	Condition
439502	postoperative pain	Condition
40171675	benazepril hydrochloride 40 mg oral tablet	Drug
3005770	creatinine renal clearance in 24 hour urine and serum or plasma	Measurement
40481101	erythema of skin	Condition
201916	ureteric stone	Condition
4145220	drug abuse, continuous	Condition
440676	neoplasm of uncertain behavior of brain and spinal cord	Condition
3024882	oxygen/inspired gas setting [volume fraction] ventilator	Measurement
136496	cellulitis and abscess of face	Condition
42537741	transplant present	Condition
440360	pure hyperglyceridemia	Condition
378752	corneal opacity	Condition
132446	congenital anomaly of skin	Condition
40213267	adenovirus vaccine, unspecified formulation	Drug
141825	simple goiter	Condition
46287618	2 ml midazolam 1 mg/ml injection	Drug
73341	closed fracture of head of radius	Condition
43020449	adult victim of physical abuse	Condition
4212079	carbuncle	Condition
198464	incisional hernia	Condition
3014173	calcitriol [mass/volume] in serum or plasma	Measurement
434926	iridocyclitis	Condition
4165417	complex partial seizure with impairment of consciousness	Condition
436665	bipolar disorder	Condition
138996	carcinoma in situ of skin	Condition
4049417	vesicular eczema	Condition
75576	irritable bowel syndrome	Condition
75344	intervertebral disc disorder	Condition
261687	hemoptysis	Condition
321588	heart disease	Condition
4192174	illness	Condition
434894	acute posthemorrhagic anemia	Condition
312358	chronic glomerulonephritis	Condition
141933	alopecia areata	Condition
80767	breast lump	Condition
440956	primary malignant neoplasm of upper inner quadrant of female breast	Condition
437833	hypokalemia	Condition
317309	peripheral arterial occlusive disease	Condition
196456	gallstone	Condition
134460	plantar fascial fibromatosis	Condition
438878	liver function tests abnormal	Condition
19075602	clotrimazole 10 mg/ml topical cream	Drug
443608	bilateral sensory hearing loss	Condition
73090	contusion of foot	Condition
42873170	dependence on supplemental oxygen	Condition
23986	disorder of pituitary gland	Condition
255334	collagen disease	Condition
200461	endometriosis of uterus	Condition
40492392	closed fracture of fibula	Condition
443792	calculus of bile duct	Condition
432585	blood coagulation disorder	Condition
132344	gingival and periodontal disease	Condition
198802	occlusion of ureter	Condition
133141	tinea pedis	Condition
134898	non-toxic uninodular goiter	Condition
139906	intervertebral disc disorder of cervical region with myelopathy	Condition
75865	disorder of the urinary system	Condition
4188155	hernia of anterior abdominal wall	Condition
4068482	prolapsed lumbar intervertebral disc	Condition
40221355	vancomycin 1000 mg injection	Drug
42707562	phenylephrine hydrochloride 25 mg/ml ophthalmic solution	Drug
195856	cholangitis	Condition
437847	partial retinal artery occlusion	Condition
201078	atrophic vaginitis	Condition
4284982	calculus of bile duct without obstruction	Condition
4069935	idiopathic scoliosis	Condition
3013748	metanephrine [mass/volume] in 24 hour urine	Measurement
314383	myocarditis	Condition
4311629	impaired glucose tolerance	Condition
4177851	disorder of hip joint	Condition
434903	ego-dystonic sexual orientation	Condition
436133	scleral staphyloma	Condition
381252	benign neoplasm of eye	Condition
132983	dermatographic urticaria	Condition
377877	esotropia	Condition
45892357	abuse-deterrent 24 hr hydrocodone bitartrate 60 mg extended release oral tablet	Drug
80496	schmorl's nodes	Condition
76194	osteoarthrosis involving multiple sites but not designated as generalized	Condition
4049623	moderate major depression, single episode	Condition
80552	closed fracture of scaphoid bone of wrist	Condition
80816	degeneration of intervertebral disc	Condition
4175167	traumatic hemothorax	Condition
139841	chronic frontal sinusitis	Condition
19074247	bisacodyl 5 mg delayed release oral tablet	Drug
136368	non-toxic multinodular goiter	Condition
257905	mucopurulent chronic bronchitis	Condition
137977	jaundice	Condition
4245252	raised prostate specific antigen	Condition
374226	burn of eye region	Condition
255841	chronic bronchitis	Condition
81893	ulcerative colitis	Condition
75911	acquired hallux valgus	Condition
4326255	abdominal abscess	Condition
40166448	oxybutynin chloride 5 mg oral tablet	Drug
4288310	carotid artery obstruction	Condition
4055484	rhegmatogenous retinal detachment	Condition
19023551	omeprazole 40 mg delayed release oral capsule	Drug
4083964	soft tissue injury	Condition
73300	radial styloid tenosynovitis	Condition
4242816	benign neoplasm of pituitary gland	Condition
140648	onychomycosis due to dermatophyte	Condition
40480515	infected seroma after surgical procedure	Condition
195769	submucous leiomyoma of uterus	Condition
4117695	pain in left lower limb	Condition
3014646	fractional oxyhemoglobin in blood	Measurement
43021237	secondary erectile dysfunction	Condition
441593	arteriovenous fistula of pulmonary vessels	Condition
4170137	non-suppurative otitis media	Condition
1790982	chlorhexidine gluconate 1.2 mg/ml mouthwash	Drug
373203	central opacity of cornea	Condition
197917	disorder of biliary tract	Condition
78234	hand joint pain	Condition
4178874	femoral hernia	Condition
4167085	pulmonary heart disease	Condition
1703691	acyclovir 400 mg oral tablet	Drug
4089462	ventricular premature complex	Condition
194680	acute gastric ulcer with perforation but without obstruction	Condition
44784105	injury of free lower limb	Condition
4156515	malnutrition	Condition
77405	open fracture of acetabulum	Condition
4099197	toxic diffuse goiter with no crisis	Condition
75036	localized, primary osteoarthritis of the hand	Condition
137053	seborrheic dermatitis	Condition
40167196	5 ml metoprolol tartrate 1 mg/ml injection	Drug
4092879	absent kidney	Condition
78227	degenerative joint disease of hand	Condition
4110192	cerebral infarction due to thrombosis of cerebral arteries	Condition
137829	aplastic anemia	Condition
40163473	trazodone hydrochloride 50 mg oral tablet	Drug
439206	poisoning by cardiovascular system drug	Condition
715235	baclofen 10 mg oral tablet	Drug
134398	periodontal disease	Condition
434327	cannabis abuse	Condition
4228361	asteatosis cutis	Condition
25518	sickle cell trait	Condition
3001482	17-hydroxypregnenolone [mass/volume] in serum or plasma	Measurement
373499	disorder of eye region	Condition
441818	hemangioma	Condition
314487	pulmonary function studies abnormal	Condition
443392	malignant neoplastic disease	Condition
74194	sprain of spinal ligament	Condition
75941	closed fracture of one rib	Condition
4185471	disorder of pigmentation	Condition
434887	disorders of bilirubin excretion	Condition
135204	mycosis fungoides of extranodal and/or solid organ site	Condition
140168	psoriasis	Condition
441553	myoclonus	Condition
46270151	dependence on respiratory device	Condition
4157332	malignant neoplasm of female breast	Condition
435646	congenital anomaly of pulmonary artery	Condition
374027	lesion of ulnar nerve	Condition
25844	ulcer of esophagus	Condition
4251306	stress	Condition
37016130	lesion of oral mucosa	Condition
76273	open wound of shoulder region without complication	Condition
953102	50 ml famotidine 0.4 mg/ml injection	Drug
442425	lumbar post-laminectomy syndrome	Condition
436900	mycoplasma infection	Condition
74396	temporomandibular joint disorder	Condition
81930	transient arthropathy	Condition
4138403	polyp of nasal sinus	Condition
40483107	inflamed seborrheic keratosis	Condition
433811	hydronephrosis	Condition
438134	hypersomnia	Condition
197808	primary malignant neoplasm of soft tissues of trunk	Condition
195314	nephrotic syndrome	Condition
138896	open wound of forehead without complication	Condition
261325	pulmonary emphysema	Condition
314171	low blood pressure reading	Condition
81942	enthesopathy of ankle and/or tarsus	Condition
373769	nuclear cataract	Condition
40486629	sepsis due to candida	Condition
438112	neoplastic disease	Condition
45893014	8 hr carbidopa 36.25 mg / levodopa 145 mg extended release oral capsule	Drug
381949	congenital aphakia	Condition
135772	goiter	Condition
1754996	fluconazole 150 mg oral tablet	Drug
40213245	typhoid vaccine, unspecified formulation	Drug
74052	labyrinthitis	Condition
198985	primary malignant neoplasm of kidney	Condition
3005424	body surface area	Measurement
36715557	pyogenic infection of skin and subcutaneous tissues caused by bacterium	Condition
377574	presbycusis	Condition
30969	testicular hyperfunction	Condition
434026	pars planitis	Condition
317002	low blood pressure	Condition
441628	menopausal and postmenopausal disorders	Condition
432545	bacterial infectious disease	Condition
314665	atrial flutter	Condition
436948	benign neoplasm of choroid	Condition
19002796	desflurane 1000 mg/ml inhalation solution	Drug
197318	cholesterolosis of gallbladder	Condition
373503	transient cerebral ischemia	Condition
4275423	supraventricular tachycardia	Condition
4335996	retinal dialysis	Condition
440021	herpes simplex without complication	Condition
40482241	chronic ulcerative pancolitis	Condition
3036277	body height	Measurement
19079351	povidone-iodine 50 mg/ml ophthalmic solution	Drug
436246	reduced libido	Condition
435840	acute epiglottitis without obstruction	Condition
435515	hypo-osmolality and or hyponatremia	Condition
4057177	injury of muscle and tendon at ankle and foot level	Condition
3011337	aldosterone [mass/volume] in serum or plasma	Measurement
312349	venous varices	Condition
192683	uterovaginal prolapse	Condition
4043738	hydrocephalus	Condition
46221489	72 hr fentanyl 0.0875 mg/hr transdermal system	Drug
4094283	lower limb joint arthritis	Condition
197676	large liver	Condition
44785831	dapagliflozin 10 mg oral tablet	Drug
4134552	hereditary motor and sensory neuropathy	Condition
4027663	peptic ulcer	Condition
257315	bacterial pneumonia	Condition
192240	chronic viral hepatitis b with hepatitis d	Condition
4047791	abnormal body temperature	Condition
1107882	loratadine 10 mg oral tablet	Drug
132932	chronic ethmoidal sinusitis	Condition
439150	hypersomnia with sleep apnea	Condition
74322	benign neoplasm of scrotum	Condition
132466	lumbar sprain	Condition
376961	disturbance of consciousness	Condition
377874	corneal deposit associated with metabolic disorder	Condition
4054063	open wound of finger	Condition
4306267	coag./bleeding tests abnormal	Condition
375252	disorder of eye	Condition
437496	epidemic vertigo	Condition
260123	acute sinusitis	Condition
4065997	cellulitis of face	Condition
374034	visual disturbance	Condition
380103	retinal detachment with retinal defect	Condition
443796	infectious peritonitis	Condition
73571	pathological fracture	Condition
73840	localized, primary osteoarthritis of the shoulder region	Condition
4152350	burping	Condition
74125	inflammatory polyarthropathy	Condition
46234346	nitrofurantoin, macrocrystals 25 mg / nitrofurantoin, monohydrate 75 mg oral capsule	Drug
44783028	injury of shoulder and upper arm	Condition
19115197	amoxicillin 875 mg / clavulanate 125 mg oral tablet	Drug
314379	first degree atrioventricular block	Condition
137379	musculoskeletal symptom	Condition
136203	contracture of palmar fascia	Condition
4147466	panic disorder with agoraphobia	Condition
439846	left heart failure	Condition
201620	kidney stone	Condition
195306	gastroduodenitis	Condition
138379	chronic lymphoid leukemia, disease	Condition
4168796	muscle strain	Condition
4027396	peripheral neuritis	Condition
3000963	hemoglobin [mass/volume] in blood	Measurement
40243589	proparacaine hydrochloride 5 mg/ml ophthalmic solution	Drug
4096313	multiple injuries	Condition
435149	complication of internal device	Condition
3013201	beta-2-microglobulin [mass/volume] in serum or plasma	Measurement
376691	old partial retinal detachment	Condition
440238	closed fracture of metatarsal bone	Condition
438111	hematologic neoplasm of uncertain behavior	Condition
4155909	anesthesia of skin	Condition
4147185	cardiovascular symptoms	Condition
433968	candidiasis	Condition
35605885	50 ml albumin human, usp 50 mg/ml injection	Drug
1551927	fenofibrate 130 mg oral capsule	Drug
320536	electrocardiogram abnormal	Condition
138790	chronic periodontitis	Condition
40568467	seborrhoeic keratosis	Condition
134118	atrophic condition of skin	Condition
373648	superficial injury of eyelid and/or periocular area	Condition
1361859	nitroglycerin 0.02 mg/mg topical ointment	Drug
35622958	disorder in remission	Condition
256449	bronchiectasis	Condition
45892337	abuse-deterrent 24 hr hydrocodone bitartrate 20 mg extended release oral tablet	Drug
3017730	calcium [mass/volume] in 24 hour urine	Measurement
40483262	arthritis of shoulder region joint	Condition
378735	migraine without aura	Condition
40479260	chondrocalcinosis of knee joint	Condition
44783027	injury of face and neck	Condition
444100	mood disorder	Condition
4023316	sprain of joint	Condition
200450	disorder of urethra	Condition
198177	abdominal aortic aneurysm	Condition
443709	atypical squamous cells of undetermined significance on anal papanicolaou smear	Condition
81336	rectal prolapse	Condition
432263	primary malignant neoplasm of lower inner quadrant of female breast	Condition
443524	mixed urinary incontinence	Condition
441641	delivery normal	Condition
376229	abnormal involuntary movement	Condition
40185304	losartan potassium 50 mg oral tablet	Drug
4107672	eyelid burn	Condition
4056478	chronic nephritic syndrome	Condition
4051004	open wound of scalp	Condition
320835	tetralogy of fallot	Condition
440371	disorder of immune function	Condition
4150173	blind or low vision - one eye only	Condition
373056	brain injury without open intracranial wound and with concussion	Condition
440658	primary malignant neoplasm of skin of upper limb	Condition
441830	disorder of fluid and/or electrolyte	Condition
435511	hypercalcemia	Condition
442766	malignant hypertensive renal disease	Condition
40171852	verapamil hydrochloride 120 mg oral tablet	Drug
42800050	avanafil 50 mg oral tablet	Drug
436671	carcinoma in situ of anal canal	Condition
317893	paroxysmal supraventricular tachycardia	Condition
4094976	injury of gallbladder	Condition
75095	closed fracture of ankle	Condition
3016662	creatinine [mass/volume] in body fluid	Measurement
380415	acute otitis externa	Condition
4214076	spontaneous rupture of extensor tendons	Condition
377821	neurological disorder with type 1 diabetes mellitus	Condition
4059290	steatosis of liver	Condition
43530605	pulmonary embolism with pulmonary infarction	Condition
4109116	one eye blind, one eye low vision	Condition
75650	proteinuria	Condition
4177206	tubulointerstitial nephritis	Condition
4171912	abnormal cytological finding in specimen from female genital organ	Condition
19022486	hydrochlorothiazide 12.5 mg oral capsule	Drug
74373	petrositis	Condition
4288370	severe visual impairment	Condition
4263576	abdominal wind pain	Condition
46275376	1000 ml heparin sodium, porcine 2 unt/ml injection	Drug
260134	croup	Condition
443784	vascular disorder	Condition
4151263	malignant melanoma of lower limb	Condition
435459	staphylococcal infectious disease	Condition
435613	cellulitis	Condition
443597	chronic kidney disease stage 3	Condition
1518292	dexamethasone 4 mg oral tablet	Drug
200169	pruritus ani	Condition
444131	injury of lower leg	Condition
193818	calculus of prostate	Condition
4095442	malignant neoplasm of nasal cavities, middle ear and accessory sinuses	Condition
4195085	nasal congestion	Condition
134304	benign neoplasm of parathyroid gland	Condition
432571	malignant lymphoma	Condition
45763589	high grade squamous intraepithelial lesion on cervical papanicolaou smear	Condition
4185207	lesion of neck	Condition
132761	blister of foot without infection	Condition
1594367	nda201739 0.3 ml epinephrine 1 mg/ml auto-injector	Drug
437247	anemia of chronic disease	Condition
75628	articular cartilage disorder of hand	Condition
43021852	malignant hypertensive chronic kidney disease	Condition
40232707	oxycodone hydrochloride 10 mg oral tablet	Drug
444428	nonvenomous insect bite without infection	Condition
19121491	carboxymethylcellulose 0.01 mg/mg ophthalmic gel	Drug
432791	angioedema	Condition
3034548	prostate specific ag [mass/volume] in serum or plasma by detection limit <= 0.01 ng/ml	Measurement
4091513	passing flatus	Condition
316429	premature beats	Condition
40240356	0.5 ml influenza b virus vaccine b/brisbane/60/2008 antigen 0.03 mg/ml / influenza virus vaccine, inactivated a-christchurch-16-2010 nib-74 (h1n1) (a-california-7-2009) strain 0.03 mg/ml / influenza virus vaccine, inactivated a-victoria-210-2009 x-187 (h3	Drug
256439	allergic rhinitis due to pollen	Condition
4112752	basal cell carcinoma of skin	Condition
372887	disorder of brain	Condition
433417	gonorrhea	Condition
373475	impairment level: one eye: moderate impairment: other eye: not specified	Condition
432899	normal pressure hydrocephalus	Condition
374060	acute ill-defined cerebrovascular disease	Condition
201418	flatulence, eructation and gas pain	Condition
31884	acquired diverticulum of esophagus	Condition
78505	localized, primary osteoarthritis of the ankle and/or foot	Condition
378414	retinal detachment	Condition
4147829	pain in pelvis	Condition
42873169	sprain of shoulder rotator cuff	Condition
4124693	hypertrophic cardiomyopathy	Condition
4270024	acute non-st segment elevation myocardial infarction	Condition
4266590	abscess of hand	Condition
433486	acute inflammation of orbit	Condition
133728	congenital hypothyroidism	Condition
134116	dermatitis due to drug and/or medicine taken internally	Condition
4188191	disorder of skin pigmentation	Condition
435127	late effect of intracranial injury without skull fracture	Condition
24609	hypoglycemia	Condition
19080129	lisinopril 20 mg oral tablet	Drug
443619	refractory migraine variants	Condition
4131422	neoplasm of intra-abdominal lymph nodes	Condition
4189293	vascular disorder of lower extremity	Condition
319041	orthostatic hypotension	Condition
4135466	hemothorax	Condition
1112892	aspirin 325 mg delayed release oral tablet	Drug
435026	obstetric pulmonary embolism	Condition
435463	herpesvirus infection	Condition
433981	benign neoplasm of short bone of upper limb	Condition
132702	erythema multiforme	Condition
77635	disorder of hand	Condition
434502	closed fracture of phalanx of foot	Condition
4204991	lichen simplex chronicus	Condition
375538	degeneration of macula due to cyst, hole or pseudohole	Condition
74740	polydactyly	Condition
433197	pseudoexfoliation of lens capsule	Condition
35605107	glycopyrrolate 0.0156 mg / indacaterol 0.0275 mg inhalation powder	Drug
76790	hypermobility syndrome	Condition
80189	displacement of lumbar intervertebral disc without myelopathy	Condition
73017	congenital anomaly of toe	Condition
40174880	levothyroxine sodium 0.075 mg oral tablet	Drug
24970	chronic laryngitis	Condition
201066	obstruction of bile duct	Condition
141094	lichen	Condition
140480	impetigo	Condition
198199	pyelonephritis	Condition
42537745	bone marrow transplant present	Condition
4292525	diffuse inflammatory erythema	Condition
194686	acquired renal cystic disease	Condition
3013502	oxygen saturation in blood	Measurement
196044	primary malignant neoplasm of stomach	Condition
4109135	corneal scars and opacities	Condition
374343	partial recent retinal detachment with retinal dialysis	Condition
435502	macroglobulinemia	Condition
436148	chronic duodenal ulcer with hemorrhage but without obstruction	Condition
381569	myogenic ptosis	Condition
40481632	ganglion cyst	Condition
201441	traumatic hemothorax without open wound into thorax	Condition
4167102	laceration of finger	Condition
40492458	neoplasm of uncertain behavior of digestive organ	Condition
133834	atopic dermatitis	Condition
40223825	fexofenadine hydrochloride 6 mg/ml oral suspension	Drug
138864	congenital anomaly of nail	Condition
4197819	fibrosis of lung	Condition
318186	achalasia of esophagus	Condition
3655355	erectile dysfunction	Condition
40481325	strain of muscle and/or tendon of lower leg	Condition
195083	left lower quadrant pain	Condition
40171671	benazepril hydrochloride 20 mg oral tablet	Drug
77119	closed anterior dislocation of elbow	Condition
45776922	0.25 ml methotrexate 50 mg/ml auto-injector	Drug
4105773	acute epiglottitis	Condition
3005029	protein [mass/volume] in body fluid	Measurement
4280726	seasonal allergic rhinitis	Condition
45776034	10 ml succinylcholine chloride 100 mg/ml injection	Drug
136661	non-toxic nodular goiter	Condition
4015764	closed traumatic dislocation of hip	Condition
192359	renal failure syndrome	Condition
438476	nephrogenic diabetes insipidus	Condition
442570	severe depressed bipolar i disorder without psychotic features	Condition
4344638	cholera due to vibrio cholerae o1 classical biotype	Condition
194081	acute cystitis	Condition
441669	congenital anomaly of posterior segment of eye	Condition
4247358	primary malignant neoplasm of soft tissues of pelvis	Condition
4093673	wrist stiff	Condition
45763578	congenital single renal cyst	Condition
4173943	phthisis bulbi	Condition
4064036	generalized skin eruption caused by drug and medicament	Condition
4131812	polyglandular dysfunction and/or related disorders	Condition
43530691	sequela of intracranial injury	Condition
4053590	traumatic dislocation of hip joint	Condition
917085	benzocaine 0.075 mg/mg oral gel	Drug
46270347	chronic nephritic syndrome with membranous glomerulonephritis	Condition
4317822	neoplasm of uncertain behavior of spinal cord	Condition
134305	acute lymphoid leukemia	Condition
433862	congenital anomaly of tongue	Condition
258780	emphysematous bronchitis	Condition
73819	pain of breast	Condition
4038838	non-hodgkin's lymphoma	Condition
3010657	triiodothyronine (t3) free [mass/volume] in serum or plasma by dialysis	Measurement
3004501	glucose [mass/volume] in serum or plasma	Measurement
45892088	palbociclib 75 mg oral capsule	Drug
201231	malignant neoplasm of connective and soft tissue of pelvis	Condition
4260918	disorder of spinal region	Condition
376402	low vision, one eye	Condition
381118	congenital vascular anomaly of eye	Condition
312998	pain in thoracic spine	Condition
314369	malignant hypertensive heart disease without congestive heart failure	Condition
437257	continuous acute alcoholic intoxication in alcoholism	Condition
4145825	anorectal disorder	Condition
438252	spontaneous ecchymosis	Condition
4311591	cramp in limb	Condition
194406	urinary tract obstruction	Condition
132706	disorder of nail	Condition
715940	escitalopram 10 mg oral tablet	Drug
192964	infectious disorder of kidney	Condition
435742	disease due to gram-negative bacteria	Condition
433527	endometriosis	Condition
432845	primary malignant neoplasm of central portion of female breast	Condition
81937	traumatic arthropathy of the hand	Condition
438624	complication of renal dialysis	Condition
314658	cardiomegaly	Condition
4321835	agoraphobia	Condition
201254	type 1 diabetes mellitus	Condition
752095	prochlorperazine 10 mg oral tablet	Drug
135762	acute myeloid leukemia in remission	Condition
24977	mucocele of salivary gland	Condition
372608	amnestic disorder	Condition
193863	congenital abnormality of lower limb and pelvic girdle	Condition
3007498	thyroid stimulating immunoglobulins [units/volume] in serum	Measurement
374142	congenital anomaly of nervous system	Condition
3028850	reference lab name [identifier]	Measurement
376112	diabetic polyneuropathy	Condition
45757382	low grade squamous intraepithelial lesion on anal papanicolaou smear	Condition
37312105	strain of rotator cuff of shoulder	Condition
4189294	inflammatory disorder of mediastinum	Condition
4220002	furuncle	Condition
44816244	0.4 ml naloxone hydrochloride 1 mg/ml auto-injector	Drug
381568	pseudomembranous conjunctivitis	Condition
46269757	chronic ulcer of skin of lower leg	Condition
438391	amino acid transport disorder	Condition
40167218	metoprolol tartrate 50 mg oral tablet	Drug
4207505	sprain of knee	Condition
436677	adjustment disorder	Condition
438171	rupture of chordae tendineae	Condition
42536742	calculus of bile duct without inflammation of biliary tract	Condition
137820	postoperative hypothyroidism	Condition
4031164	non-scarring alopecia	Condition
133569	fasciitis	Condition
40213171	melanoma vaccine	Drug
314659	arteritis	Condition
4108950	acquired cardiac septal defect	Condition
441515	primary malignant neoplasm of lower outer quadrant of female breast	Condition
436188	furuncle of neck	Condition
4029488	hepatic encephalopathy	Condition
375552	pterygium	Condition
193326	urge incontinence of urine	Condition
438688	sarcoidosis	Condition
193132	chronic gonorrhea lower genitourinary tract	Condition
443585	abrasion and/or friction burn of multiple sites	Condition
40175210	levothyroxine sodium 0.05 mg oral tablet	Drug
4219627	agoraphobia without history of panic disorder without limited symptom attacks	Condition
4132549	injury of bile duct	Condition
40162311	diclofenac sodium 0.01 mg/mg topical gel	Drug
73884	closed fracture of three ribs	Condition
437828	disorder of calcium metabolism	Condition
40483292	displacement of cervical intervertebral disc	Condition
439674	chronic viral hepatitis b without delta-agent	Condition
1545959	atorvastatin 80 mg oral tablet	Drug
199726	granuloma inguinale	Condition
199754	primary malignant neoplasm of pancreas	Condition
4035415	tear of meniscus of knee	Condition
4115173	atrial premature complex	Condition
372896	stimulus deprivation amblyopia	Condition
81931	psoriasis with arthropathy	Condition
46273370	abnormal chest sounds	Condition
139757	malignant melanoma of skin of lower limb	Condition
432768	corneal foreign body	Condition
1593966	50 ml sodium bicarbonate 84 mg/ml injection	Drug
1113346	aspirin 81 mg chewable tablet	Drug
1300713	thrombin 2000 unt/ml topical solution	Drug
4168217	generalized hyperhidrosis	Condition
441408	vomiting	Condition
134441	chronic ulcer of skin	Condition
437671	abnormal feces	Condition
73564	full thickness rotator cuff tear	Condition
437116	closed fracture of distal end of radius	Condition
4263504	benign hypertensive heart disease	Condition
3023314	hematocrit [volume fraction] of blood by automated count	Measurement
192367	dysplasia of cervix	Condition
4023310	blindness and/or vision impairment level	Condition
199978	contusion of lower limb	Condition
435993	foreign body in conjunctival sac	Condition
4344500	impingement syndrome of shoulder region	Condition
4224968	tinea corporis	Condition
314962	raynaud's disease	Condition
372765	open wound of head without complication	Condition
381504	post-herpetic trigeminal neuralgia	Condition
75623	old anterior cruciate ligament disruption	Condition
192357	paralytic ileus	Condition
4096643	contusion of lung	Condition
80497	disorder of cervical spine	Condition
316211	acquired spondylolisthesis	Condition
4119146	tear of lateral meniscus of knee	Condition
4316226	congenital anomaly of joint	Condition
42800300	12 hr dextromethorphan hydrobromide 30 mg / guaifenesin 600 mg extended release oral tablet	Drug
442774	intermittent claudication	Condition
435657	dyssomnia	Condition
434123	primary localized osteoarthrosis of pelvic region	Condition
4172970	nontraumatic rotator cuff tear	Condition
377910	deviated nasal septum	Condition
201337	disorder of bladder	Condition
316126	crystalline deposits in vitreous	Condition
442105	benign neoplasm of soft tissue	Condition
374915	localization-related epilepsy	Condition
440083	acute stress disorder	Condition
372924	cerebral artery occlusion	Condition
4066613	fracture of one rib	Condition
440547	closed fracture of shaft of metacarpal bone	Condition
4308093	dupuytren's disease of palm	Condition
37206607	overactive bladder	Condition
435809	steroid-induced glaucoma - borderline	Condition
436936	benign neoplasm of cranial nerve	Condition
43532840	0.5 ml influenza a virus vaccine, a-california-7-2009 (h1n1)-like virus 0.03 mg/ml / influenza a virus vaccine, a-victoria-361-2011 (h3n2)-like virus 0.03 mg/ml / influenza b virus vaccine, b-massachusetts-2-2012-like virus 0.03 mg/ml prefilled syringe	Drug
40226544	hydrocortisone acetate 20 mg/ml / lidocaine hydrochloride 20 mg/ml rectal cream	Drug
435839	lymphedema	Condition
442190	hemorrhage of colon	Condition
374874	primary malignant neoplasm of eye	Condition
40482507	incipient senile cataract	Condition
19008723	mupirocin 0.02 mg/mg topical ointment	Drug
133436	thyrotoxic crisis	Condition
199065	stricture of ureter	Condition
435220	severe recurrent major depression without psychotic features	Condition
435726	mechanical complication of device	Condition
253549	disorder of connective tissue	Condition
4051005	open wound of nose	Condition
195009	leukoplakia of penis	Condition
133278	disorder of hair	Condition
4266809	diverticular disease	Condition
437521	familial hyperchylomicronemia	Condition
437246	vitamin b deficiency	Condition
4198042	disorder of bilirubin metabolism	Condition
3023081	carboxyhemoglobin/hemoglobin.total in blood	Measurement
257683	posterior rhinorrhea	Condition
381282	retinoschisis	Condition
4219481	degenerative joint disease of ankle and/or foot	Condition
432933	aneurysm of artery of lower extremity	Condition
81175	contusion of chest	Condition
443285	lesion of cervix	Condition
374313	neoplasm of uncertain behavior of soft tissues	Condition
436251	closed fracture of proximal end of ulna	Condition
1128019	acetaminophen 160 mg disintegrating oral tablet	Drug
380055	primary malignant neoplasm of brain	Condition
4028062	infectious disease of abdomen	Condition
194092	uterine prolapse without vaginal wall prolapse	Condition
40598639	closed fracture of shaft of radius and ulna	Condition
198700	secondary malignant neoplasm of liver	Condition
4057953	acute gastric ulcer with perforation	Condition
78619	contusion of knee	Condition
259153	pain in throat	Condition
137548	cervical radiculopathy	Condition
318169	varicose veins of lower extremity	Condition
195259	meralgia paresthetica	Condition
442141	neoplasm of uncertain behavior of rectum	Condition
196157	induratio penis plastica	Condition
193518	intestinal obstruction	Condition
194995	disorder of ureter	Condition
381292	chronic allergic conjunctivitis	Condition
4288544	inguinal hernia	Condition
378423	retinoschisis and retinal cysts	Condition
199062	acute gastric ulcer without hemorrhage, without perforation and without obstruction	Condition
436659	iron deficiency anemia	Condition
4145821	symptom of head and neck region	Condition
373995	delirium	Condition
321596	peripheral venous insufficiency	Condition
993653	magnesium oxide 400 mg oral tablet	Drug
26459	acute esophagitis	Condition
75617	degenerative joint disease involving multiple joints	Condition
19018934	diflunisal 500 mg oral tablet	Drug
196360	primary malignant neoplasm of bladder	Condition
194151	congenital anomaly of stomach	Condition
4248728	snoring	Condition
443572	cervicovaginal cytology specimen unsatisfactory	Condition
193242	perforation of intestine	Condition
36250097	mometasone furoate 0.05 mg/actuat metered dose nasal spray	Drug
141323	acute maxillary sinusitis	Condition
4206177	poisoning due to insect venom	Condition
433516	duodenitis	Condition
77638	displacement of intervertebral disc without myelopathy	Condition
72576	benign tumor of breast	Condition
78073	urogenital infection by trichomonas vaginalis	Condition
195590	urethral stricture	Condition
4059015	falls	Condition
4134455	mononeuropathy	Condition
3046321	neutrophils [#/volume] in body fluid	Measurement
4232337	valvular endocarditis	Condition
19123105	esomeprazole 40 mg delayed release oral capsule	Drug
4239682	chronic phototoxic dermatitis	Condition
435796	dehydration	Condition
201238	primary malignant neoplasm of female genital organ	Condition
4185029	foot joint effusion	Condition
4197154	posterior cyclitis	Condition
441856	degeneration of pupillary margin	Condition
4323893	arthropathy of elbow	Condition
45757671	old retinal detachment	Condition
255348	polymyalgia rheumatica	Condition
4265860	herpes zoster keratitis	Condition
4043731	infarction - precerebral	Condition
377552	moderate nonproliferative diabetic retinopathy	Condition
437995	closed ill-defined fractures of upper limb	Condition
4057087	obstructed femoral hernia	Condition
137520	chronic thyroiditis	Condition
4221189	dislocation of elbow joint	Condition
375281	acute suppurative otitis media without spontaneous rupture of ear drum	Condition
4128827	voice production finding	Condition
443601	chronic kidney disease stage 2	Condition
317801	primary malignant neoplasm of soft tissues of thorax	Condition
78237	bicipital tenosynovitis	Condition
4115942	fibrohistiocytic tumor	Condition
78804	fibrocystic disease of breast	Condition
4174044	chronic peptic ulcer with hemorrhage	Condition
4345685	erythroderma neonatorum	Condition
4115170	pain in right arm	Condition
439675	acute hepatitis b with delta agent (coinfection) with hepatic coma	Condition
199877	mucous polyp of cervix	Condition
193020	incomplete emptying of bladder	Condition
374377	paralytic syndrome	Condition
379779	subacute delirium	Condition
4243161	open wound of head	Condition
135526	spinal cord disease	Condition
435510	hypocalcemia	Condition
765131	pain in left foot	Condition
195498	benign neoplasm of kidney	Condition
257513	carcinoid tumor of lung	Condition
46221553	1.5 ml insulin glargine 300 unt/ml pen injector	Drug
4290976	temporal arteritis	Condition
441973	closed fracture of proximal end of radius	Condition
434822	complication of internal prosthetic device	Condition
4056770	breast signs and symptoms	Condition
42536696	contusion of head	Condition
440544	closed fracture of upper end of radius and ulna	Condition
374640	serous retinal detachment	Condition
1316269	sildenafil 100 mg oral tablet	Drug
4310238	contusion of neck	Condition
77963	achilles tendinitis	Condition
4022073	dependence on wheelchair	Condition
443460	pathological fracture of femur	Condition
320347	nodular lymphoma of lymph nodes of multiple sites	Condition
4168222	intra-abdominal and pelvic swelling, mass and lump	Condition
80512	acquired kyphosis	Condition
433196	chorioretinal scar	Condition
501343	hepatitis b immune globulin	Drug
201338	urethral fistula	Condition
443558	allergic rhinitis due to animal dander	Condition
4289309	atrial septal defect	Condition
440993	psychogenic skin disease	Condition
4311159	midline cystocele	Condition
73754	restless legs	Condition
435224	leukopenia	Condition
80800	polymyositis	Condition
3025481	topiramate [mass/volume] in serum or plasma	Measurement
4094343	dislocations/sprains/strains	Condition
4162441	laceration of nose	Condition
437394	closed fracture of lower end of forearm	Condition
132982	keloid scar	Condition
195862	urethritis	Condition
37312529	intermittent claudication due to atherosclerosis of artery of limb	Condition
4216397	nerve root disorder	Condition
75620	traumatic arthropathy of the ankle and/or foot	Condition
4025215	emotional state finding	Condition
19078559	insulin glargine 100 unt/ml injectable solution	Drug
4116928	traumatic arthropathy-hip	Condition
4116964	mass of musculoskeletal structure	Condition
376337	disorder of nervous system	Condition
4113008	laceration of hand	Condition
433514	abnormal hard tissue formation in pulp	Condition
4093960	carcinoma in situ of bronchus and lung	Condition
42537742	transplanted liver present	Condition
434614	disorder of iron metabolism	Condition
434219	food anaphylaxis	Condition
81195	injury of sacral nerve roots	Condition
444272	contact dermatitis due to drugs and/or medicine	Condition
73075	contusion of upper limb	Condition
441545	somatization disorder	Condition
443431	disorder of menstruation	Condition
81286	toxic myopathy	Condition
4222174	rheumatic disease of mitral valve	Condition
22492	foreign body in pharynx	Condition
40163554	warfarin sodium 5 mg oral tablet	Drug
375806	idiopathic peripheral neuropathy	Condition
4137468	abscess of skin and/or subcutaneous tissue	Condition
437113	asthenia	Condition
438428	stromal corneal dystrophy	Condition
4242514	benign neoplasm of skin of ear	Condition
443454	cerebral infarction	Condition
434402	acute duodenal ulcer with hemorrhage but without obstruction	Condition
4077895	pain in finger	Condition
136516	congenital pes planus	Condition
196925	secondary malignant neoplasm of retroperitoneum and peritoneum	Condition
75043	hemarthrosis of knee	Condition
441846	after-cataract not obscuring vision following extraction of cataract	Condition
36712678	amnestic disorder associated with general medical condition	Condition
4151083	fracture of one or more tarsal and metatarsal bones	Condition
4318653	hypertelorism	Condition
42538119	transplanted heart valve present	Condition
3015746	specimen source identified	Measurement
4066824	discoid lupus erythematosus	Condition
4157454	primary malignant neoplasm of lower lobe, bronchus or lung	Condition
438595	subdural hemorrhage following injury without open intracranial wound and with no loss of consciousness	Condition
543291	varicella-zoster immune globulin	Drug
317376	tachypnea	Condition
40483342	acute exacerbation of bronchiectasis	Condition
4099495	neoplasm of uncertain behavior of peritoneum	Condition
138501	cholinergic urticaria	Condition
72715	exostosis	Condition
950641	tacrolimus 1 mg oral capsule	Drug
81250	carcinoma in situ of breast	Condition
78162	peripheral vertigo	Condition
4082311	b-cell chronic lymphocytic leukemia	Condition
317890	mitral and aortic stenosis	Condition
81696	closed fracture of acetabulum	Condition
4013526	esr raised	Condition
27026	acute peptic ulcer with hemorrhage and with perforation but without obstruction	Condition
4300203	cholelithiasis with obstruction	Condition
81454	injury of finger	Condition
199876	prolapse of female genital organs	Condition
80482	suppurative arthritis	Condition
435626	tibial collateral ligament bursitis	Condition
19077513	folic acid 1 mg oral tablet	Drug
199075	neurogenic bladder	Condition
138519	spondylosis without myelopathy	Condition
441906	prolapse of urethra	Condition
40213260	zoster vaccine, live	Drug
4305376	porphyria	Condition
432588	megaloblastic anemia due to vitamin b>12< deficiency	Condition
134681	diffuse spasm of esophagus	Condition
193238	acute appendicitis with peritoneal abscess	Condition
45776871	petrolatum 0.57 mg/mg paste	Drug
196160	fistula of intestine	Condition
381562	impairment level: better eye: moderate impairment: lesser eye: blind, not further specified	Condition
1707472	metronidazole 0.01 mg/mg topical gel	Drug
433577	hammer toe	Condition
256646	primary malignant neoplasm of middle lobe, bronchus or lung	Condition
4058388	hypertrophic scar	Condition
3020416	erythrocytes [#/volume] in blood by automated count	Measurement
444189	injury of elbow	Condition
436249	closed fracture of femoral condyle of femur	Condition
3007733	chloride [moles/volume] in urine	Measurement
40481816	infection by methicillin sensitive staphylococcus aureus	Condition
198683	viral hepatitis b without hepatic coma	Condition
258554	primary atelectasis, in perinatal period	Condition
136934	primary hyperparathyroidism	Condition
30770	chronic peptic ulcer with hemorrhage but without obstruction	Condition
436054	primary malignant neoplasm of undescended testis	Condition
4268895	female pelvic peritoneal adhesions	Condition
375275	hypertropia	Condition
4009610	closed fracture proximal femur, subtrochanteric	Condition
4213271	acquired palmoplantar keratoderma	Condition
312337	arterial embolus and thrombosis	Condition
437382	urine finding	Condition
196625	viral hepatitis a without hepatic coma	Condition
440738	phlebitis of the femoral vein	Condition
439002	eating disorder	Condition
45776540	tavaborole 43.5 mg/ml topical solution	Drug
4289914	closed fracture of fifth metatarsal bone	Condition
74188	closed fracture of rib	Condition
133835	eczema	Condition
375815	bullous keratopathy	Condition
195873	leukorrhea	Condition
40482267	imaging of gastrointestinal tract abnormal	Condition
45757639	mammographic microcalcification of breast	Condition
1593063	1000 ml glucose 50 mg/ml / potassium chloride 0.02 meq/ml / sodium chloride 4.5 mg/ml injection	Drug
378753	parasitic conjunctivitis	Condition
193144	secondary malignant neoplasm of adrenal gland	Condition
435933	closed fracture of lumbar vertebra without spinal cord injury	Condition
74725	displacement of cervical intervertebral disc without myelopathy	Condition
437385	intracranial injury with loss of consciousness	Condition
195632	rupture of quadriceps tendon	Condition
255891	lupus erythematosus	Condition
73036	closed fracture of olecranon process of ulna	Condition
4140164	disorder of sacrococcygeal spine	Condition
4000968	biceps tendinitis	Condition
75667	sprain of calcaneofibular ligament	Condition
376707	acute conjunctivitis	Condition
435082	closed fracture of nasal bones	Condition
437269	intermittent angle-closure glaucoma	Condition
4307820	unplanned pregnancy	Condition
77421	open wound of hand except fingers without complication	Condition
[truncated: 14,792 more rows]

## Sheet: rf.-5
concept_id	concept_name	domain_id
4137083	pain intensity rating scale	Measurement
4092896	feces contents abnormal	Condition
312648	benign essential hypertension	Condition
40227012	lidocaine hydrochloride 10 mg/ml injectable solution	Drug
439297	nuclear senile cataract	Condition
3039919	specific gravity of urine by automated test strip	Measurement
40213318	human immunodeficiency virus vaccine	Drug
19078924	midazolam 1 mg/ml injectable solution	Drug
35605482	2 ml ondansetron 2 mg/ml injection	Drug
3029305	ph of urine by automated test strip	Measurement
381290	ocular hypertension	Condition
437827	pure hypercholesterolemia	Condition
375545	cataract	Condition
19020053	acetaminophen 500 mg oral tablet	Drug
438720	mixed hyperlipidemia	Condition
80180	osteoarthritis	Condition
4141684	delivered oxygen flow rate	Measurement
80824	senile osteoporosis	Condition
320128	essential hypertension	Condition
4108289	non-invasive mean arterial pressure	Measurement
40221381	150 ml sodium chloride 9 mg/ml injection	Drug
40213311	herpes simplex virus, type 2 vaccine	Drug
35603428	2 ml fentanyl 0.05 mg/ml injection	Drug
19076957	erythromycin 250 mg delayed release oral capsule	Drug
134736	backache	Condition
377861	disorder of refraction and/or accommodation	Condition
19019419	ondansetron 4 mg oral tablet	Drug
19135374	calcium chloride 0.0014 meq/ml / potassium chloride 0.004 meq/ml / sodium chloride 0.103 meq/ml / sodium lactate 0.028 meq/ml injectable solution	Drug
432867	hyperlipidemia	Condition
77670	chest pain	Condition
81611	diverticular disease of colon	Condition
377274	nonsenile cataract	Condition
437663	fever	Condition
752092	prochlorperazine 25 mg rectal suppository	Drug
443530	hematochezia	Condition
4103703	melena	Condition
40220386	100 ml propofol 10 mg/ml injection	Drug
40237613	adenovirus type 4 vaccine live	Drug
432795	traumatic and/or non-traumatic injury	Condition
4164898	diverticulosis of large intestine without diverticulitis	Condition
40232756	oxycodone hydrochloride 5 mg oral tablet	Drug
46287338	cefazolin 1000 mg injection	Drug
46287618	2 ml midazolam 1 mg/ml injection	Drug
4008576	diabetes mellitus without complication	Condition
19122473	lenalidomide 10 mg oral capsule	Drug
77234	benign neoplasm of colon	Condition
432895	cortical senile cataract	Condition
42708415	docusate sodium 250 mg oral capsule	Drug
40163869	1 ml meperidine hydrochloride 100 mg/ml cartridge	Drug
321318	angina pectoris	Condition
195562	hemorrhoids	Condition
437530	disorder of lipid metabolism	Condition
433316	dizziness and giddiness	Condition
963359	glycopyrrolate 0.2 mg/ml injectable solution	Drug
435988	motor vehicle accident, driver	Condition
40481919	coronary atherosclerosis	Condition
4191597	disorder of refraction	Condition
4110815	sensorineural hearing loss, bilateral	Condition
4043371	inflammatory disorder of digestive tract	Condition
3007070	cholesterol in hdl [mass/volume] in serum or plasma	Measurement
80502	osteoporosis	Condition
4024561	pain in lower limb	Condition
40167259	polyethylene glycol 3350 17000 mg powder for oral solution	Drug
444239	postprocedural state finding	Condition
381295	senile cataract	Condition
75860	constipation	Condition
35604352	2 ml lidocaine hydrochloride 20 mg/ml injection	Drug
81902	urinary tract infectious disease	Condition
437541	glaucoma	Condition
40213225	staphylococcus bacteriophage lysate	Drug
4000609	disorder of upper gastrointestinal tract	Condition
40162515	acetaminophen 325 mg / hydrocodone bitartrate 5 mg oral tablet	Drug
46275347	0.5 ml pneumococcal capsular polysaccharide type 1 vaccine 0.05 mg/ml / pneumococcal capsular polysaccharide type 10a vaccine 0.05 mg/ml / pneumococcal capsular polysaccharide type 11a vaccine 0.05 mg/ml / pneumococcal capsular polysaccharide type 12f vac	Drug
35606194	5 ml alfentanil 0.5 mg/ml injection	Drug
196436	internal hemorrhoids	Condition
19075380	ciprofloxacin 500 mg oral tablet	Drug
3022217	inr in platelet poor plasma by coagulation assay	Measurement
40171396	1 ml hydromorphone hydrochloride 1 mg/ml prefilled syringe	Drug
19112656	100 ml acetaminophen 10 mg/ml injection	Drug
1127433	acetaminophen 325 mg oral tablet	Drug
4224926	obstruction of esophagus	Condition
378425	blepharitis	Condition
717166	neostigmine methylsulfate 1 mg/ml injectable solution	Drug
200219	abdominal pain	Condition
254761	cough	Condition
4216244	preoperative state	Condition
19049684	potassium chloride 10 meq extended release oral tablet	Drug
762289	pain in left knee	Condition
441284	open-angle glaucoma	Condition
4291304	dermatosis of eyelid	Condition
40241504	dexamethasone phosphate 4 mg/ml injectable solution	Drug
4307254	closed fracture	Condition
374366	sensorineural hearing loss	Condition
317898	malignant essential hypertension	Condition
4268622	stricture of esophagus	Condition
437851	open angle with borderline intraocular pressure	Condition
4022201	injury of musculoskeletal system	Condition
435262	primary open angle glaucoma	Condition
30753	esophagitis	Condition
764123	atherosclerosis of coronary artery without angina pectoris	Condition
40213230	tetanus toxoid, reduced diphtheria toxoid, and acellular pertussis vaccine, adsorbed	Drug
40163870	1 ml meperidine hydrochloride 25 mg/ml cartridge	Drug
929889	lansoprazole 30 mg delayed release oral capsule	Drug
35603836	10 ml bupivacaine hydrochloride 5 mg/ml injection	Drug
440897	motor vehicle accident victim	Condition
72993	localized, primary osteoarthritis	Condition
42707286	phenylephrine hydrochloride 10 mg/ml injectable solution	Drug
377285	mature cataract	Condition
19131109	nda020983 60 actuat albuterol 0.09 mg/actuat metered dose inhaler	Drug
197913	disorder of function of stomach	Condition
378427	tear film insufficiency	Condition
40213146	influenza, injectable, quadrivalent, preservative free	Drug
40162511	acetaminophen 325 mg / hydrocodone bitartrate 10 mg oral tablet	Drug
42707627	rocuronium bromide 10 mg/ml injectable solution	Drug
436096	chronic pain	Condition
437677	abnormal findings on diagnostic imaging of lung	Condition
19121591	saccharomyces boulardii 250 mg oral capsule	Drug
319034	hypertensive heart disease without congestive heart failure	Condition
40240859	1 ml ephedrine sulfate 50 mg/ml injection	Drug
42537729	aortocoronary bypass graft present	Condition
374028	age related macular degeneration	Condition
438485	postoperative state	Condition
40213198	pneumococcal conjugate vaccine, 13 valent	Drug
439727	human immunodeficiency virus infection	Condition
374358	excess skin of eyelid	Condition
192671	gastrointestinal hemorrhage	Condition
260427	common cold	Condition
762297	pain in right knee	Condition
442588	obstructive sleep apnea syndrome	Condition
1332419	amlodipine 5 mg oral tablet	Drug
313502	benign hypertensive heart disease without congestive heart failure	Condition
201820	diabetes mellitus	Condition
45775831	sotalol hydrochloride 5 mg/ml oral solution	Drug
40244026	naloxone hydrochloride 0.4 mg/ml injectable solution	Drug
42800034	0.65 ml varicella-zoster virus vaccine live (oka-merck) strain 29800 unt/ml injection	Drug
19077548	gabapentin 300 mg oral capsule	Drug
902741	tobramycin 3 mg/ml ophthalmic solution	Drug
40160973	0.4 ml enoxaparin sodium 100 mg/ml prefilled syringe	Drug
4079750	osteoarthritis of knee	Condition
197032	hyperplasia of prostate	Condition
19134047	tramadol hydrochloride 50 mg oral tablet	Drug
40213202	pneumococcal vaccine, unspecified formulation	Drug
4282096	major depression, single episode	Condition
19019113	lorazepam 1 mg oral tablet	Drug
4102183	borderline glaucoma	Condition
315286	chronic ischemic heart disease	Condition
40213251	varicella virus vaccine	Drug
196168	irregular periods	Condition
432875	anemia due to chronic blood loss	Condition
197381	epigastric pain	Condition
19019418	omeprazole 20 mg delayed release oral capsule	Drug
140214	eruption	Condition
197236	uterine leiomyoma	Condition
19078106	hydrochlorothiazide 25 mg oral tablet	Drug
257007	allergic rhinitis	Condition
4206148	syncope and collapse	Condition
19020131	bisacodyl 10 mg rectal suppository	Drug
44784217	cardiac arrhythmia	Condition
315078	palpitations	Condition
197006	residual hemorrhoidal skin tags	Condition
43012671	ergocalciferol 50000 unt oral capsule	Drug
43011870	0.5 ml heparin sodium, porcine 10000 unt/ml cartridge	Drug
74731	hypertrophic osteoarthropathy	Condition
948890	polyvinyl alcohol 0.014 ml/ml / povidone 6 mg/ml ophthalmic solution	Drug
437267	peripheral retinal degeneration	Condition
4224741	degenerative disorder of macula	Condition
4193704	type 2 diabetes mellitus without complication	Condition
4172432	hyperpigmentation of skin	Condition
192667	atrophic gastritis	Condition
3027114	cholesterol [mass/volume] in serum or plasma	Measurement
372448	loss of consciousness	Condition
37119138	iron deficiency anemia due to blood loss	Condition
19073712	aspirin 81 mg delayed release oral tablet	Drug
317576	coronary arteriosclerosis	Condition
81390	idiopathic osteoporosis	Condition
4150125	persistent pain following procedure	Condition
73008	enthesopathy	Condition
134438	contact dermatitis	Condition
434228	passenger in vehicular and/or traffic accident	Condition
4216644	rectal polyp	Condition
134057	disorder of cardiovascular system	Condition
19012110	ascorbic acid 100 mg chewable tablet	Drug
138825	actinic keratosis	Condition
442555	breathing painful	Condition
4027384	inflammatory disorder	Condition
4042584	serum lipids high	Condition
4271013	melanocytic nevus	Condition
381570	mechanical ptosis	Condition
439777	anemia	Condition
19019072	ibuprofen 400 mg oral tablet	Drug
376973	cataract secondary to ocular disease	Condition
40232444	diphenhydramine hydrochloride 25 mg oral capsule	Drug
40166540	tamsulosin hydrochloride 0.4 mg oral capsule	Drug
40232454	diphenhydramine hydrochloride 50 mg/ml injectable solution	Drug
40175289	polyethylene glycol 3350 236000 mg / potassium chloride 2970 mg / sodium bicarbonate 6740 mg / sodium chloride 5860 mg / sodium sulfate 22740 mg powder for oral solution	Drug
194133	low back pain	Condition
316437	cerebral atherosclerosis	Condition
37116361	accidental wound during procedure	Condition
314054	aortic valve disorder	Condition
254443	sjxc3xb6gren's syndrome	Condition
444115	disorder of bursa	Condition
40240688	docusate sodium 100 mg oral capsule	Drug
78232	shoulder joint pain	Condition
137626	seborrheic dermatitis of scalp	Condition
40223140	1 ml morphine sulfate 2 mg/ml prefilled syringe	Drug
443733	disorder of eye with type 2 diabetes mellitus	Condition
381864	subjective tinnitus	Condition
40213194	parainfluenza-3 virus vaccine	Drug
1545997	atorvastatin 10 mg oral tablet	Drug
41267389	gadobutrol injectable solution	Drug
442256	disorder of bursa of shoulder region	Condition
19077653	glucose 4000 mg chewable tablet	Drug
37206102	malabsorption syndrome due to intolerance to lactose	Condition
443611	chronic kidney disease stage 5	Condition
315296	preinfarction syndrome	Condition
4041280	postpartum finding	Condition
19131116	magnesium chloride 0.00148 meq/ml / potassium chloride 0.00497 meq/ml / sodium acetate 0.027 meq/ml / sodium chloride 0.0899 meq/ml / sodium gluconate 5.02 mg/ml injectable solution	Drug
199991	disorder of transplanted kidney	Condition
3040494	transfuse packed erythrocytes units [#]	Measurement
4228686	anal polyp	Condition
77079	spinal stenosis	Condition
19093967	100 ml magnesium sulfate 10 mg/ml injection	Drug
437038	blood in urine	Condition
19079171	ondansetron 8 mg oral tablet	Drug
40484102	abnormal finding on evaluation procedure	Condition
1742255	levofloxacin 500 mg oral tablet	Drug
3023323	follitropin [units/volume] in serum or plasma	Measurement
4158911	non-rheumatic heart valve disorder	Condition
433595	edema	Condition
35604710	betamethasone 0.5 mg/ml topical spray	Drug
40231925	acetaminophen 325 mg / oxycodone hydrochloride 5 mg oral tablet	Drug
4329041	pain	Condition
40213201	pneumococcal polysaccharide vaccine, 23 valent	Drug
4096682	bleeding from nose	Condition
4109420	open-angle glaucoma - borderline	Condition
1836434	sulfamethoxazole 800 mg / trimethoprim 160 mg oral tablet	Drug
19019073	ibuprofen 600 mg oral tablet	Drug
312327	acute myocardial infarction	Condition
379019	conjunctivitis	Condition
35624213	secondary cataract	Condition
260139	acute bronchitis	Condition
35603224	10 ml furosemide 10 mg/ml injection	Drug
1551192	prednisone 5 mg oral tablet	Drug
438867	generalized aches and pains	Condition
19079322	100 ml potassium chloride 0.1 meq/ml injection	Drug
440392	retinal vascular occlusion	Condition
40221700	codeine phosphate 2 mg/ml / guaifenesin 20 mg/ml oral solution	Drug
975505	hydrocortisone 100 mg injection	Drug
72986	disorder of lower leg	Condition
133727	thyrotoxicosis without goiter or other cause	Condition
375415	injury of head	Condition
45766714	inflammatory dermatosis	Condition
4175154	disorder of the peripheral nervous system	Condition
75512	carcinoma in situ of colon	Condition
40213249	vaccinia (smallpox) vaccine, diluted	Drug
37018196	prediabetes	Condition
373769	nuclear cataract	Condition
43530621	acute postoperative pain	Condition
35603233	efmoroctocog alfa 1 unt injection	Drug
73241	anal and rectal polyp	Condition
938330	sennosides, usp 8.6 mg oral tablet	Drug
46234523	doxycycline hyclate 100 mg oral capsule	Drug
443412	type 1 diabetes mellitus without complication	Condition
4064161	cirrhosis of liver	Condition
198964	chronic hepatitis c	Condition
4178810	gastrointestinal complication of procedure	Condition
4115386	finding of respiration	Condition
377575	tinnitus	Condition
40213154	influenza, seasonal, injectable, preservative free	Drug
438749	posterior subcapsular polar senile cataract	Condition
36249687	1000 ml glucose 50 mg/ml / sodium chloride 4.5 mg/ml injection	Drug
376065	neurological disorder with type 2 diabetes mellitus	Condition
201061	diaphragmatic hernia	Condition
40243759	doxorubicin hydrochloride 2 mg/ml injectable solution	Drug
37017182	joint pain of pelvic region	Condition
4305080	abnormal breathing	Condition
4163261	malignant tumor of prostate	Condition
906116	tropicamide 10 mg/ml ophthalmic solution	Drug
4153380	disorder of carotid artery	Condition
378424	astigmatism	Condition
381591	cerebrovascular disease	Condition
376124	pinguecula	Condition
137351	epidermoid cyst of skin	Condition
4042728	blood glucose abnormal	Condition
432851	secondary malignant neoplastic disease	Condition
255573	chronic obstructive lung disease	Condition
4301699	neuropathy	Condition
1545996	atorvastatin 40 mg oral tablet	Drug
35604011	10 ml bupivacaine hydrochloride 2.5 mg/ml injection	Drug
444078	inflammation of cervix	Condition
19123989	albuterol 0.83 mg/ml inhalation solution	Drug
440068	psychosexual dysfunction	Condition
4244662	disorder of musculoskeletal system	Condition
42538169	disorder of eye with type 1 diabetes mellitus	Condition
957136	furosemide 40 mg oral tablet	Drug
443767	disorder of eye due to diabetes mellitus	Condition
193782	end-stage renal disease	Condition
194382	external hemorrhoids	Condition
40167213	metoprolol tartrate 25 mg oral tablet	Drug
4150062	knee pain	Condition
372328	otitis media	Condition
36250141	fluticasone propionate 0.05 mg/actuat metered dose nasal spray	Drug
441188	victim, pedestrian in vehicular and/or traffic accident	Condition
379832	mixed conductive and sensorineural hearing loss	Condition
442077	anxiety disorder	Condition
1718699	abuse-deterrent 12 hr oxycodone hydrochloride 80 mg extended release oral tablet	Drug
197444	vascular complication of medical care	Condition
318443	arteriosclerotic vascular disease	Condition
46287424	1 ml ketorolac tromethamine 30 mg/ml injection	Drug
317893	paroxysmal supraventricular tachycardia	Condition
4041437	radiologic finding	Condition
3026893	collection duration of unspecified specimen	Measurement
435543	primary angle-closure glaucoma	Condition
4260535	diverticulitis of large intestine	Condition
19095165	cholecalciferol 1000 unt oral tablet	Drug
439926	malaise and fatigue	Condition
192286	intestinal disaccharidase deficiency	Condition
438727	atypical depressive disorder	Condition
19073777	azithromycin 250 mg oral tablet	Drug
4152350	burping	Condition
4221495	cataract due to diabetes mellitus type 2	Condition
948637	polymyxin b 10000 unt/ml / trimethoprim 1 mg/ml ophthalmic solution	Drug
31317	dysphagia	Condition
4149084	vaginitis	Condition
135473	dermatophytosis	Condition
4006969	acute respiratory disease	Condition
40479625	atherosclerosis of artery	Condition
4144111	gastroesophageal reflux disease without esophagitis	Condition
40173612	alendronic acid 70 mg oral tablet	Drug
196738	disorder of male genital organ	Condition
46234047	3 ml insulin, aspart, human 100 unt/ml pen injector	Drug
378253	headache	Condition
436222	altered mental status	Condition
35603556	lidocaine 0.05 mg/mg medicated patch	Drug
201340	gastritis	Condition
436070	vitamin d deficiency	Condition
4339410	disorder of skeletal system	Condition
19019112	lorazepam 0.5 mg oral tablet	Drug
261687	hemoptysis	Condition
4180628	disorder of body system	Condition
138225	disorder of sebaceous gland	Condition
19079351	povidone-iodine 50 mg/ml ophthalmic solution	Drug
40173104	hydromorphone hydrochloride 2 mg/ml injectable solution	Drug
444074	victim of vehicular and/or traffic accident	Condition
134453	bursitis	Condition
19070371	sodium phosphate, dibasic 59.3 mg/ml / sodium phosphate, monobasic 161 mg/ml enema	Drug
19077344	ferrous sulfate 325 mg oral tablet	Drug
1332495	amlodipine 2.5 mg / atorvastatin 10 mg oral tablet	Drug
42539502	transplanted kidney present	Condition
376965	hypertensive retinopathy	Condition
19123592	atorvastatin 20 mg oral tablet	Drug
373204	conjunctival xerosis	Condition
4033837	melanocytic nevus of trunk	Condition
372629	nonexudative age-related macular degeneration	Condition
439502	postoperative pain	Condition
4168213	chest pain on breathing	Condition
19075034	cephalexin 500 mg oral capsule	Drug
3018920	vancomycin [mass/volume] in serum or plasma --trough	Measurement
381859	infective otitis externa	Condition
30133	acute laryngitis	Condition
201618	disorder of intestine	Condition
19073093	amlodipine 10 mg oral tablet	Drug
441737	contusion	Condition
441969	radiology result abnormal	Condition
375557	cerebral embolism	Condition
443238	diabetic - poor control	Condition
439082	menopausal syndrome	Condition
4302537	digestive system finding	Condition
201418	flatulence, eructation and gas pain	Condition
375550	senile corneal changes	Condition
4170554	hip pain	Condition
1551101	prednisone 10 mg oral tablet	Drug
45768910	uncomplicated asthma	Condition
1154380	albuterol 5 mg/ml inhalation solution	Drug
40482801	type ii diabetes mellitus uncontrolled	Condition
40225811	5 ml lidocaine hydrochloride 20 mg/ml prefilled syringe	Drug
4096347	gouty arthropathy	Condition
440383	depressive disorder	Condition
444206	arthropathy of pelvis	Condition
192854	intramural leiomyoma of uterus	Condition
4091513	passing flatus	Condition
4353936	inspired oxygen concentration	Observation
201613	chronic nonalcoholic liver disease	Condition
915209	bacitracin 5000 unt/ml injectable solution	Drug
4317258	disorder of skin	Condition
4029735	disorder of carbohydrate absorption	Condition
196163	cervicitis and endocervicitis	Condition
312950	ige-mediated allergic asthma	Condition
36885577	sodium chloride injectable suspension	Drug
376382	tension-type headache	Condition
40166828	24 hr metoprolol succinate 25 mg extended release oral tablet	Drug
135930	musculoskeletal finding	Condition
194692	cirrhosis - non-alcoholic	Condition
312437	dyspnea	Condition
200962	primary malignant neoplasm of prostate	Condition
141375	hypertrophic condition of skin	Condition
4263576	abdominal wind pain	Condition
318736	migraine	Condition
1539411	simvastatin 20 mg oral tablet	Drug
256451	bronchitis	Condition
201069	peptic ulcer without hemorrhage, without perforation and without obstruction	Condition
437758	dependence on enabling machine or device	Condition
4151978	post-herpetic neuritis	Condition
253954	pulmonary tuberculosis	Condition
36249718	50 ml glucose 500 mg/ml injection	Drug
137275	disorder of muscle	Condition
433740	immunodeficiency disorder	Condition
136184	pruritus of skin	Condition
43530807	allergic disposition	Condition
45776321	tetracaine hydrochloride 5 mg/ml ophthalmic solution	Drug
374919	multiple sclerosis	Condition
19080217	pantoprazole 40 mg delayed release oral tablet	Drug
376683	nonproliferative diabetic retinopathy	Condition
40226969	lidocaine hydrochloride 0.02 mg/mg topical gel	Drug
19077546	furosemide 20 mg oral tablet	Drug
19019273	naproxen 500 mg oral tablet	Drug
77139	open wound of finger without complication	Condition
42873646	0.5 ml influenza a virus vaccine, a-california-7-2009 (h1n1)-like virus 0.03 mg/ml / influenza a virus vaccine, a-victoria-361-2011 (h3n2)-like virus 0.03 mg/ml / influenza b virus vaccine, b-wisconsin-1-2010-like virus 0.03 mg/ml prefilled syringe	Drug
372925	cholesteatoma	Condition
765131	pain in left foot	Condition
77162	injury of ankle	Condition
4288676	acute and chronic cholecystitis	Condition
3011948	monocytes/100 leukocytes in blood by automated count	Measurement
443563	arteriosclerosis of coronary artery bypass graft	Condition
43526395	prednisolone acetate 10 mg/ml ophthalmic suspension	Drug
438005	closed fracture of shaft of fibula	Condition
135618	pruritic rash	Condition
443732	disorder due to type 2 diabetes mellitus	Condition
141095	acne	Condition
40481319	imaging of musculoskeletal system abnormal	Condition
4281109	autoimmune thyroiditis	Condition
44782549	disorder of vertebral column	Condition
19078921	2 ml metoclopramide 5 mg/ml injection	Drug
140172	erythematosquamous dermatosis	Condition
44782690	chronic kidney disease stage 5 due to hypertension	Condition
77025	diverticulitis of colon	Condition
434170	atypical squamous cells of undetermined significance on cervical papanicolaou smear	Condition
3007326	left ventricular ejection fraction by us 2d modified biplane	Measurement
259848	chronic rhinitis	Condition
40241219	bacitracin zinc 0.4 unt/mg / hydrocortisone acetate 0.01 mg/mg / neomycin sulfate 0.0035 mg/mg / polymyxin b sulfate 10 unt/mg ophthalmic ointment	Drug
438725	disorder of magnesium metabolism	Condition
40163492	zolpidem tartrate 10 mg oral tablet	Drug
3035801	estradiol (e2) [mass/volume] in serum or plasma by high sensitivity method	Measurement
443447	iatrogenic hypotension	Condition
3009744	mchc [mass/volume] by automated count	Measurement
434613	generalized anxiety disorder	Condition
4172857	menopause finding	Condition
43011892	heparin sodium, porcine 100 unt/ml prefilled syringe	Drug
40484648	type 1 diabetes mellitus uncontrolled	Condition
4110192	cerebral infarction due to thrombosis of cerebral arteries	Condition
376979	cataract due to diabetes mellitus	Condition
194984	disease of liver	Condition
4108290	invasive mean arterial pressure	Measurement
318800	gastroesophageal reflux disease	Condition
443769	degeneration of lumbar intervertebral disc	Condition
432596	immune defect	Condition
434547	complication of surgical procedure	Condition
740242	1 ml fentanyl 0.05 mg/ml prefilled syringe	Drug
4329445	noninflammatory disorder of uterus	Condition
4006163	acquired scoliosis	Condition
135215	hashimoto thyroiditis	Condition
40169706	labetalol hydrochloride 5 mg/ml injectable solution	Drug
40213268	anthrax vaccine	Drug
4061844	skin changes due to chronic exposure to non-ionizing radiation	Condition
438557	abnormal glucose level	Condition
443730	nervous system disorder due to diabetes mellitus	Condition
194475	hiccoughs	Condition
198075	condyloma acuminatum of the anogenital region	Condition
316127	vitreous opacities	Condition
43022062	cardiovascular system complication of procedure	Condition
436118	after-cataract with vision obscured following extraction of cataract	Condition
77646	disorder of bone and articular cartilage	Condition
381549	migraine with aura	Condition
35624677	sebaceous cyst of skin	Condition
4048785	vertebrobasilar territory transient ischemic attack	Condition
40064205	midazolam injectable solution	Drug
40163500	zolpidem tartrate 5 mg oral tablet	Drug
42707562	phenylephrine hydrochloride 25 mg/ml ophthalmic solution	Drug
444094	finding related to pregnancy	Condition
19080125	latanoprost 0.05 mg/ml ophthalmic solution	Drug
40166448	oxybutynin chloride 5 mg oral tablet	Drug
43022059	disease of non-coronary systemic artery	Condition
198124	kidney disease	Condition
377886	chronic purulent otitis media	Condition
81303	labyrinthine disorder	Condition
40164946	metformin hydrochloride 850 mg oral tablet	Drug
444044	acute tubular necrosis	Condition
381854	disorder of conjunctiva	Condition
43532840	0.5 ml influenza a virus vaccine, a-california-7-2009 (h1n1)-like virus 0.03 mg/ml / influenza a virus vaccine, a-victoria-361-2011 (h3n2)-like virus 0.03 mg/ml / influenza b virus vaccine, b-massachusetts-2-2012-like virus 0.03 mg/ml prefilled syringe	Drug
43011826	heparin sodium, porcine 1000 unt/ml injectable solution	Drug
316822	heart murmur	Condition
42629276	cholecalciferol 400 unt / tricalcium phosphate 658 mg chewable tablet	Drug
45776034	10 ml succinylcholine chloride 100 mg/ml injection	Drug
435216	disorder due to type 1 diabetes mellitus	Condition
762294	pain in right foot	Condition
435788	disorder of phosphorus metabolism	Condition
45892177	empagliflozin 25 mg / linagliptin 5 mg oral tablet	Drug
40233964	triamcinolone acetonide 0.001 mg/mg topical ointment	Drug
993653	magnesium oxide 400 mg oral tablet	Drug
437312	bleeding	Condition
4159963	inflammatory disorder of genitourinary system	Condition
19131007	ascorbic acid 4700 mg / polyethylene glycol 3350 100000 mg / potassium chloride 1015 mg / sodium ascorbate 5900 mg / sodium chloride 2690 mg / sodium sulfate 7500 mg powder for oral solution	Drug
40480893	nonspecific tuberculin test reaction	Condition
36713238	abnormal finding on auditory function study	Condition
200780	disorder of uterus	Condition
435506	benign neoplastic disease	Condition
79908	muscle weakness	Condition
435524	sleep disorder	Condition
201826	type 2 diabetes mellitus	Condition
40226837	epinephrine 0.01 mg/ml / lidocaine hydrochloride 10 mg/ml injectable solution	Drug
4090425	altered sensation of skin	Condition
4241530	asymptomatic human immunodeficiency virus infection	Condition
4059290	steatosis of liver	Condition
257011	acute upper respiratory infection	Condition
436254	closed fractures of multiple bones of lower limb	Condition
79106	arthralgia of the pelvic region and thigh	Condition
40221382	sodium chloride 9 mg/ml injection	Drug
4081648	acute vaginitis	Condition
1154321	2 ml fentanyl 0.05 mg/ml cartridge	Drug
374375	impacted cerumen	Condition
4307981	clostridium difficile colitis	Condition
19023551	omeprazole 40 mg delayed release oral capsule	Drug
4295261	postmenopausal state	Condition
40162494	acetaminophen 500 mg / hydrocodone bitartrate 5 mg oral tablet	Drug
3012030	mch [entitic mass] by automated count	Measurement
374043	hereditary corneal dystrophy	Condition
19110450	lidocaine 10 mg	Drug
42800042	avanafil 100 mg oral tablet	Drug
46234346	nitrofurantoin, macrocrystals 25 mg / nitrofurantoin, monohydrate 75 mg oral capsule	Drug
4117930	finding of trunk structure	Condition
4113821	anxiety state	Condition
4169905	foot pain	Condition
436336	herpes zoster with nervous system complication	Condition
4346975	lumbar spondylosis	Condition
4000610	disorder of gastrointestinal tract	Condition
40171661	benazepril hydrochloride 10 mg oral tablet	Drug
4174262	polyneuropathy	Condition
317009	asthma	Condition
443606	bilateral neural hearing loss	Condition
444406	acute subendocardial infarction	Condition
3034426	prothrombin time (pt)	Measurement
4109701	conjunctival degenerations and deposits	Condition
40228087	triamcinolone acetonide 1 mg/ml topical cream	Drug
77630	disorder of shoulder	Condition
433197	pseudoexfoliation of lens capsule	Condition
3663197	glaucoma suspect	Condition
376115	cystoid macular retinal degeneration	Condition
195312	functional disorder of bladder	Condition
317248	disorder of hematopoietic structure	Condition
4145627	biliary calculus	Condition
43530693	acute exacerbation of chronic obstructive airways disease with asthma	Condition
138525	pain in limb	Condition
4270024	acute non-st segment elevation myocardial infarction	Condition
4353938	end tidal carbon dioxide concentration	Measurement
4171917	localized edema	Condition
19046742	aspirin 325 mg oral tablet	Drug
441829	hyperosmolality and or hypernatremia	Condition
372409	sciatica	Condition
40321716	secondary thrombocytopenia	Condition
4234997	disorder of vein	Condition
3009214	lutropin [units/volume] in serum or plasma	Measurement
77074	joint pain	Condition
4119158	neutropenic disorder	Condition
3023599	mcv [entitic volume] by automated count	Measurement
19018934	diflunisal 500 mg oral tablet	Drug
35605480	ondansetron injection	Drug
439215	traumatic injury due to event	Condition
4101918	noninflammatory disorder of the female genital organs	Condition
439199	open wound without complication	Condition
40243589	proparacaine hydrochloride 5 mg/ml ophthalmic solution	Drug
36249701	500 ml glucose 50 mg/ml / sodium chloride 9 mg/ml injection	Drug
440329	herpes zoster without complication	Condition
4131963	drusen stage macular degeneration	Condition
2718651	unclassified drugs	Drug
1113076	ipratropium bromide 0.2 mg/ml inhalation solution	Drug
1551100	prednisone 1 mg oral tablet	Drug
40213280	diphtheria and tetanus toxoids, adsorbed for pediatric use	Drug
135491	primary malignant neoplasm of spinal cord	Condition
4078455	finding of menstrual bleeding	Condition
4178431	cartilage disorder	Condition
19074247	bisacodyl 5 mg delayed release oral tablet	Drug
313217	atrial fibrillation	Condition
438170	acute myocardial infarction of inferior wall	Condition
433753	alcohol abuse	Condition
40221355	vancomycin 1000 mg injection	Drug
4311629	impaired glucose tolerance	Condition
74174	urinary symptoms	Condition
134118	atrophic condition of skin	Condition
380111	acute atopic conjunctivitis	Condition
376132	ectropion	Condition
201595	thrombosed internal hemorrhoids	Condition
1551927	fenofibrate 130 mg oral capsule	Drug
4242957	benign neoplasm of skin of eyelid	Condition
752209	2 ml prochlorperazine 5 mg/ml injection	Drug
443200	nervous system symptoms	Condition
195834	atherosclerosis of renal artery	Condition
4041285	urogenital finding	Condition
4275423	supraventricular tachycardia	Condition
77965	acquired trigger finger	Condition
44814527	5 ml elosulfase alfa 1 mg/ml injection	Drug
200051	primary malignant neoplasm of ovary	Condition
193688	clostridioides difficile infection	Condition
715235	baclofen 10 mg oral tablet	Drug
4298809	nephritic syndrome	Condition
132412	post-laminectomy syndrome	Condition
437233	multiple myeloma	Condition
3013869	basophils/100 leukocytes in blood by automated count	Measurement
197607	excessive and frequent menstruation	Condition
4293479	burn of head and/or neck	Condition
40162311	diclofenac sodium 0.01 mg/mg topical gel	Drug
442793	diabetic complication	Condition
3037511	lymphocytes/100 leukocytes in blood by automated count	Measurement
137682	skin sensation disturbance	Condition
40228214	cetirizine hydrochloride 10 mg oral tablet	Drug
443608	bilateral sensory hearing loss	Condition
37016348	hyperglycemia due to type 1 diabetes mellitus	Condition
78097	secondary malignant neoplasm of bone	Condition
4291028	peptic ulcer without hemorrhage and without perforation	Condition
444130	injury of foot	Condition
4154290	paroxysmal atrial fibrillation	Condition
4266654	abrasion and/or friction burn of skin	Condition
198803	benign prostatic hyperplasia	Condition
1551170	prednisone 20 mg oral tablet	Drug
42901964	tofacitinib 5 mg oral tablet	Drug
4333986	benign tumor of eyelid	Condition
4188191	disorder of skin pigmentation	Condition
140803	idiopathic urticaria	Condition
4091901	aberrant premature complexes	Condition
723042	diazepam 5 mg oral tablet	Drug
443734	ketoacidosis in type 2 diabetes mellitus	Condition
4288310	carotid artery obstruction	Condition
40213317	haemophilus influenzae type b conjugate and hepatitis b vaccine	Drug
196061	benign neoplasm of stomach	Condition
4239381	psychoactive substance abuse	Condition
30437	gastro-esophageal reflux disease with esophagitis	Condition
40167196	5 ml metoprolol tartrate 1 mg/ml injection	Drug
139900	urticaria	Condition
1703691	acyclovir 400 mg oral tablet	Drug
435516	lipoprotein deficiency disorder	Condition
3014173	calcitriol [mass/volume] in serum or plasma	Measurement
19076997	estradiol 0.1 mg/ml vaginal cream	Drug
321052	peripheral vascular disease	Condition
4329707	strabismus	Condition
134460	plantar fascial fibromatosis	Condition
194696	dysmenorrhea	Condition
40173098	hydromorphone hydrochloride 2 mg oral tablet	Drug
19125519	estrogens, conjugated (usp) 0.625 mg/ml vaginal cream	Drug
1300713	thrombin 2000 unt/ml topical solution	Drug
4246581	malposition of eyelashes	Condition
3030260	glucose [presence] in urine by automated test strip	Measurement
1717707	valacyclovir 1000 mg oral tablet	Drug
19080128	lisinopril 10 mg oral tablet	Drug
436480	dystrophy of vulva	Condition
141253	disorder of thyroid gland	Condition
4117695	pain in left lower limb	Condition
432876	bipolar i disorder	Condition
4168694	lung field abnormal	Condition
141094	lichen	Condition
4041283	general finding of observation of patient	Condition
381581	chalazion	Condition
196523	diarrhea	Condition
192963	disorder of pancreas	Condition
141932	senile hyperkeratosis	Condition
76472	dysplasia of anus	Condition
134398	periodontal disease	Condition
40234038	triamcinolone acetonide 40 mg/ml injectable suspension	Drug
377885	disorder of eye movements	Condition
75909	disorder of bone	Condition
3028437	cholesterol in ldl [mass/volume] in serum or plasma	Measurement
380731	otitis externa	Condition
1511246	nda021457 200 actuat albuterol 0.09 mg/actuat metered dose inhaler	Drug
197672	urinary incontinence	Condition
3037121	protein [mass/volume] in urine	Measurement
45773176	low grade squamous intraepithelial lesion on cervical papanicolaou smear	Condition
4142875	solitary nodule of lung	Condition
199876	prolapse of female genital organs	Condition
3008342	neutrophils/100 leukocytes in blood by automated count	Measurement
19077375	finasteride 5 mg oral tablet	Drug
4353709	intracerebral vascular finding	Condition
19077241	famotidine 20 mg oral tablet	Drug
372903	retinal edema	Condition
381877	dysfunction of eustachian tube	Condition
40480461	infarction of lung due to iatrogenic pulmonary embolism	Condition
132344	gingival and periodontal disease	Condition
439658	disorder of pregnancy	Condition
76194	osteoarthrosis involving multiple sites but not designated as generalized	Condition
40169766	levothyroxine sodium 0.1 mg oral tablet	Drug
23325	heartburn	Condition
3010156	c reactive protein [mass/volume] in serum or plasma by high sensitivity method	Measurement
19074558	calcium carbonate 500 mg chewable tablet	Drug
443744	bunion	Condition
40728560	sodium chloride 500000 mg	Drug
45892669	ivermectin 10 mg/ml topical cream	Drug
432910	disorder of lacrimal system	Condition
197320	acute renal failure syndrome	Condition
315085	lymphadenopathy	Condition
4256228	respiratory failure	Condition
133424	primary malignant neoplasm of thyroid gland	Condition
4174977	retinopathy due to diabetes mellitus	Condition
373503	transient cerebral ischemia	Condition
436108	acute angle-closure glaucoma	Condition
40171852	verapamil hydrochloride 120 mg oral tablet	Drug
441830	disorder of fluid and/or electrolyte	Condition
195596	chronic pancreatitis	Condition
139902	allergic urticaria	Condition
1707472	metronidazole 0.01 mg/mg topical gel	Drug
46275916	1 ml epinephrine 1 mg/ml injection	Drug
35864285	propofol 10 mg injectable solution	Drug
321320	myocardial degeneration	Condition
436659	iron deficiency anemia	Condition
45892363	abuse-deterrent 24 hr hydrocodone bitartrate 80 mg extended release oral tablet	Drug
40232707	oxycodone hydrochloride 10 mg oral tablet	Drug
40185304	losartan potassium 50 mg oral tablet	Drug
40482267	imaging of gastrointestinal tract abnormal	Condition
40164929	metformin hydrochloride 500 mg oral tablet	Drug
316139	heart failure	Condition
374035	keratitis	Condition
4128329	menopause present	Condition
40480043	abnormal cervical papanicolaou smear with positive human papillomavirus deoxyribonucleic acid test	Condition
40213272	botulinum antitoxin	Drug
141960	skin finding	Condition
374641	round hole of retina without detachment	Condition
40185276	losartan potassium 100 mg oral tablet	Drug
434494	closed fracture of upper end of humerus	Condition
950641	tacrolimus 1 mg oral capsule	Drug
1593966	50 ml sodium bicarbonate 84 mg/ml injection	Drug
432312	chronic angle-closure glaucoma	Condition
75004	frank hematuria	Condition
194997	prostatitis	Condition
4030040	diffuse goiter	Condition
4200056	finding of vision of eye	Condition
1154186	fentanyl 0.1 mg	Drug
19129446	1 ml lorazepam 2 mg/ml cartridge	Drug
433736	obesity	Condition
197925	hemorrhage of rectum and anus	Condition
78517	multiple joint pain	Condition
380733	otalgia	Condition
141232	malignant melanoma of skin	Condition
435510	hypocalcemia	Condition
40164505	clobetasol propionate 0.0005 mg/mg topical ointment	Drug
4117866	acute perforated appendicitis	Condition
436073	psychotic disorder	Condition
43531681	acute deep vein thrombosis of lower limb	Condition
80189	displacement of lumbar intervertebral disc without myelopathy	Condition
195581	peritoneal adhesion	Condition
4009186	arcus senilis	Condition
4058388	hypertrophic scar	Condition
43021258	infection associated with implant	Condition
40213245	typhoid vaccine, unspecified formulation	Drug
377874	corneal deposit associated with metabolic disorder	Condition
1754996	fluconazole 150 mg oral tablet	Drug
443601	chronic kidney disease stage 2	Condition
441422	closed fracture of humerus	Condition
76153	low compliance bladder	Condition
4001460	peripheral enthesopathies and allied syndromes	Condition
40483189	arteriosclerosis of arterial coronary artery bypass graft	Condition
433813	bladder neck obstruction	Condition
4095903	toxic multinodular goiter with no crisis	Condition
4054063	open wound of finger	Condition
4071683	menopausal symptom	Condition
80809	rheumatoid arthritis	Condition
43530685	proliferative retinopathy with type 2 diabetes mellitus	Condition
3005673	hemoglobin a1c/hemoglobin.total in blood by hplc	Measurement
441818	hemangioma	Condition
4188598	high risk pregnancy	Condition
1593063	1000 ml glucose 50 mg/ml / potassium chloride 0.02 meq/ml / sodium chloride 4.5 mg/ml injection	Drug
4266188	disorder of body wall	Condition
778765	cyclobenzaprine hydrochloride 10 mg oral tablet	Drug
4179823	laceration of head	Condition
4285898	polyp of colon	Condition
46275376	1000 ml heparin sodium, porcine 2 unt/ml injection	Drug
1594367	nda201739 0.3 ml epinephrine 1 mg/ml auto-injector	Drug
19023521	soybean oil 200 mg/ml injectable suspension	Drug
1136687	benzonatate 200 mg oral capsule	Drug
193277	deliveries by cesarean	Condition
40163473	trazodone hydrochloride 50 mg oral tablet	Drug
19115197	amoxicillin 875 mg / clavulanate 125 mg oral tablet	Drug
433486	acute inflammation of orbit	Condition
40483107	inflamed seborrheic keratosis	Condition
440032	cytomegalovirus infection	Condition
35603810	10 ml aminophylline 25 mg/ml injection	Drug
437536	somatoform autonomic dysfunction - gastrointestinal tract	Condition
132982	keloid scar	Condition
438398	leukocytosis	Condition
316429	premature beats	Condition
444196	intracranial hemorrhage following injury with moderate loss of consciousness	Condition
441840	clinical finding	Condition
4061734	abscess of face	Condition
381504	post-herpetic trigeminal neuralgia	Condition
19075602	clotrimazole 10 mg/ml topical cream	Drug
4028367	acute disease of cardiovascular system	Condition
4117779	peripheral nerve disease	Condition
40164897	metformin hydrochloride 1000 mg oral tablet	Drug
45771045	acute exacerbation of asthma	Condition
45892078	palbociclib 100 mg oral capsule	Drug
40167218	metoprolol tartrate 50 mg oral tablet	Drug
929953	lansoprazole 15 mg delayed release oral capsule	Drug
199856	varicose veins of lower extremity with inflammation	Condition
40227099	5 ml lidocaine hydrochloride 40 mg/ml injection	Drug
4336157	acute non-infective otitis externa	Condition
134681	diffuse spasm of esophagus	Condition
3036535	thyroglobulin [mass/volume] in serum or plasma	Measurement
442013	burn	Condition
19077547	gabapentin 100 mg oral capsule	Drug
42902114	methylprednisolone acetate 80 mg/ml injectable suspension	Drug
40213165	leishmaniasis vaccine	Drug
4144996	generalized osteoarthritis of the hand	Condition
81151	sprain of ankle	Condition
4263504	benign hypertensive heart disease	Condition
4232337	valvular endocarditis	Condition
434005	morbid obesity	Condition
1594711	dorzolamide 20 mg/ml / timolol 5 mg/ml ophthalmic solution	Drug
192956	cholecystitis	Condition
4155909	anesthesia of skin	Condition
377889	hearing loss	Condition
3012565	volume of 24 hour urine	Measurement
4068482	prolapsed lumbar intervertebral disc	Condition
4084966	candida infection of genital region	Condition
1518606	dexamethasone 1 mg	Drug
441788	human papilloma virus infection	Condition
319843	mitral valve disorder	Condition
1548364	84 hr estradiol 0.00156 mg/hr transdermal system	Drug
78110	carcinoma in situ of anus	Condition
917085	benzocaine 0.075 mg/mg oral gel	Drug
43531028	mononeuropathy of lower limb	Condition
4147185	cardiovascular symptoms	Condition
201254	type 1 diabetes mellitus	Condition
440029	viral disease	Condition
374313	neoplasm of uncertain behavior of soft tissues	Condition
200527	splenomegaly	Condition
440674	gout	Condition
4042067	impaired glucose tolerance test	Condition
19124146	1 ml hyaluronidase, human recombinant 150 unt/ml injection	Drug
40174776	1 ml hydralazine hydrochloride 20 mg/ml injection	Drug
439147	amnesia	Condition
79864	hematuria syndrome	Condition
4035441	osteoarthritis of wrist	Condition
136773	rosacea	Condition
4322175	late effect of complications of procedure	Condition
132797	sepsis	Condition
137548	cervical radiculopathy	Condition
31967	nausea	Condition
133835	eczema	Condition
318566	flushing	Condition
374044	ptosis of eyelid	Condition
4268980	general development - finding	Condition
135287	non-neoplastic nevus	Condition
443421	gallbladder and bile duct calculi	Condition
1518292	dexamethasone 4 mg oral tablet	Drug
4157332	malignant neoplasm of female breast	Condition
19019074	ibuprofen 800 mg oral tablet	Drug
438452	phlebitis of superficial veins of lower extremity	Condition
443600	localized infection of skin and/or subcutaneous tissue	Condition
4009303	diabetic ketoacidosis without coma	Condition
4303401	finding reported by subject or history provider	Condition
46233711	doxycycline hyclate 100 mg oral tablet	Drug
200769	chronic gastric ulcer without hemorrhage, without perforation and without obstruction	Condition
3001802	microalbumin/creatinine [mass ratio] in urine	Measurement
35603600	1 ml hydromorphone hydrochloride 2 mg/ml injection	Drug
72990	localized osteoarthrosis uncertain if primary or secondary	Condition
433440	dysthymia	Condition
40213156	influenza virus vaccine, split virus (incl. purified surface antigen)-retired code	Drug
4167102	laceration of finger	Condition
432586	mental disorder	Condition
19080129	lisinopril 20 mg oral tablet	Drug
4209423	nicotine dependence	Condition
376966	exudative age-related macular degeneration	Condition
436148	chronic duodenal ulcer with hemorrhage but without obstruction	Condition
4108817	tricuspid valve disorder, non-rheumatic	Condition
36249642	microencapsulated potassium chloride 20 meq extended release oral tablet	Drug
197610	cyst of ovary	Condition
26727	hematemesis	Condition
40213307	hepatitis b vaccine, dialysis patient dosage	Drug
43530681	drug abuse in remission	Condition
4065997	cellulitis of face	Condition
200763	chronic hepatitis	Condition
313878	respiratory symptom	Condition
136788	spinal stenosis of lumbar region	Condition
192359	renal failure syndrome	Condition
35603875	10 ml esmolol hydrochloride 10 mg/ml injection	Drug
3007808	renin [enzymatic activity/volume] in plasma	Measurement
40163554	warfarin sodium 5 mg oral tablet	Drug
380415	acute otitis externa	Condition
379010	epiretinal membrane	Condition
254061	pleural effusion	Condition
433128	complication	Condition
4012368	increased frequency of urination	Condition
372886	refractory migraine with aura	Condition
3005770	creatinine renal clearance in 24 hour urine and serum or plasma	Measurement
138056	subcutaneous emphysema resulting from a procedure	Condition
192680	portal hypertension	Condition
373982	benign neoplasm of conjunctiva	Condition
1107882	loratadine 10 mg oral tablet	Drug
40221904	acetaminophen 300 mg / codeine phosphate 30 mg oral tablet	Drug
138102	benign neoplasm of skin	Condition
372324	eustachian tube disorder	Condition
3023421	hepatitis b virus surface ab [units/volume] in serum	Measurement
40213267	adenovirus vaccine, unspecified formulation	Drug
1539407	simvastatin 40 mg oral tablet	Drug
43012440	24 hr oxcarbazepine 300 mg extended release oral tablet	Drug
74855	genital herpes simplex	Condition
380096	proliferative retinopathy with diabetes mellitus	Condition
19121383	betamethasone 3 mg/ml / betamethasone acetate 3 mg/ml injectable suspension	Drug
4296611	chronic gastric ulcer without hemorrhage and without perforation	Condition
252280	neoplasm of respiratory tract	Condition
378756	conjunctival hemorrhage	Condition
4167696	estrogen receptor positive tumor	Condition
439674	chronic viral hepatitis b without delta-agent	Condition
321876	disorder of capillaries	Condition
4094283	lower limb joint arthritis	Condition
138717	toxic diffuse goiter	Condition
953102	50 ml famotidine 0.4 mg/ml injection	Drug
19019336	nitroglycerin 0.4 mg sublingual tablet	Drug
375252	disorder of eye	Condition
4079749	osteoarthritis of hip	Condition
1113346	aspirin 81 mg chewable tablet	Drug
432303	cocaine abuse	Condition
40227101	lidocaine hydrochloride 40 mg/ml mucous membrane topical solution	Drug
377298	chronic otitis externa	Condition
965777	72 hr scopolamine 0.0139 mg/hr transdermal system	Drug
313221	rheumatic aortic stenosis	Condition
376415	hypermetropia	Condition
40950844	triamcinolone 10 mg	Drug
4214530	kyphosis deformity of spine	Condition
2718807	prescription drug, oral, non chemotherapeutic, nos	Drug
380394	idiopathic progressive polyneuropathy	Condition
193460	disorder of lower extremity	Condition
4302528	functional disorder	Condition
4112752	basal cell carcinoma of skin	Condition
137213	dermal mycosis	Condition
4115170	pain in right arm	Condition
4179872	disorder of hemostatic system	Condition
43021227	allergic condition	Condition
4195085	nasal congestion	Condition
438168	aneurysm of heart	Condition
4288544	inguinal hernia	Condition
1560751	50 ml glucose 500 mg/ml prefilled syringe	Drug
4204991	lichen simplex chronicus	Condition
46221553	1.5 ml insulin glargine 300 unt/ml pen injector	Drug
45892095	0.5 ml meningococcal group b vaccine 0.1 mg/ml / neisseria meningitidis serogroup b recombinant fhbp fusion protein antigen 0.1 mg/ml / neisseria meningitidis serogroup b recombinant nhba fusion protein antigen 0.1 mg/ml / neisseria meningitidis serogroup	Drug
45763578	congenital single renal cyst	Condition
439407	disorder of nasal cavity	Condition
135772	goiter	Condition
40162359	diclofenac sodium 75 mg delayed release oral tablet	Drug
4057177	injury of muscle and tendon at ankle and foot level	Condition
443919	hypertensive renal failure	Condition
433195	transient arterial retinal occlusion	Condition
4311591	cramp in limb	Condition
74052	labyrinthitis	Condition
45893027	8 hr carbidopa 61.25 mg / levodopa 245 mg extended release oral capsule	Drug
255919	finding of head and neck region	Condition
200779	polyp of corpus uteri	Condition
40225159	oxymetazoline hydrochloride 0.5 mg/ml nasal spray	Drug
197676	large liver	Condition
199064	chronic vascular insufficiency of intestine	Condition
432791	angioedema	Condition
258785	pneumococcal pneumonia	Condition
376112	diabetic polyneuropathy	Condition
434894	acute posthemorrhagic anemia	Condition
4312685	primary malignant neoplasm of skin of lower limb	Condition
194406	urinary tract obstruction	Condition
4194889	enthesopathy of lower limb	Condition
19073619	ascorbic acid 500 mg extended release oral capsule	Drug
36716935	acquired absence of cervix and uterus	Condition
379031	pain in eye	Condition
135333	pressure ulcer	Condition
376208	disorder of soft tissue	Condition
4331304	photodermatitis	Condition
46221345	bacitracin 0.5 unt/mg topical ointment	Drug
443616	refractory migraine without aura	Condition
73553	arthropathy	Condition
257012	chronic sinusitis	Condition
193402	bacterial enteritis	Condition
196456	gallstone	Condition
443597	chronic kidney disease stage 3	Condition
19132783	calcium carbonate 1250 mg / cholecalciferol 200 unt oral tablet	Drug
4245842	umbilical hernia	Condition
3010457	eosinophils/100 leukocytes in blood by automated count	Measurement
35606310	30 ml ropivacaine hydrochloride 5 mg/ml injection	Drug
4027396	peripheral neuritis	Condition
35602957	buprenorphine 0.075 mg buccal film	Drug
380706	regular astigmatism	Condition
133436	thyrotoxic crisis	Condition
440321	helicobacter-associated disease	Condition
40174880	levothyroxine sodium 0.075 mg oral tablet	Drug
443800	amenorrhea	Condition
197331	disorder of urinary tract	Condition
321314	abdominal aortic aneurysm without rupture	Condition
4055484	rhegmatogenous retinal detachment	Condition
4166902	scalp laceration	Condition
320073	neutropenia	Condition
45775736	tedizolid phosphate 200 mg injection	Drug
4094343	dislocations/sprains/strains	Condition
320420	vitreous degeneration	Condition
435149	complication of internal device	Condition
197606	female infertility of tubal origin	Condition
74189	sprain of cruciate ligament of knee	Condition
4299417	basal cell carcinoma of face	Condition
4050679	injury of blood vessels at lower leg level	Condition
438112	neoplastic disease	Condition
40483287	disorder of kidney and/or ureter	Condition
4134121	lumbar radiculopathy	Condition
140673	hypothyroidism	Condition
374022	hemiplegia	Condition
1112892	aspirin 325 mg delayed release oral tablet	Drug
133834	atopic dermatitis	Condition
40164847	1 ml ketorolac tromethamine 15 mg/ml injection	Drug
4014295	single live birth	Condition
4129405	open wound of hand	Condition
40213176	meningococcal c conjugate vaccine	Drug
42707566	phenylephrine hydrochloride 5 mg/ml nasal spray	Drug
444457	benign neoplasm of rectum	Condition
1316269	sildenafil 100 mg oral tablet	Drug
40175210	levothyroxine sodium 0.05 mg oral tablet	Drug
4197476	localized, primary osteoarthritis of the wrist	Condition
3049187	glomerular filtration rate/1.73 sq m.predicted among non-blacks [volume rate/area] in serum, plasma or blood by creatinine-based formula (mdrd)	Measurement
19079524	sodium chloride 9 mg/ml injectable solution	Drug
44818265	120 actuat mometasone furoate 0.2 mg/actuat metered dose inhaler	Drug
197494	viral hepatitis c	Condition
1136682	benzonatate 100 mg oral capsule	Drug
45776079	0.5 ml influenza a virus vaccine, a-california-7-2009 (h1n1)-like virus 0.03 mg/ml / influenza a virus vaccine, a-texas-50-2012 (h3n2)-like virus 0.03 mg/ml / influenza b virus vaccine b/brisbane/60/2008 antigen 0.03 mg/ml / influenza b virus vaccine, b-m	Drug
902196	menthol 5.8 mg oral lozenge	Drug
72418	scoliosis deformity of spine	Condition
40167835	acetylcholine chloride 10 mg/ml ophthalmic solution	Drug
44784251	acute appendicitis with localized peritonitis	Condition
4240913	benign neoplasm of anus	Condition
45774384	idelalisib 150 mg oral tablet	Drug
135777	neoplasm of uncertain behavior of skin	Condition
133147	primary malignant neoplasm of skin of trunk	Condition
40481141	anatomical narrow angle glaucoma with borderline intraocular pressure	Condition
194683	obstructed umbilical hernia	Condition
319049	acute respiratory failure	Condition
40491439	tumor of respiratory system	Condition
436954	drug abuse	Condition
752095	prochlorperazine 10 mg oral tablet	Drug
81144	sprain of medial collateral ligament of knee	Condition
197087	vascular hamartomas	Condition
437496	epidemic vertigo	Condition
75344	intervertebral disc disorder	Condition
200452	disorder of female genital organs	Condition
443524	mixed urinary incontinence	Condition
439834	rheumatic aortic regurgitation	Condition
4222174	rheumatic disease of mitral valve	Condition
255841	chronic bronchitis	Condition
36712821	postprocedural infection	Condition
433931	accidental poisoning by drug primarily affecting cardiovascular system	Condition
73302	curvature of spine	Condition
313459	sleep apnea	Condition
381035	vertigo of central origin	Condition
435243	alcohol dependence	Condition
434376	acute myocardial infarction of anterior wall	Condition
444114	maternal and/or fetal condition affecting labor and/or delivery	Condition
434766	open supracondylar fracture of humerus	Condition
198400	hemangioma of skin and subcutaneous tissue	Condition
440371	disorder of immune function	Condition
44507547	econazole nitrate 10 mg/ml topical foam	Drug
261880	atelectasis	Condition
260123	acute sinusitis	Condition
381033	aphakia	Condition
19057271	lorazepam 2 mg/ml injectable solution	Drug
437390	hypoxemia	Condition
4192174	illness	Condition
4275359	mental alertness - finding	Condition
4223659	fatigue	Condition
40213209	rabies vaccine, unspecified formulation	Drug
4147183	general symptom	Condition
40405599	fibromyalgia	Condition
4101199	hearing problem	Condition
438440	postmastoidectomy complication	Condition
35622958	disorder in remission	Condition
441699	closed fracture proximal humerus, greater tuberosity	Condition
3053283	glomerular filtration rate/1.73 sq m.predicted among blacks [volume rate/area] in serum, plasma or blood by creatinine-based formula (mdrd)	Measurement
434007	hereditary factor viii deficiency disease	Condition
40765100	chromosome banding method -	Measurement
45892055	olopatadine 7 mg/ml ophthalmic solution	Drug
4130372	congenital anomaly of intestinal tract	Condition
137426	open wound of forearm without complication	Condition
77987	respiratory finding of chest	Condition
198194	female genital organ symptoms	Condition
4009585	abnormal urine	Condition
4185471	disorder of pigmentation	Condition
1308251	lisinopril 5 mg oral tablet	Drug
4228361	asteatosis cutis	Condition
4027663	peptic ulcer	Condition
19073187	amoxicillin 500 mg oral capsule	Drug
139750	primary malignant neoplasm of skin	Condition
4120318	retinal round hole	Condition
435940	closed fracture of shaft of humerus	Condition
4099197	toxic diffuse goiter with no crisis	Condition
439025	dacryocystitis	Condition
19058324	brompheniramine 1 mg/ml / guaifenesin 40 mg/ml / phenylephrine 2 mg/ml oral solution	Drug
1718771	12 hr hydrocodone bitartrate 30 mg extended release oral capsule	Drug
133299	swelling of limb	Condition
45892572	buprenorphine 8.6 mg / naloxone 2.1 mg sublingual tablet	Drug
196931	neoplasm of digestive tract	Condition
132706	disorder of nail	Condition
140641	verruca vulgaris	Condition
4216397	nerve root disorder	Condition
40484571	disorder of joint of shoulder region	Condition
74458	enthesopathy of knee	Condition
442190	hemorrhage of colon	Condition
75039	loose body in knee	Condition
440956	primary malignant neoplasm of upper inner quadrant of female breast	Condition
139057	disorder of oral soft tissues	Condition
432594	osteomalacia	Condition
374034	visual disturbance	Condition
201045	thrombosed external hemorrhoids	Condition
19022486	hydrochlorothiazide 12.5 mg oral capsule	Drug
4112820	legionella pneumonia	Condition
380094	carpal tunnel syndrome	Condition
80493	ankylosis of joint	Condition
435119	late effect of injury	Condition
42537748	acquired absence of organ	Condition
40482507	incipient senile cataract	Condition
4028253	neoplasm of digestive system	Condition
4113129	benign tumor of soft tissue of head, face and neck	Condition
43021237	secondary erectile dysfunction	Condition
134159	precordial pain	Condition
19002796	desflurane 1000 mg/ml inhalation solution	Drug
197988	generalized abdominal pain	Condition
314379	first degree atrioventricular block	Condition
40492392	closed fracture of fibula	Condition
138384	acquired hypothyroidism	Condition
35606532	methylprednisolone injection	Drug
45768812	anemia in chronic kidney disease	Condition
19021102	mycophenolate mofetil 250 mg oral capsule	Drug
37116845	acute severe refractory exacerbation of asthma	Condition
40174907	levothyroxine sodium 0.088 mg oral tablet	Drug
372309	mononeuritis	Condition
3000963	hemoglobin [mass/volume] in blood	Measurement
378735	migraine without aura	Condition
3012501	base excess in blood by calculation	Measurement
42708144	flurbiprofen sodium 0.3 mg/ml ophthalmic solution	Drug
138387	thyrotoxicosis	Condition
4161830	acute hemorrhagic conjunctivitis	Condition
376680	generalized non-convulsive epilepsy	Condition
197318	cholesterolosis of gallbladder	Condition
4114720	difficulty talking	Condition
40479260	chondrocalcinosis of knee joint	Condition
78162	peripheral vertigo	Condition
948080	pantoprazole 40 mg injection	Drug
135061	congenital anomaly of musculoskeletal system	Condition
25297	acute pharyngitis	Condition
4066820	ingestion dermatitis due to food	Condition
434887	disorders of bilirubin excretion	Condition
434926	iridocyclitis	Condition
46286594	problem related to lifestyle	Condition
43021974	complication associated with device	Condition
136203	contracture of palmar fascia	Condition
4296653	acute st segment elevation myocardial infarction	Condition
255848	pneumonia	Condition
19096774	vardenafil 20 mg oral tablet	Drug
40166824	24 hr metoprolol succinate 100 mg extended release oral tablet	Drug
4090255	retinal drusen	Condition
72405	degenerative joint disease of shoulder region	Condition
433196	chorioretinal scar	Condition
3655355	erectile dysfunction	Condition
373478	presbyopia	Condition
138713	disorder of parathyroid gland	Condition
81937	traumatic arthropathy of the hand	Condition
37312105	strain of rotator cuff of shoulder	Condition
35604832	10 ml morphine sulfate 0.5 mg/ml injection	Drug
4272240	malaise	Condition
79936	polyuria	Condition
4115171	pain in right lower limb	Condition
192242	acute hepatitis c	Condition
134668	chronic maxillary sinusitis	Condition
4129393	fracture of cervical spine	Condition
377554	hereditary peripheral neuropathy	Condition
195867	noninflammatory disorder of the vagina	Condition
19005965	ondansetron 4 mg disintegrating oral tablet	Drug
19059823	cholecalciferol 1000 unt oral capsule	Drug
3017250	creatinine [mass/volume] in urine	Measurement
4209224	cyst	Condition
4232495	primary cardiomyopathy	Condition
23868	congenital anomaly of esophagus	Condition
432837	primary malignant neoplasm of cecum	Condition
375256	anterior subcapsular polar senile cataract	Condition
763891	trigger finger	Condition
137809	primary malignant neoplasm of female breast	Condition
80512	acquired kyphosis	Condition
372322	senile entropion	Condition
377091	seizure	Condition
197684	dysuria	Condition
4309257	refractory localization-related epilepsy	Condition
4065991	cellulitis and abscess of finger and toe	Condition
40489910	sepsis due to streptococcus group d	Condition
37017432	polyneuropathy due to type 2 diabetes mellitus	Condition
373995	delirium	Condition
40480065	imaging of genitourinary system abnormal	Condition
4201745	disorder of digestive system	Condition
437584	ataxia	Condition
36250097	mometasone furoate 0.05 mg/actuat metered dose nasal spray	Drug
201519	primary malignant neoplasm of liver	Condition
40481816	infection by methicillin sensitive staphylococcus aureus	Condition
434622	deficiency anemias	Condition
195083	left lower quadrant pain	Condition
24134	neck pain	Condition
3028850	reference lab name [identifier]	Measurement
4246802	primary malignant neoplasm of bone of skull	Condition
19078559	insulin glargine 100 unt/ml injectable solution	Drug
200174	disorder of skin and/or subcutaneous tissue	Condition
19079220	pentoxifylline 400 mg extended release oral tablet	Drug
19057790	ceftazidime 250 mg/ml injectable solution	Drug
199866	acute gastritis	Condition
135778	toxic multinodular goiter	Condition
40481089	embolism from thrombosis of vein of lower extremity	Condition
439524	achilles bursitis	Condition
27026	acute peptic ulcer with hemorrhage and with perforation but without obstruction	Condition
195321	postmenopausal bleeding	Condition
437264	tobacco dependence syndrome	Condition
4038838	non-hodgkin's lymphoma	Condition
4089462	ventricular premature complex	Condition
434303	benign neoplasm of rectum and anal canal	Condition
40222796	meclizine hydrochloride 25 mg oral tablet	Drug
4166125	localized swelling, mass and lump, neck	Condition
193522	acute prostatitis	Condition
321822	peripheral vascular disorder due to diabetes mellitus	Condition
917310	desonide 0.5 mg/ml topical cream	Drug
141825	simple goiter	Condition
381270	parkinson's disease	Condition
374025	retinal hemorrhage	Condition
192450	retention of urine	Condition
192731	digestive symptom	Condition
4132555	neoplasm by body site	Condition
196360	primary malignant neoplasm of bladder	Condition
73090	contusion of foot	Condition
40483794	degenerative joint disease of pelvis	Condition
4025215	emotional state finding	Condition
40765101	cells analyzed [#]	Measurement
42873169	sprain of shoulder rotator cuff	Condition
40213299	hepatitis a vaccine, pediatric/adolescent dosage, 2 dose schedule	Drug
30234	neck sprain	Condition
4056585	superficial injury to head, excluding eye	Condition
132983	dermatographic urticaria	Condition
313224	anomalous atrioventricular excitation	Condition
46271022	chronic kidney disease	Condition
134441	chronic ulcer of skin	Condition
374367	bilateral hearing loss	Condition
4047791	abnormal body temperature	Condition
134308	carcinoma in situ of skin of lower limb	Condition
195306	gastroduodenitis	Condition
140259	open wound of face without complication	Condition
40221966	acetaminophen 24 mg/ml / codeine phosphate 2.4 mg/ml oral solution	Drug
198177	abdominal aortic aneurysm	Condition
4130851	injury of upper extremity	Condition
19029025	celecoxib 200 mg oral capsule	Drug
374055	basilar artery syndrome	Condition
434272	varicella	Condition
74464	idiopathic scoliosis and/or kyphoscoliosis	Condition
45892088	palbociclib 75 mg oral capsule	Drug
40765103	colonies counted [#]	Measurement
4016306	open wound of lower limb without complication	Condition
373724	neoplasm of brain	Condition
77635	disorder of hand	Condition
439040	subdural hemorrhage	Condition
46287340	cefazolin 500 mg injection	Drug
444445	benign neoplasm of skin of lower limb	Condition
4344500	impingement syndrome of shoulder region	Condition
4166126	localized swelling, mass and lump, trunk	Condition
3016662	creatinine [mass/volume] in body fluid	Measurement
4308093	dupuytren's disease of palm	Condition
35605885	50 ml albumin human, usp 50 mg/ml injection	Drug
46275495	500 ml heparin sodium, porcine 50 unt/ml injection	Drug
432798	mechanical complication of internal orthopedic device, implant and/or graft	Condition
372604	movement disorder	Condition
435511	hypercalcemia	Condition
432295	pernicious anemia	Condition
4260918	disorder of spinal region	Condition
3037110	fasting glucose [mass/volume] in serum or plasma	Measurement
374924	generalized convulsive epilepsy	Condition
1593914	10 ml epinephrine 0.005 mg/ml / lidocaine hydrochloride 15 mg/ml injection	Drug
432447	atypical glandular cells on cervical papanicolaou smear	Condition
314383	myocarditis	Condition
443257	swelling / lump finding	Condition
1718752	50 ml potassium chloride 0.4 meq/ml injection	Drug
199958	open wound of hip and thigh without complication	Condition
376971	retinal defect	Condition
319041	orthostatic hypotension	Condition
378741	brachial plexus disorder	Condition
257905	mucopurulent chronic bronchitis	Condition
1361859	nitroglycerin 0.02 mg/mg topical ointment	Drug
136057	benign neoplasm of skin of trunk	Condition
435515	hypo-osmolality and or hyponatremia	Condition
4323893	arthropathy of elbow	Condition
378423	retinoschisis and retinal cysts	Condition
3016038	potassium [moles/volume] in urine	Measurement
37016310	complicated internal hemorrhoid	Condition
440360	pure hyperglyceridemia	Condition
4251306	stress	Condition
442019	complication of procedure	Condition
40223141	1 ml morphine sulfate 4 mg/ml prefilled syringe	Drug
74726	dislocation of joint	Condition
317002	low blood pressure	Condition
442187	chronic paroxysmal hemicrania	Condition
19102192	tadalafil 20 mg oral tablet	Drug
40227057	lidocaine hydrochloride 20 mg/ml mucous membrane topical solution	Drug
437474	postoperative infection	Condition
437579	paroxysmal ventricular tachycardia	Condition
4177851	disorder of hip joint	Condition
35604526	1 ml methylene blue 10 mg/ml injection	Drug
74728	synovitis and tenosynovitis	Condition
75036	localized, primary osteoarthritis of the hand	Condition
43532870	0.5 ml influenza a virus vaccine, a-california-7-2009 (h1n1)-like virus 0.12 mg/ml / influenza a virus vaccine, a-victoria-361-2011 (h3n2)-like virus 0.12 mg/ml / influenza b virus vaccine, b-massachusetts-2-2012-like virus 0.12 mg/ml prefilled syringe	Drug
80767	breast lump	Condition
434300	neuroendocrine tumor	Condition
19008723	mupirocin 0.02 mg/mg topical ointment	Drug
441669	congenital anomaly of posterior segment of eye	Condition
78472	microscopic hematuria	Condition
192239	post-herpetic polyneuropathy	Condition
141933	alopecia areata	Condition
4168796	muscle strain	Condition
4188155	hernia of anterior abdominal wall	Condition
1707346	metronidazole 500 mg oral tablet	Drug
314965	embolism and thrombosis of an arm or leg artery	Condition
435839	lymphedema	Condition
4306267	coag./bleeding tests abnormal	Condition
372479	laceration of eye	Condition
433071	contusion of multiple sites	Condition
443454	cerebral infarction	Condition
4232181	chronic duodenal ulcer with hemorrhage	Condition
257004	acute exacerbation of chronic obstructive airways disease	Condition
434169	abnormal findings on diagnostic imaging of breast	Condition
441874	cerebral thrombosis	Condition
40169244	14 actuat fluticasone propionate 0.25 mg/actuat / salmeterol 0.05 mg/actuat dry powder inhaler	Drug
78508	arthralgia of the ankle and/or foot	Condition
4171394	abnormal menstrual cycle	Condition
200461	endometriosis of uterus	Condition
377848	toxic maculopathy	Condition
200528	ascites	Condition
45757382	low grade squamous intraepithelial lesion on anal papanicolaou smear	Condition
197917	disorder of biliary tract	Condition
195012	intermenstrual bleeding - irregular	Condition
40213278	dengue fever vaccine	Drug
198263	right upper quadrant pain	Condition
320136	disorder of respiratory system	Condition
45892357	abuse-deterrent 24 hr hydrocodone bitartrate 60 mg extended release oral tablet	Drug
432571	malignant lymphoma	Condition
35606488	ertapenem 1000 mg injection	Drug
198499	second degree perineal tear during delivery - delivered	Condition
3033526	urate [mass/volume] in urine	Measurement
4266186	neoplasm and/or hamartoma	Condition
436188	furuncle of neck	Condition
78619	contusion of knee	Condition
40166830	24 hr metoprolol succinate 50 mg extended release oral tablet	Drug
379805	myopia	Condition
4128827	voice production finding	Condition
4239897	benign neoplasm of intra-abdominal organs	Condition
432933	aneurysm of artery of lower extremity	Condition
4103295	ventricular tachycardia	Condition
443776	brachial radiculitis	Condition
4151985	lower back injury	Condition
138996	carcinoma in situ of skin	Condition
19071252	travoprost 0.04 mg/ml ophthalmic solution	Drug
44785017	coagulation factor ix, human 1 unt / coagulation factor x, human 1 unt / factor vii, human 1 unt / protein c, human 1 unt / protein s, human 1 unt / prothrombin, human 1 unt injection	Drug
196307	injury of lumbosacral plexus	Condition
432595	amyloidosis	Condition
4098611	hyperuricemia without signs of inflammatory arthritis and tophaceous disease	Condition
135204	mycosis fungoides of extranodal and/or solid organ site	Condition
436665	bipolar disorder	Condition
434123	primary localized osteoarthrosis of pelvic region	Condition
4324765	arthropathy of knee joint	Condition
378140	inflammatory and toxic neuropathy	Condition
436785	spinal stenosis in cervical region	Condition
73819	pain of breast	Condition
3003181	sodium [moles/volume] in urine	Measurement
4001336	concussion injury of brain	Condition
3022548	glucose [mass/volume] in cerebral spinal fluid	Measurement
42537251	polyp of nasal cavity and/or nasal sinus	Condition
135194	lymphosarcoma of intrathoracic lymph nodes	Condition
200445	chronic prostatitis	Condition
19073094	amlodipine 2.5 mg oral tablet	Drug
440544	closed fracture of upper end of radius and ulna	Condition
4134455	mononeuropathy	Condition
4247719	primary malignant neoplasm of ascending colon	Condition
19126594	risperidone 12.5 mg injection	Drug
133141	tinea pedis	Condition
201072	benign prostatic hypertrophy without outflow obstruction	Condition
435993	foreign body in conjunctival sac	Condition
376981	amblyopia	Condition
436671	carcinoma in situ of anal canal	Condition
3005029	protein [mass/volume] in body fluid	Measurement
254591	secondary malignant neoplasm of lung	Condition
4170137	non-suppurative otitis media	Condition
4083964	soft tissue injury	Condition
442774	intermittent claudication	Condition
4138403	polyp of nasal sinus	Condition
195769	submucous leiomyoma of uterus	Condition
442165	loss of appetite	Observation
44782429	chronic kidney disease due to hypertension	Condition
200845	urgent desire to urinate	Condition
40482662	disorder of joint of ankle and/or foot	Condition
40483317	refractory epilepsy	Condition
1344245	10 ml epinephrine 0.1 mg/ml prefilled syringe	Drug
434814	late effect of medical and surgical care complication	Condition
40175400	pravastatin sodium 40 mg oral tablet	Drug
193252	diverticulosis of small intestine	Condition
45763589	high grade squamous intraepithelial lesion on cervical papanicolaou smear	Condition
4094976	injury of gallbladder	Condition
3040962	transfuse fresh frozen plasma units [#]	Measurement
444101	hypertensive heart failure	Condition
4219481	degenerative joint disease of ankle and/or foot	Condition
4146581	mild intermittent asthma	Condition
1719012	1 ml dexamethasone phosphate 10 mg/ml injection	Drug
376961	disturbance of consciousness	Condition
987250	lactulose 667 mg/ml oral solution	Drug
132277	neoplasm of uncertain behavior of endocrine glands and nervous system	Condition
1545959	atorvastatin 80 mg oral tablet	Drug
23988	hemolytic anemia due to glutathione metabolism disorder	Condition
443785	calculus of gallbladder with cholecystitis	Condition
45772096	high grade squamous intraepithelial lesion on anal papanicolaou smear	Condition
80816	degeneration of intervertebral disc	Condition
961050	ranitidine 150 mg oral tablet	Drug
74132	degeneration of lumbosacral intervertebral disc	Condition
375281	acute suppurative otitis media without spontaneous rupture of ear drum	Condition
4057008	accelerated atrioventricular conduction	Condition
441980	closed fracture of foot	Condition
4316226	congenital anomaly of joint	Condition
140352	acute myeloid leukemia, disease	Condition
138718	hyperthyroidism due to ectopic thyroid tissue	Condition
137053	seborrheic dermatitis	Condition
4212079	carbuncle	Condition
4151263	malignant melanoma of lower limb	Condition
256439	allergic rhinitis due to pollen	Condition
320744	complete atrioventricular block	Condition
30969	testicular hyperfunction	Condition
4053584	superficial injury	Condition
443539	injury due to motor vehicle accident	Condition
194990	inflammatory disease of liver	Condition
193322	right lower quadrant pain	Condition
3007913	alveolar-arterial oxygen partial pressure difference	Measurement
4035415	tear of meniscus of knee	Condition
4028062	infectious disease of abdomen	Condition
444367	cholelithiasis without obstruction	Condition
36249934	5 ml protamine sulfate (usp) 10 mg/ml injection	Drug
4021915	hematopoietic system finding	Condition
19122148	duloxetine 30 mg delayed release oral capsule	Drug
435613	cellulitis	Condition
4143463	localized osteoarthrosis	Condition
42869452	immature granulocytes/100 leukocytes in blood by automated count	Measurement
374643	superficial keratitis	Condition
37311319	hypovolemia	Condition
25844	ulcer of esophagus	Condition
4105773	acute epiglottitis	Condition
319835	congestive heart failure	Condition
3025315	body weight	Measurement
137977	jaundice	Condition
19022826	mycophenolate mofetil 500 mg oral tablet	Drug
4059015	falls	Condition
42902917	sodium hyaluronate 10 mg/ml prefilled syringe	Drug
196044	primary malignant neoplasm of stomach	Condition
4211231	panic disorder without agoraphobia	Condition
434298	secondary malignant neoplasm of lymph nodes of upper limb	Condition
74138	pathological fracture of vertebra	Condition
438791	pulmonary congestion and hypostasis	Condition
4343221	acute epidemic conjunctivitis	Condition
440228	closed fracture of lower end of humerus	Condition
434004	hypervolemia	Condition
317376	tachypnea	Condition
201070	cholelithiasis and cholecystitis without obstruction	Condition
40169230	120 actuat fluticasone propionate 0.11 mg/actuat metered dose inhaler	Drug
4313365	neoplasm of uncertain behavior of brain	Condition
200843	finding of frequency of urination	Condition
436962	insomnia	Condition
4000958	thoracic and lumbosacral neuritis	Condition
81723	contusion of hand	Condition
432768	corneal foreign body	Condition
1799141	oseltamivir 75 mg oral capsule	Drug
4236312	complex partial epileptic seizure	Condition
436414	acute lacrimal canaliculitis	Condition
4113650	noninflammatory cervical disorder	Condition
40175001	levothyroxine sodium 0.125 mg oral tablet	Drug
42873170	dependence on supplemental oxygen	Condition
75576	irritable bowel syndrome	Condition
3003467	lymphocytes [#/volume] in body fluid	Measurement
377560	internal hordeolum	Condition
37016349	hyperglycemia due to type 2 diabetes mellitus	Condition
46275355	2 ml heparin sodium, porcine 1000 unt/ml injection	Drug
44782768	psychosexual dysfunction associated with inhibited sexual excitement	Condition
19096678	valsartan 160 mg oral tablet	Drug
4169954	genitourinary tract hemorrhage	Condition
4162860	primary malignant neoplasm of body of uterus	Condition
43531594	organic sleep related movement disorder	Condition
80813	lumbosacral spondylosis without myelopathy	Condition
40226544	hydrocortisone acetate 20 mg/ml / lidocaine hydrochloride 20 mg/ml rectal cream	Drug
3037043	lambda light chains.free [mass/volume] in urine	Measurement
373056	brain injury without open intracranial wound and with concussion	Condition
373203	central opacity of cornea	Condition
44783027	injury of face and neck	Condition
40184727	loperamide hydrochloride 2 mg oral capsule	Drug
40482241	chronic ulcerative pancolitis	Condition
3004560	lymphocytes [#/volume] in cerebral spinal fluid	Measurement
40213271	bacillus calmette-guerin vaccine	Drug
40164994	meperidine hydrochloride 100 mg	Drug
193519	impaired renal function disorder	Condition
140168	psoriasis	Condition
4061735	abscess of limb	Condition
132579	subacute thyroiditis	Condition
374027	lesion of ulnar nerve	Condition
40481920	periumbilical pain	Condition
441974	closed fracture of forearm	Condition
137379	musculoskeletal symptom	Condition
192279	kidney disorder due to diabetes mellitus	Condition
439675	acute hepatitis b with delta agent (coinfection) with hepatic coma	Condition
439150	hypersomnia with sleep apnea	Condition
3012920	ethanol [mass/volume] in serum or plasma	Measurement
444272	contact dermatitis due to drugs and/or medicine	Condition
79915	hemarthrosis of hand	Condition
372924	cerebral artery occlusion	Condition
135030	discoloration of skin	Condition
381013	impairment level: one eye: severe impairment: other eye: not specified	Condition
4042550	blindness of one eye	Condition
74719	ulcer of foot	Condition
199978	contusion of lower limb	Condition
444070	tachycardia	Condition
4266590	abscess of hand	Condition
441928	localized scleroderma	Condition
1548999	90 day estradiol 0.000313 mg/hr vaginal ring	Drug
318096	secondary malignant neoplasm of lymph node	Condition
261881	trauma and postoperative pulmonary insufficiency	Condition
137800	primary malignant neoplasm of maxillary sinus	Condition
4248728	snoring	Condition
35606282	10 ml ropivacaine hydrochloride 2 mg/ml injection	Drug
440738	phlebitis of the femoral vein	Condition
372567	primary malignant neoplasm of lacrimal gland	Condition
4049417	vesicular eczema	Condition
440238	closed fracture of metatarsal bone	Condition
4210875	at risk of glaucoma	Condition
195906	disorder of lumbar spine	Condition
440417	pulmonary embolism	Condition
256449	bronchiectasis	Condition
4031164	non-scarring alopecia	Condition
27674	nausea and vomiting	Condition
433701	mycosis	Condition
46269907	intestinal hemorrhage with diverticulosis	Condition
201909	female infertility	Condition
197921	renal osteodystrophy	Condition
42537744	transplanted cornea present	Condition
201078	atrophic vaginitis	Condition
4280354	nutritional anemia	Condition
193326	urge incontinence of urine	Condition
4147829	pain in pelvis	Condition
81930	transient arthropathy	Condition
3036277	body height	Measurement
35606533	methylprednisolone 125 mg injection	Drug
1742254	levofloxacin 250 mg oral tablet	Drug
136496	cellulitis and abscess of face	Condition
4242816	benign neoplasm of pituitary gland	Condition
3009927	gastrin [mass/volume] in serum or plasma	Measurement
381118	congenital vascular anomaly of eye	Condition
75053	fracture of bone	Condition
321319	cardiomyopathy	Condition
4145825	anorectal disorder	Condition
4134422	disorder of anterior segment of eye	Condition
136917	primary malignant neoplasm of skin of face	Condition
4320824	adverse effect of prosthetic device	Condition
320536	electrocardiogram abnormal	Condition
437833	hypokalemia	Condition
198101	lipoma of skin and subcutaneous tissue	Condition
4043738	hydrocephalus	Condition
443709	atypical squamous cells of undetermined significance on anal papanicolaou smear	Condition
4198042	disorder of bilirubin metabolism	Condition
4143972	raynaud's phenomenon	Condition
4119146	tear of lateral meniscus of knee	Condition
19077638	glipizide 5 mg oral tablet	Drug
134898	non-toxic uninodular goiter	Condition
81286	toxic myopathy	Condition
136915	primary malignant neoplasm of skin of lip	Condition
438064	bacterial infection due to pseudomonas	Condition
4206244	open fracture of bone	Condition
316814	hyperventilation	Condition
4344498	soft tissue lesion of shoulder region	Condition
4171912	abnormal cytological finding in specimen from female genital organ	Condition
312349	venous varices	Condition
3017730	calcium [mass/volume] in 24 hour urine	Measurement
40490888	herniation of rectum into vagina	Condition
380378	epilepsy	Condition
321596	peripheral venous insufficiency	Condition
436539	closed fracture of patella	Condition
373475	impairment level: one eye: moderate impairment: other eye: not specified	Condition
19077513	folic acid 1 mg oral tablet	Drug
437671	abnormal feces	Condition
40185280	losartan potassium 25 mg oral tablet	Drug
4103749	keratoconjunctivitis sicca	Condition
73840	localized, primary osteoarthritis of the shoulder region	Condition
199074	acute pancreatitis	Condition
312998	pain in thoracic spine	Condition
374032	critical illness polyneuropathy	Condition
1790982	chlorhexidine gluconate 1.2 mg/ml mouthwash	Drug
4029488	hepatic encephalopathy	Condition
440676	neoplasm of uncertain behavior of brain and spinal cord	Condition
443410	infective pneumonia	Condition
313219	phlebitis and thrombophlebitis	Condition
40162381	econazole nitrate 10 mg/ml topical cream	Drug
4253808	congenital atresia of aorta	Condition
141323	acute maxillary sinusitis	Condition
4018504	sprain of ligament of lumbosacral joint	Condition
4265600	gastric ulcer	Condition
257907	disorder of lung	Condition
4241026	benign neoplasm of craniopharyngeal duct	Condition
4236484	paresthesia	Condition
140966	benign neoplasm of skin of face	Condition
37110250	atherosclerosis of artery of lower limb	Condition
40481325	strain of muscle and/or tendon of lower leg	Condition
140027	herpetic gingivostomatitis	Condition
4156515	malnutrition	Condition
195851	gastric ulcer without hemorrhage, without perforation and without obstruction	Condition
4121341	diffuse cerebrovascular disease	Condition
441641	delivery normal	Condition
4214376	hyperglycemia	Condition
42537741	transplant present	Condition
37206607	overactive bladder	Condition
40760954	leukocytes [#/volume] in body fluid by automated count	Measurement
4325857	ankylosis of joint of foot	Condition
4053599	open wound of forearm	Condition
4189293	vascular disorder of lower extremity	Condition
4115367	wrist joint pain	Condition
36716712	calculus of gallbladder without cholecystitis or cholangitis	Condition
140190	disorder of back	Condition
35605107	glycopyrrolate 0.0156 mg / indacaterol 0.0275 mg inhalation powder	Drug
4150319	spondylosis and allied disorders	Condition
19078555	regular insulin, human 100 unt/ml injectable solution	Drug
25518	sickle cell trait	Condition
196160	fistula of intestine	Condition
141941	cervical spondylosis without myelopathy	Condition
40758328	cells karyotyped.total [#] in blood or tissue	Measurement
19079179	belladonna alkaloids 16.2 mg / opium 60 mg rectal suppository	Drug
376229	abnormal involuntary movement	Condition
1717708	valacyclovir 500 mg oral tablet	Drug
194680	acute gastric ulcer with perforation but without obstruction	Condition
4132549	injury of bile duct	Condition
26662	testicular hypofunction	Condition
438983	malignant melanoma of skin of upper limb	Condition
40304526	nocturia	Condition
314665	atrial flutter	Condition
376712	purulent otitis media	Condition
3049536	25-hydroxycalciferol [mass/volume] in serum or plasma	Measurement
312622	venous retinal branch occlusion	Condition
4135466	hemothorax	Condition
435742	disease due to gram-negative bacteria	Condition
314131	degeneration of cervical intervertebral disc	Condition
195009	leukoplakia of penis	Condition
437779	streptococcal infectious disease	Condition
140648	onychomycosis due to dermatophyte	Condition
374343	partial recent retinal detachment with retinal dialysis	Condition
40480261	paronychia of finger	Condition
381292	chronic allergic conjunctivitis	Condition
194286	malignant neoplasm of corpus uteri, excluding isthmus	Condition
444449	benign neoplasm of soft tissues of upper limb	Condition
192367	dysplasia of cervix	Condition
4298441	injury of bile duct without open wound into abdominal cavity	Condition
139906	intervertebral disc disorder of cervical region with myelopathy	Condition
374384	cerebral ischemia	Condition
439698	benign hypertensive heart disease with congestive cardiac failure	Condition
378161	disorder of ear	Condition
4057953	acute gastric ulcer with perforation	Condition
443535	infection due to enterococcus	Condition
4172970	nontraumatic rotator cuff tear	Condition
199875	prolapse of vaginal walls without uterine prolapse	Condition
43531003	essential tremor	Condition
40481762	hemiplegia as late effect of cerebrovascular disease	Condition
435784	somatoform disorder	Condition
74194	sprain of spinal ligament	Condition
42537742	transplanted liver present	Condition
43530691	sequela of intracranial injury	Condition
72576	benign tumor of breast	Condition
198700	secondary malignant neoplasm of liver	Condition
198492	second degree perineal laceration	Condition
432585	blood coagulation disorder	Condition
201894	acute vascular insufficiency of intestine	Condition
377279	profound impairment, one eye	Condition
3011965	urea nitrogen [mass/volume] in urine	Measurement
317309	peripheral arterial occlusive disease	Condition
375404	ocular laceration with prolapse and/or exposure of intraocular tissue	Condition
321588	heart disease	Condition
19121242	omega-3 acid ethyl esters (usp) 1000 mg oral capsule	Drug
4297894	trochanteric bursitis	Condition
4116166	elbow joint pain	Condition
40479837	chronic ulcerative colitis	Condition
4168217	generalized hyperhidrosis	Condition
443585	abrasion and/or friction burn of multiple sites	Condition
23986	disorder of pituitary gland	Condition
435463	herpesvirus infection	Condition
3004501	glucose [mass/volume] in serum or plasma	Measurement
3034548	prostate specific ag [mass/volume] in serum or plasma by detection limit <= 0.01 ng/ml	Measurement
37016130	lesion of oral mucosa	Condition
40174972	levothyroxine sodium 0.112 mg oral tablet	Drug
1309992	amiodarone hydrochloride 200 mg oral tablet	Drug
4114624	coordination problem	Condition
374226	burn of eye region	Condition
440083	acute stress disorder	Condition
73001	myositis	Condition
197508	malignant tumor of urinary bladder	Condition
45776871	petrolatum 0.57 mg/mg paste	Drug
439005	chronic alcoholism in remission	Condition
4096099	phlebitis of deep veins of lower extremity	Condition
73560	calcaneal spur	Condition
195590	urethral stricture	Condition
46287520	nonacog alfa 1 unt injection	Drug
435933	closed fracture of lumbar vertebra without spinal cord injury	Condition
4096643	contusion of lung	Condition
136497	scar conditions and fibrosis of skin	Condition
439392	primary malignant neoplasm	Condition
195002	ulceration of intestine	Condition
19075428	clindamycin 10 mg/ml topical solution	Drug
43020449	adult victim of physical abuse	Condition
434610	hyperkalemia	Condition
4118989	malignant tumor of soft tissue of head, face and neck	Condition
377910	deviated nasal septum	Condition
444131	injury of lower leg	Condition
4243587	benign neoplasm of skin of upper limb	Condition
35201423	sodium polystyrene sulfonate 15000 mg powder for oral suspension	Drug
314487	pulmonary function studies abnormal	Condition
4198381	ulcer of duodenum	Condition
197324	disorder of peritoneum	Condition
441553	myoclonus	Condition
380102	corneal edema	Condition
4053590	traumatic dislocation of hip joint	Condition
4207505	sprain of knee	Condition
377552	moderate nonproliferative diabetic retinopathy	Condition
436200	nodular tenosynovitis	Condition
3027416	neutrophils/100 leukocytes in nose	Measurement
201441	traumatic hemothorax without open wound into thorax	Condition
78236	muscle atrophy	Condition
4145497	intrinsic asthma	Condition
19125430	erythromycin stearate 500 mg oral tablet	Drug
37117120	insomnia co-occurrent and due to medical condition	Condition
436677	adjustment disorder	Condition
73300	radial styloid tenosynovitis	Condition
4052213	injury to blood vessels of lower limb	Condition
4023310	blindness and/or vision impairment level	Condition
4069935	idiopathic scoliosis	Condition
40492458	neoplasm of uncertain behavior of digestive organ	Condition
437489	herpes zoster with complication	Condition
436040	infection by strongyloides	Condition
40240356	0.5 ml influenza b virus vaccine b/brisbane/60/2008 antigen 0.03 mg/ml / influenza virus vaccine, inactivated a-christchurch-16-2010 nib-74 (h1n1) (a-california-7-2009) strain 0.03 mg/ml / influenza virus vaccine, inactivated a-victoria-210-2009 x-187 (h3	Drug
4141028	cervical disc disorder	Condition
40179680	chlorpromazine hydrochloride 25 mg oral tablet	Drug
141917	balanitis xerotica obliterans	Condition
378414	retinal detachment	Condition
443285	lesion of cervix	Condition
140821	spasm	Condition
78518	finding of shoulder joint	Condition
45892860	edoxaban 60 mg oral tablet	Drug
81378	chondromalacia of patella	Condition
46269757	chronic ulcer of skin of lower leg	Condition
40479192	chronic systolic heart failure	Condition
3010657	triiodothyronine (t3) free [mass/volume] in serum or plasma by dialysis	Measurement
315831	chronic pulmonary heart disease	Condition
4108950	acquired cardiac septal defect	Condition
318174	phlebitis	Condition
4197819	fibrosis of lung	Condition
40326053	dysphonia	Condition
201606	crohn's disease	Condition
136934	primary hyperparathyroidism	Condition
432738	chronic fatigue syndrome	Condition
138864	congenital anomaly of nail	Condition
1718370	heparin injectable solution	Drug
3020149	calcidiol [mass/volume] in serum or plasma	Measurement
253549	disorder of connective tissue	Condition
72404	joint stiffness	Condition
435657	dyssomnia	Condition
4322024	pulmonary hypertension	Condition
80497	disorder of cervical spine	Condition
36715792	acquired absence of breast	Condition
257683	posterior rhinorrhea	Condition
432870	thrombocytopenic disorder	Condition
29735	candidiasis of mouth	Condition
435459	staphylococcal infectious disease	Condition
72465	closed fracture of one or more phalanges of hand	Condition
19036004	calcium carbonate 1250 mg oral tablet	Drug
433596	abnormal sputum	Condition
40487528	non-hodgkin's lymphoma of extranodal site	Condition
136198	cervical spondylosis with myelopathy	Condition
36712678	amnestic disorder associated with general medical condition	Condition
373638	superficial injury of cornea	Condition
4053598	open wound of shoulder region	Condition
3037701	pyridoxine [mass/volume] in serum or plasma	Measurement
75628	articular cartilage disorder of hand	Condition
436936	benign neoplasm of cranial nerve	Condition
193144	secondary malignant neoplasm of adrenal gland	Condition
77644	adhesive capsulitis of shoulder	Condition
432263	primary malignant neoplasm of lower inner quadrant of female breast	Condition
436133	scleral staphyloma	Condition
443622	aneurysm of thoracic aorta	Condition
19078461	ibuprofen 200 mg oral tablet	Drug
78073	urogenital infection by trichomonas vaginalis	Condition
19059056	aspirin 81 mg oral tablet	Drug
40481632	ganglion cyst	Condition
40568467	seborrhoeic keratosis	Condition
439254	bipolar affective disorder, current episode depression	Condition
254514	contusion of lung without open wound into thorax	Condition
45893014	8 hr carbidopa 36.25 mg / levodopa 145 mg extended release oral capsule	Drug
81942	enthesopathy of ankle and/or tarsus	Condition
438878	liver function tests abnormal	Condition
195599	prolapse of vaginal vault after hysterectomy	Condition
375815	bullous keratopathy	Condition
440320	infection due to escherichia coli	Condition
439206	poisoning by cardiovascular system drug	Condition
132446	congenital anomaly of skin	Condition
4206177	poisoning due to insect venom	Condition
259153	pain in throat	Condition
318169	varicose veins of lower extremity	Condition
40163050	clemastine fumarate 2.68 mg oral tablet	Drug
40213153	influenza, seasonal, injectable	Drug
40166135	24 hr oxybutynin chloride 5 mg extended release oral tablet	Drug
435790	secondary polycythemia	Condition
139099	ingrowing nail	Condition
4158910	secondary malignant neoplasm of unknown site	Condition
40213244	typhoid vaccine, parenteral, acetone-killed, dried (u.s. military)	Drug
434374	anisocoria	Condition
19022750	carvedilol 12.5 mg oral tablet	Drug
40765102	cells counted [#]	Measurement
134442	systemic sclerosis	Condition
438365	phaeohyphomycosis	Condition
133729	hyperparathyroidism	Condition
441417	incoordination	Condition
36249709	500 ml glucose 100 mg/ml injection	Drug
440276	infection and/or inflammatory reaction due to internal prosthetic device, implant and/or graft	Condition
433514	abnormal hard tissue formation in pulp	Condition
375551	blepharochalasis	Condition
4185207	lesion of neck	Condition
4032878	hair follicle disorder	Condition
432883	recurrent major depressive episodes, moderate	Condition
4059049	mammography abnormal	Condition
4064036	generalized skin eruption caused by drug and medicament	Condition
19018787	allopurinol 300 mg oral tablet	Drug
45757543	hemorrhage of colon due to diverticulosis	Condition
440058	malignant lymphoma of extranodal and/or solid organ site	Condition
433417	gonorrhea	Condition
44785831	dapagliflozin 10 mg oral tablet	Drug
19019116	lovastatin 20 mg oral tablet	Drug
4115942	fibrohistiocytic tumor	Condition
75911	acquired hallux valgus	Condition
376125	disorder of eyelid	Condition
132583	postablative hypothyroidism	Condition
4008556	pseudocyst of pancreas	Condition
4145220	drug abuse, continuous	Condition
19078344	hydrocortisone 25 mg/ml topical cream	Drug
4175167	traumatic hemothorax	Condition
4317685	neoplasm of uncertain behavior of respiratory tract	Condition
4165417	complex partial seizure with impairment of consciousness	Condition
4332246	aneurysm	Condition
317585	aortic aneurysm	Condition
4094683	chest injury	Condition
36715557	pyogenic infection of skin and subcutaneous tissues caused by bacterium	Condition
436054	primary malignant neoplasm of undescended testis	Condition
200970	carcinoma in situ of prostate	Condition
78237	bicipital tenosynovitis	Condition
435553	epiphora	Condition
45765628	congenital brain aplasia	Condition
380375	organic personality disorder	Condition
4042836	disorder of head	Condition
4049623	moderate major depression, single episode	Condition
436470	fat necrosis of breast	Condition
939903	capsaicin 0.25 mg/ml topical cream	Drug
4202790	osteoarthritis of foot joint	Condition
73075	contusion of upper limb	Condition
74130	thoracic spondylosis without myelopathy	Condition
433862	congenital anomaly of tongue	Condition
433577	hammer toe	Condition
81659	traumatic arthropathy of the pelvic region and thigh	Condition
442425	lumbar post-laminectomy syndrome	Condition
253797	post-inflammatory pulmonary fibrosis	Condition
35603429	fentanyl 0.05 mg/ml injection	Drug
440230	closed fracture of proximal humerus, anatomical neck	Condition
4077895	pain in finger	Condition
19049335	potassium chloride 1.33 meq/ml oral solution	Drug
435517	acidosis	Condition
3046321	neutrophils [#/volume] in body fluid	Measurement
19078960	nandrolone 200 mg/ml injectable solution	Drug
4140207	nephrosclerosis	Condition
4169095	bradycardia	Condition
81175	contusion of chest	Condition
4280726	seasonal allergic rhinitis	Condition
40598639	closed fracture of shaft of radius and ulna	Condition
196925	secondary malignant neoplasm of retroperitoneum and peritoneum	Condition
44814548	droxidopa 200 mg oral capsule	Drug
715940	escitalopram 10 mg oral tablet	Drug
435626	tibial collateral ligament bursitis	Condition
19002365	fluocinonide 0.0005 mg/mg topical ointment	Drug
437113	asthenia	Condition
4115991	knee joint effusion	Condition
46270151	dependence on respiratory device	Condition
19067979	magnesium gluconate 200 mg/ml oral solution	Drug
133384	burn any degree involving less than 10 percent of body surface	Condition
436658	vitamin deficiency	Condition
4167097	spondylolisthesis	Condition
137829	aplastic anemia	Condition
437995	closed ill-defined fractures of upper limb	Condition
443796	infectious peritonitis	Condition
374954	optic neuritis	Condition
4130017	congenital hypothyroidism without goiter	Condition
438469	duodenal ulcer without hemorrhage, without perforation and without obstruction	Condition
3009508	creatinine [moles/volume] in urine	Measurement
134116	dermatitis due to drug and/or medicine taken internally	Condition
4098597	waldenstrxc3xb6m macroglobulinemia	Condition
442105	benign neoplasm of soft tissue	Condition
4120320	keratoconjunctivitis sicca	Condition
36674268	epidermal burn of head and/or neck	Condition
434327	cannabis abuse	Condition
3014646	fractional oxyhemoglobin in blood	Measurement
200765	chronic cholecystitis	Condition
43530656	nonproliferative diabetic retinopathy due to type 2 diabetes mellitus	Condition
443431	disorder of menstruation	Condition
40175174	levothyroxine sodium 0.025 mg oral tablet	Drug
134222	injury of forearm	Condition
138790	chronic periodontitis	Condition
40171671	benazepril hydrochloride 20 mg oral tablet	Drug
436940	metabolic syndrome x	Condition
440358	lipoma	Condition
715300	duloxetine 60 mg delayed release oral capsule	Drug
45757671	old retinal detachment	Condition
40242777	levobunolol hydrochloride 5 mg/ml ophthalmic solution	Drug
381569	myogenic ptosis	Condition
198401	neoplasm of uncertain behavior of bladder	Condition
4151083	fracture of one or more tarsal and metatarsal bones	Condition
81878	benign paroxysmal positional vertigo	Condition
4003171	benign neoplasm of meninges	Condition
438624	complication of renal dialysis	Condition
40760909	oxygen content in blood by calculation	Measurement
35604851	selexipag 1 mg oral tablet	Drug
375260	polyneuropathy in collagen vascular disease	Condition
261599	vocal cord paralysis	Condition
4048512	sprain of upper extremity	Condition
40213260	zoster vaccine, live	Drug
438531	chondromalacia	Condition
199075	neurogenic bladder	Condition
314658	cardiomegaly	Condition
76349	primary malignant neoplasm of urinary system	Condition
133728	congenital hypothyroidism	Condition
78474	hypertrophy of breast	Condition
433527	endometriosis	Condition
4326255	abdominal abscess	Condition
4286048	contact dermatitis of eyelid	Condition
441593	arteriovenous fistula of pulmonary vessels	Condition
437247	anemia of chronic disease	Condition
319826	secondary hypertension	Condition
23808	chronic peptic ulcer without hemorrhage, without perforation and without obstruction	Condition
436230	blood chemistry abnormal	Condition
73564	full thickness rotator cuff tear	Condition
437428	crushing injury	Condition
438077	invasive candidiasis	Condition
198683	viral hepatitis b without hepatic coma	Condition
321483	respiratory complication	Condition
764098	irradiation cystitis without hematuria	Condition
4245646	congenital septal defect of heart	Condition
19057195	ketamine 10 mg/ml injectable solution	Drug
195007	female stress incontinence	Condition
133280	alopecia	Condition
435026	obstetric pulmonary embolism	Condition
437847	partial retinal artery occlusion	Condition
3012133	amylase [enzymatic activity/volume] in body fluid	Measurement
440615	effect of exposure to external cause	Condition
379811	hypermature cataract	Condition
4015764	closed traumatic dislocation of hip	Condition
441515	primary malignant neoplasm of lower outer quadrant of female breast	Condition
75897	polyarthropathy	Condition
78234	hand joint pain	Condition
376691	old partial retinal detachment	Condition
197808	primary malignant neoplasm of soft tissues of trunk	Condition
4131812	polyglandular dysfunction and/or related disorders	Condition
43531929	influenza a virus vaccine, a-california-7-2009 (h1n1)-like virus 0.03 mg/ml / influenza a virus vaccine, a-victoria-361-2011 (h3n2)-like virus 0.03 mg/ml / influenza b virus vaccine b/brisbane/60/2008 antigen 0.03 mg/ml / influenza b virus vaccine, b-mass	Drug
40481531	sequela of chronic liver disease	Condition
201620	kidney stone	Condition
4335996	retinal dialysis	Condition
438760	chronic dacryocystitis	Condition
4331284	contusion of scalp	Condition
437382	urine finding	Condition
195314	nephrotic syndrome	Condition
40243494	carboxymethylcellulose sodium 5 mg/ml ophthalmic solution	Drug
4077081	superficial mycosis	Condition
440508	congenital disease	Condition
77734	contusion of lower leg	Condition
372888	sciatic nerve lesion	Condition
44784631	pain due to neoplastic disease	Condition
314754	wheezing	Condition
27587	disturbance of salivary secretion	Condition
4266809	diverticular disease	Condition
4035434	chondrocalcinosis due to pyrophosphate crystals of the knee	Condition
37203984	anal fistula	Condition
133737	acute thyroiditis	Condition
4168226	micturition frequency and polyuria	Condition
443619	refractory migraine variants	Condition
200450	disorder of urethra	Condition
4130842	neoplasm of lymph nodes of upper limb	Condition
433968	candidiasis	Condition
434911	recurrent major depressive episodes, severe, with psychosis	Condition
132702	erythema multiforme	Condition
4152163	injury of eye region	Condition
443731	renal disorder due to type 2 diabetes mellitus	Condition
435840	acute epiglottitis without obstruction	Condition
373412	otitis externa due to herpes zoster	Condition
40163285	rabeprazole sodium 20 mg delayed release oral tablet	Drug
375265	superficial punctate keratitis	Condition
432545	bacterial infectious disease	Condition
372896	stimulus deprivation amblyopia	Condition
437993	closed fracture of cervical spine	Condition
442287	rest pain	Condition
[truncated: 17,422 more rows]

## Sheet: rf.-3
concept_id	concept_name	domain_id
4137083	pain intensity rating scale	Measurement
35605482	2 ml ondansetron 2 mg/ml injection	Drug
3029305	ph of urine by automated test strip	Measurement
4092896	feces contents abnormal	Condition
3039919	specific gravity of urine by automated test strip	Measurement
40213311	herpes simplex virus, type 2 vaccine	Drug
312648	benign essential hypertension	Condition
4141684	delivered oxygen flow rate	Measurement
40227012	lidocaine hydrochloride 10 mg/ml injectable solution	Drug
4108289	non-invasive mean arterial pressure	Measurement
40220386	100 ml propofol 10 mg/ml injection	Drug
19076957	erythromycin 250 mg delayed release oral capsule	Drug
19020053	acetaminophen 500 mg oral tablet	Drug
35603428	2 ml fentanyl 0.05 mg/ml injection	Drug
375545	cataract	Condition
437827	pure hypercholesterolemia	Condition
381290	ocular hypertension	Condition
439297	nuclear senile cataract	Condition
40221381	150 ml sodium chloride 9 mg/ml injection	Drug
752092	prochlorperazine 25 mg rectal suppository	Drug
438720	mixed hyperlipidemia	Condition
134736	backache	Condition
19135374	calcium chloride 0.0014 meq/ml / potassium chloride 0.004 meq/ml / sodium chloride 0.103 meq/ml / sodium lactate 0.028 meq/ml injectable solution	Drug
902741	tobramycin 3 mg/ml ophthalmic solution	Drug
437663	fever	Condition
80180	osteoarthritis	Condition
77670	chest pain	Condition
4164898	diverticulosis of large intestine without diverticulitis	Condition
19078924	midazolam 1 mg/ml injectable solution	Drug
40213225	staphylococcus bacteriophage lysate	Drug
433316	dizziness and giddiness	Condition
19019419	ondansetron 4 mg oral tablet	Drug
40232756	oxycodone hydrochloride 5 mg oral tablet	Drug
42708415	docusate sodium 250 mg oral capsule	Drug
40163869	1 ml meperidine hydrochloride 100 mg/ml cartridge	Drug
81611	diverticular disease of colon	Condition
377274	nonsenile cataract	Condition
432867	hyperlipidemia	Condition
19121591	saccharomyces boulardii 250 mg oral capsule	Drug
254761	cough	Condition
40171396	1 ml hydromorphone hydrochloride 1 mg/ml prefilled syringe	Drug
46287618	2 ml midazolam 1 mg/ml injection	Drug
40241504	dexamethasone phosphate 4 mg/ml injectable solution	Drug
432795	traumatic and/or non-traumatic injury	Condition
80502	osteoporosis	Condition
40162515	acetaminophen 325 mg / hydrocodone bitartrate 5 mg oral tablet	Drug
320128	essential hypertension	Condition
432895	cortical senile cataract	Condition
35605480	ondansetron injection	Drug
46287338	cefazolin 1000 mg injection	Drug
443530	hematochezia	Condition
19122473	lenalidomide 10 mg oral capsule	Drug
19012110	ascorbic acid 100 mg chewable tablet	Drug
381295	senile cataract	Condition
437541	glaucoma	Condition
4191597	disorder of refraction	Condition
40213318	human immunodeficiency virus vaccine	Drug
42707286	phenylephrine hydrochloride 10 mg/ml injectable solution	Drug
35606194	5 ml alfentanil 0.5 mg/ml injection	Drug
40213198	pneumococcal conjugate vaccine, 13 valent	Drug
4000609	disorder of upper gastrointestinal tract	Condition
19112656	100 ml acetaminophen 10 mg/ml injection	Drug
4103703	melena	Condition
196436	internal hemorrhoids	Condition
948890	polyvinyl alcohol 0.014 ml/ml / povidone 6 mg/ml ophthalmic solution	Drug
40167259	polyethylene glycol 3350 17000 mg powder for oral solution	Drug
4043371	inflammatory disorder of digestive tract	Condition
35604352	2 ml lidocaine hydrochloride 20 mg/ml injection	Drug
40064205	midazolam injectable solution	Drug
1127433	acetaminophen 325 mg oral tablet	Drug
40163870	1 ml meperidine hydrochloride 25 mg/ml cartridge	Drug
435262	primary open angle glaucoma	Condition
40240859	1 ml ephedrine sulfate 50 mg/ml injection	Drug
77234	benign neoplasm of colon	Condition
19079171	ondansetron 8 mg oral tablet	Drug
435988	motor vehicle accident, driver	Condition
4206148	syncope and collapse	Condition
75860	constipation	Condition
4008576	diabetes mellitus without complication	Condition
378425	blepharitis	Condition
4110815	sensorineural hearing loss, bilateral	Condition
80824	senile osteoporosis	Condition
40237613	adenovirus type 4 vaccine live	Drug
19077548	gabapentin 300 mg oral capsule	Drug
40244026	naloxone hydrochloride 0.4 mg/ml injectable solution	Drug
41267389	gadobutrol injectable solution	Drug
377285	mature cataract	Condition
315286	chronic ischemic heart disease	Condition
4193704	type 2 diabetes mellitus without complication	Condition
40481919	coronary atherosclerosis	Condition
437530	disorder of lipid metabolism	Condition
40213245	typhoid vaccine, unspecified formulation	Drug
30753	esophagitis	Condition
40213230	tetanus toxoid, reduced diphtheria toxoid, and acellular pertussis vaccine, adsorbed	Drug
19131109	nda020983 60 actuat albuterol 0.09 mg/actuat metered dose inhaler	Drug
4024561	pain in lower limb	Condition
377861	disorder of refraction and/or accommodation	Condition
444239	postprocedural state finding	Condition
441284	open-angle glaucoma	Condition
19049684	potassium chloride 10 meq extended release oral tablet	Drug
195562	hemorrhoids	Condition
762289	pain in left knee	Condition
36885577	sodium chloride injectable suspension	Drug
3007070	cholesterol in hdl [mass/volume] in serum or plasma	Measurement
3007326	left ventricular ejection fraction by us 2d modified biplane	Measurement
40225811	5 ml lidocaine hydrochloride 20 mg/ml prefilled syringe	Drug
2718651	unclassified drugs	Drug
963359	glycopyrrolate 0.2 mg/ml injectable solution	Drug
19110450	lidocaine 10 mg	Drug
4353938	end tidal carbon dioxide concentration	Measurement
373769	nuclear cataract	Condition
81902	urinary tract infectious disease	Condition
762297	pain in right knee	Condition
321318	angina pectoris	Condition
42707627	rocuronium bromide 10 mg/ml injectable solution	Drug
201061	diaphragmatic hernia	Condition
19075380	ciprofloxacin 500 mg oral tablet	Drug
3049187	glomerular filtration rate/1.73 sq m.predicted among non-blacks [volume rate/area] in serum, plasma or blood by creatinine-based formula (mdrd)	Measurement
1154186	fentanyl 0.1 mg	Drug
40213146	influenza, injectable, quadrivalent, preservative free	Drug
194133	low back pain	Condition
257011	acute upper respiratory infection	Condition
372448	loss of consciousness	Condition
73008	enthesopathy	Condition
929889	lansoprazole 30 mg delayed release oral capsule	Drug
197381	epigastric pain	Condition
717166	neostigmine methylsulfate 1 mg/ml injectable solution	Drug
313502	benign hypertensive heart disease without congestive heart failure	Condition
764123	atherosclerosis of coronary artery without angina pectoris	Condition
40175289	polyethylene glycol 3350 236000 mg / potassium chloride 2970 mg / sodium bicarbonate 6740 mg / sodium chloride 5860 mg / sodium sulfate 22740 mg powder for oral solution	Drug
432875	anemia due to chronic blood loss	Condition
437851	open angle with borderline intraocular pressure	Condition
3022217	inr in platelet poor plasma by coagulation assay	Measurement
40213202	pneumococcal vaccine, unspecified formulation	Drug
4216244	preoperative state	Condition
19020131	bisacodyl 10 mg rectal suppository	Drug
192667	atrophic gastritis	Condition
46275347	0.5 ml pneumococcal capsular polysaccharide type 1 vaccine 0.05 mg/ml / pneumococcal capsular polysaccharide type 10a vaccine 0.05 mg/ml / pneumococcal capsular polysaccharide type 11a vaccine 0.05 mg/ml / pneumococcal capsular polysaccharide type 12f vac	Drug
438485	postoperative state	Condition
4022201	injury of musculoskeletal system	Condition
19019073	ibuprofen 600 mg oral tablet	Drug
77079	spinal stenosis	Condition
437038	blood in urine	Condition
4102183	borderline glaucoma	Condition
378427	tear film insufficiency	Condition
3053283	glomerular filtration rate/1.73 sq m.predicted among blacks [volume rate/area] in serum, plasma or blood by creatinine-based formula (mdrd)	Measurement
35624213	secondary cataract	Condition
4109420	open-angle glaucoma - borderline	Condition
201820	diabetes mellitus	Condition
4245997	body mass index	Observation
137626	seborrheic dermatitis of scalp	Condition
2718807	prescription drug, oral, non chemotherapeutic, nos	Drug
439777	anemia	Condition
40240688	docusate sodium 100 mg oral capsule	Drug
317576	coronary arteriosclerosis	Condition
197913	disorder of function of stomach	Condition
19019113	lorazepam 1 mg oral tablet	Drug
4033837	melanocytic nevus of trunk	Condition
315078	palpitations	Condition
319034	hypertensive heart disease without congestive heart failure	Condition
442588	obstructive sleep apnea syndrome	Condition
40162511	acetaminophen 325 mg / hydrocodone bitartrate 10 mg oral tablet	Drug
4224926	obstruction of esophagus	Condition
19093967	100 ml magnesium sulfate 10 mg/ml injection	Drug
317898	malignant essential hypertension	Condition
19134047	tramadol hydrochloride 50 mg oral tablet	Drug
192671	gastrointestinal hemorrhage	Condition
374028	age related macular degeneration	Condition
35603224	10 ml furosemide 10 mg/ml injection	Drug
19019112	lorazepam 0.5 mg oral tablet	Drug
4041437	radiologic finding	Condition
35864285	propofol 10 mg injectable solution	Drug
40160973	0.4 ml enoxaparin sodium 100 mg/ml prefilled syringe	Drug
200219	abdominal pain	Condition
4224741	degenerative disorder of macula	Condition
40166540	tamsulosin hydrochloride 0.4 mg oral capsule	Drug
4268622	stricture of esophagus	Condition
4291304	dermatosis of eyelid	Condition
376973	cataract secondary to ocular disease	Condition
37018196	prediabetes	Condition
194382	external hemorrhoids	Condition
437267	peripheral retinal degeneration	Condition
40484102	abnormal finding on evaluation procedure	Condition
35603556	lidocaine 0.05 mg/mg medicated patch	Drug
374358	excess skin of eyelid	Condition
40223140	1 ml morphine sulfate 2 mg/ml prefilled syringe	Drug
37119138	iron deficiency anemia due to blood loss	Condition
72993	localized, primary osteoarthritis	Condition
4150125	persistent pain following procedure	Condition
43011870	0.5 ml heparin sodium, porcine 10000 unt/ml cartridge	Drug
440897	motor vehicle accident victim	Condition
40232454	diphenhydramine hydrochloride 50 mg/ml injectable solution	Drug
4079750	osteoarthritis of knee	Condition
1545996	atorvastatin 40 mg oral tablet	Drug
81390	idiopathic osteoporosis	Condition
4329041	pain	Condition
40164994	meperidine hydrochloride 100 mg	Drug
43012671	ergocalciferol 50000 unt oral capsule	Drug
42800034	0.65 ml varicella-zoster virus vaccine live (oka-merck) strain 29800 unt/ml injection	Drug
3040494	transfuse packed erythrocytes units [#]	Measurement
134057	disorder of cardiovascular system	Condition
444115	disorder of bursa	Condition
40213194	parainfluenza-3 virus vaccine	Drug
4307254	closed fracture	Condition
438727	atypical depressive disorder	Condition
19131116	magnesium chloride 0.00148 meq/ml / potassium chloride 0.00497 meq/ml / sodium acetate 0.027 meq/ml / sodium chloride 0.0899 meq/ml / sodium gluconate 5.02 mg/ml injectable solution	Drug
315296	preinfarction syndrome	Condition
74731	hypertrophic osteoarthropathy	Condition
4353936	inspired oxygen concentration	Observation
257007	allergic rhinitis	Condition
19123989	albuterol 0.83 mg/ml inhalation solution	Drug
40231925	acetaminophen 325 mg / oxycodone hydrochloride 5 mg oral tablet	Drug
4282096	major depression, single episode	Condition
137275	disorder of muscle	Condition
4175154	disorder of the peripheral nervous system	Condition
35604011	10 ml bupivacaine hydrochloride 2.5 mg/ml injection	Drug
4180628	disorder of body system	Condition
4271013	melanocytic nevus	Condition
437677	abnormal findings on diagnostic imaging of lung	Condition
442555	breathing painful	Condition
4172432	hyperpigmentation of skin	Condition
40162311	diclofenac sodium 0.01 mg/mg topical gel	Drug
40213201	pneumococcal polysaccharide vaccine, 23 valent	Drug
35603836	10 ml bupivacaine hydrochloride 5 mg/ml injection	Drug
4108290	invasive mean arterial pressure	Measurement
45775831	sotalol hydrochloride 5 mg/ml oral solution	Drug
19073712	aspirin 81 mg delayed release oral tablet	Drug
40243759	doxorubicin hydrochloride 2 mg/ml injectable solution	Drug
78232	shoulder joint pain	Condition
197006	residual hemorrhoidal skin tags	Condition
4168213	chest pain on breathing	Condition
36249687	1000 ml glucose 50 mg/ml / sodium chloride 4.5 mg/ml injection	Drug
19080217	pantoprazole 40 mg delayed release oral tablet	Drug
4150062	knee pain	Condition
439727	human immunodeficiency virus infection	Condition
433595	edema	Condition
46234523	doxycycline hyclate 100 mg oral capsule	Drug
42537729	aortocoronary bypass graft present	Condition
1742255	levofloxacin 500 mg oral tablet	Drug
44784217	cardiac arrhythmia	Condition
1545997	atorvastatin 10 mg oral tablet	Drug
40221700	codeine phosphate 2 mg/ml / guaifenesin 20 mg/ml oral solution	Drug
19073093	amlodipine 10 mg oral tablet	Drug
19019418	omeprazole 20 mg delayed release oral capsule	Drug
37116361	accidental wound during procedure	Condition
43011892	heparin sodium, porcine 100 unt/ml prefilled syringe	Drug
19075034	cephalexin 500 mg oral capsule	Drug
436096	chronic pain	Condition
19095165	cholecalciferol 1000 unt oral tablet	Drug
72986	disorder of lower leg	Condition
46234047	3 ml insulin, aspart, human 100 unt/ml pen injector	Drug
1836434	sulfamethoxazole 800 mg / trimethoprim 160 mg oral tablet	Drug
40232444	diphenhydramine hydrochloride 25 mg oral capsule	Drug
19077653	glucose 4000 mg chewable tablet	Drug
1332495	amlodipine 2.5 mg / atorvastatin 10 mg oral tablet	Drug
40479625	atherosclerosis of artery	Condition
260427	common cold	Condition
381591	cerebrovascular disease	Condition
4272240	malaise	Condition
381864	subjective tinnitus	Condition
19079322	100 ml potassium chloride 0.1 meq/ml injection	Drug
197032	hyperplasia of prostate	Condition
1332419	amlodipine 5 mg oral tablet	Drug
435543	primary angle-closure glaucoma	Condition
19123592	atorvastatin 20 mg oral tablet	Drug
40164946	metformin hydrochloride 850 mg oral tablet	Drug
4228686	anal polyp	Condition
938330	sennosides, usp 8.6 mg oral tablet	Drug
45766714	inflammatory dermatosis	Condition
4301699	neuropathy	Condition
1551192	prednisone 5 mg oral tablet	Drug
138525	pain in limb	Condition
197236	uterine leiomyoma	Condition
381570	mechanical ptosis	Condition
43530621	acute postoperative pain	Condition
379019	conjunctivitis	Condition
3011948	monocytes/100 leukocytes in blood by automated count	Measurement
443412	type 1 diabetes mellitus without complication	Condition
1551101	prednisone 10 mg oral tablet	Drug
140214	eruption	Condition
40213251	varicella virus vaccine	Drug
36250141	fluticasone propionate 0.05 mg/actuat metered dose nasal spray	Drug
4263576	abdominal wind pain	Condition
37017182	joint pain of pelvic region	Condition
4305080	abnormal breathing	Condition
374366	sensorineural hearing loss	Condition
138225	disorder of sebaceous gland	Condition
443767	disorder of eye due to diabetes mellitus	Condition
752209	2 ml prochlorperazine 5 mg/ml injection	Drug
4216644	rectal polyp	Condition
43011826	heparin sodium, porcine 1000 unt/ml injectable solution	Drug
134453	bursitis	Condition
4223659	fatigue	Condition
138825	actinic keratosis	Condition
40226969	lidocaine hydrochloride 0.02 mg/mg topical gel	Drug
4091513	passing flatus	Condition
902196	menthol 5.8 mg oral lozenge	Drug
19077241	famotidine 20 mg oral tablet	Drug
40173104	hydromorphone hydrochloride 2 mg/ml injectable solution	Drug
35603233	efmoroctocog alfa 1 unt injection	Drug
378253	headache	Condition
440068	psychosexual dysfunction	Condition
4152350	burping	Condition
372629	nonexudative age-related macular degeneration	Condition
4117695	pain in left lower limb	Condition
1551170	prednisone 20 mg oral tablet	Drug
73241	anal and rectal polyp	Condition
4029735	disorder of carbohydrate absorption	Condition
4041280	postpartum finding	Condition
375415	injury of head	Condition
3037511	lymphocytes/100 leukocytes in blood by automated count	Measurement
3026893	collection duration of unspecified specimen	Measurement
316437	cerebral atherosclerosis	Condition
1154380	albuterol 5 mg/ml inhalation solution	Drug
318443	arteriosclerotic vascular disease	Condition
957136	furosemide 40 mg oral tablet	Drug
46287340	cefazolin 500 mg injection	Drug
443733	disorder of eye with type 2 diabetes mellitus	Condition
199991	disorder of transplanted kidney	Condition
373204	conjunctival xerosis	Condition
377575	tinnitus	Condition
4042584	serum lipids high	Condition
40221382	sodium chloride 9 mg/ml injection	Drug
1551927	fenofibrate 130 mg oral capsule	Drug
19070371	sodium phosphate, dibasic 59.3 mg/ml / sodium phosphate, monobasic 161 mg/ml enema	Drug
3008342	neutrophils/100 leukocytes in blood by automated count	Measurement
314054	aortic valve disorder	Condition
434613	generalized anxiety disorder	Condition
40213249	vaccinia (smallpox) vaccine, diluted	Drug
378424	astigmatism	Condition
374375	impacted cerumen	Condition
377886	chronic purulent otitis media	Condition
4163261	malignant tumor of prostate	Condition
3013869	basophils/100 leukocytes in blood by automated count	Measurement
36713238	abnormal finding on auditory function study	Condition
46287424	1 ml ketorolac tromethamine 30 mg/ml injection	Drug
975505	hydrocortisone 100 mg injection	Drug
376382	tension-type headache	Condition
37206102	malabsorption syndrome due to intolerance to lactose	Condition
762294	pain in right foot	Condition
40213154	influenza, seasonal, injectable, preservative free	Drug
316139	heart failure	Condition
4027384	inflammatory disorder	Condition
254443	sjxc3xb6gren's syndrome	Condition
19077344	ferrous sulfate 325 mg oral tablet	Drug
715235	baclofen 10 mg oral tablet	Drug
1593185	0.5 ml influenza a virus a/hong kong/4801/2014 (h3n2) antigen 0.03 mg/ml / influenza a virus a/singapore/gp1908/2015 (h1n1) antigen 0.03 mg/ml / influenza b virus b/brisbane/60/2008 antigen 0.03 mg/ml / influenza b virus b/phuket/3073/2013 antigen 0.03 mg	Drug
3037121	protein [mass/volume] in urine	Measurement
40074086	phenylephrine injectable solution	Drug
441188	victim, pedestrian in vehicular and/or traffic accident	Condition
3012565	volume of 24 hour urine	Measurement
40233964	triamcinolone acetonide 0.001 mg/mg topical ointment	Drug
4035439	idiopathic osteoarthritis	Condition
439502	postoperative pain	Condition
443769	degeneration of lumbar intervertebral disc	Condition
4096682	bleeding from nose	Condition
19077546	furosemide 20 mg oral tablet	Drug
35604710	betamethasone 0.5 mg/ml topical spray	Drug
201418	flatulence, eructation and gas pain	Condition
1518606	dexamethasone 1 mg	Drug
4090425	altered sensation of skin	Condition
255573	chronic obstructive lung disease	Condition
42539502	transplanted kidney present	Condition
440383	depressive disorder	Condition
1593966	50 ml sodium bicarbonate 84 mg/ml injection	Drug
376124	pinguecula	Condition
193402	bacterial enteritis	Condition
765131	pain in left foot	Condition
433740	immunodeficiency disorder	Condition
319835	congestive heart failure	Condition
1113346	aspirin 81 mg chewable tablet	Drug
134438	contact dermatitis	Condition
4158911	non-rheumatic heart valve disorder	Condition
137351	epidermoid cyst of skin	Condition
40226837	epinephrine 0.01 mg/ml / lidocaine hydrochloride 10 mg/ml injectable solution	Drug
19073777	azithromycin 250 mg oral tablet	Drug
4115171	pain in right lower limb	Condition
197925	hemorrhage of rectum and anus	Condition
4170554	hip pain	Condition
915209	bacitracin 5000 unt/ml injectable solution	Drug
137682	skin sensation disturbance	Condition
313217	atrial fibrillation	Condition
4317258	disorder of skin	Condition
317893	paroxysmal supraventricular tachycardia	Condition
3663197	glaucoma suspect	Condition
312437	dyspnea	Condition
316127	vitreous opacities	Condition
197444	vascular complication of medical care	Condition
443730	nervous system disorder due to diabetes mellitus	Condition
40166828	24 hr metoprolol succinate 25 mg extended release oral tablet	Drug
4172857	menopause finding	Condition
193782	end-stage renal disease	Condition
437758	dependence on enabling machine or device	Condition
19080128	lisinopril 10 mg oral tablet	Drug
1113076	ipratropium bromide 0.2 mg/ml inhalation solution	Drug
321052	peripheral vascular disease	Condition
200962	primary malignant neoplasm of prostate	Condition
434228	passenger in vehicular and/or traffic accident	Condition
40163500	zolpidem tartrate 5 mg oral tablet	Drug
438749	posterior subcapsular polar senile cataract	Condition
4149084	vaginitis	Condition
35624677	sebaceous cyst of skin	Condition
43022059	disease of non-coronary systemic artery	Condition
379832	mixed conductive and sensorineural hearing loss	Condition
36249701	500 ml glucose 50 mg/ml / sodium chloride 9 mg/ml injection	Drug
40228214	cetirizine hydrochloride 10 mg oral tablet	Drug
19078106	hydrochlorothiazide 25 mg oral tablet	Drug
4041285	urogenital finding	Condition
19078921	2 ml metoclopramide 5 mg/ml injection	Drug
440329	herpes zoster without complication	Condition
442256	disorder of bursa of shoulder region	Condition
40221355	vancomycin 1000 mg injection	Drug
76194	osteoarthrosis involving multiple sites but not designated as generalized	Condition
436336	herpes zoster with nervous system complication	Condition
40163473	trazodone hydrochloride 50 mg oral tablet	Drug
4346975	lumbar spondylosis	Condition
1560751	50 ml glucose 500 mg/ml prefilled syringe	Drug
312327	acute myocardial infarction	Condition
3018920	vancomycin [mass/volume] in serum or plasma --trough	Measurement
3017250	creatinine [mass/volume] in urine	Measurement
3027114	cholesterol [mass/volume] in serum or plasma	Measurement
438867	generalized aches and pains	Condition
136788	spinal stenosis of lumbar region	Condition
4006969	acute respiratory disease	Condition
196168	irregular periods	Condition
81303	labyrinthine disorder	Condition
40173098	hydromorphone hydrochloride 2 mg oral tablet	Drug
441737	contusion	Condition
260139	acute bronchitis	Condition
1594367	nda201739 0.3 ml epinephrine 1 mg/ml auto-injector	Drug
43530807	allergic disposition	Condition
40213176	meningococcal c conjugate vaccine	Drug
40163492	zolpidem tartrate 10 mg oral tablet	Drug
31317	dysphagia	Condition
4115386	finding of respiration	Condition
993653	magnesium oxide 400 mg oral tablet	Drug
201618	disorder of intestine	Condition
375550	senile corneal changes	Condition
442165	loss of appetite	Observation
36249718	50 ml glucose 500 mg/ml injection	Drug
440392	retinal vascular occlusion	Condition
75512	carcinoma in situ of colon	Condition
4096347	gouty arthropathy	Condition
4339410	disorder of skeletal system	Condition
74174	urinary symptoms	Condition
133727	thyrotoxicosis without goiter or other cause	Condition
4047791	abnormal body temperature	Condition
19078960	nandrolone 200 mg/ml injectable solution	Drug
439926	malaise and fatigue	Condition
40167213	metoprolol tartrate 25 mg oral tablet	Drug
440321	helicobacter-associated disease	Condition
375557	cerebral embolism	Condition
4151978	post-herpetic neuritis	Condition
376065	neurological disorder with type 2 diabetes mellitus	Condition
432312	chronic angle-closure glaucoma	Condition
45776321	tetracaine hydrochloride 5 mg/ml ophthalmic solution	Drug
40480893	nonspecific tuberculin test reaction	Condition
4153380	disorder of carotid artery	Condition
4048785	vertebrobasilar territory transient ischemic attack	Condition
42538169	disorder of eye with type 1 diabetes mellitus	Condition
443238	diabetic - poor control	Condition
319041	orthostatic hypotension	Condition
140172	erythematosquamous dermatosis	Condition
19126594	risperidone 12.5 mg injection	Drug
19080125	latanoprost 0.05 mg/ml ophthalmic solution	Drug
4142875	solitary nodule of lung	Condition
19019072	ibuprofen 400 mg oral tablet	Drug
373503	transient cerebral ischemia	Condition
434547	complication of surgical procedure	Condition
376683	nonproliferative diabetic retinopathy	Condition
1154321	2 ml fentanyl 0.05 mg/ml cartridge	Drug
4012368	increased frequency of urination	Condition
135618	pruritic rash	Condition
1539411	simvastatin 20 mg oral tablet	Drug
4001450	lumbago with sciatica	Condition
40169766	levothyroxine sodium 0.1 mg oral tablet	Drug
19019273	naproxen 500 mg oral tablet	Drug
3009744	mchc [mass/volume] by automated count	Measurement
45892177	empagliflozin 25 mg / linagliptin 5 mg oral tablet	Drug
442077	anxiety disorder	Condition
4169905	foot pain	Condition
435506	benign neoplastic disease	Condition
4166666	shoulder pain	Condition
19029025	celecoxib 200 mg oral capsule	Drug
433931	accidental poisoning by drug primarily affecting cardiovascular system	Condition
433197	pseudoexfoliation of lens capsule	Condition
201069	peptic ulcer without hemorrhage, without perforation and without obstruction	Condition
141375	hypertrophic condition of skin	Condition
40171661	benazepril hydrochloride 10 mg oral tablet	Drug
4244662	disorder of musculoskeletal system	Condition
45892078	palbociclib 100 mg oral capsule	Drug
40213209	rabies vaccine, unspecified formulation	Drug
377885	disorder of eye movements	Condition
4089462	ventricular premature complex	Condition
381859	infective otitis externa	Condition
4091901	aberrant premature complexes	Condition
319843	mitral valve disorder	Condition
136184	pruritus of skin	Condition
19057271	lorazepam 2 mg/ml injectable solution	Drug
4214376	hyperglycemia	Condition
4061844	skin changes due to chronic exposure to non-ionizing radiation	Condition
4260535	diverticulitis of large intestine	Condition
3023323	follitropin [units/volume] in serum or plasma	Measurement
19115197	amoxicillin 875 mg / clavulanate 125 mg oral tablet	Drug
19074558	calcium carbonate 500 mg chewable tablet	Drug
40213141	influenza, high dose seasonal, preservative-free	Drug
376115	cystoid macular retinal degeneration	Condition
261687	hemoptysis	Condition
42873646	0.5 ml influenza a virus vaccine, a-california-7-2009 (h1n1)-like virus 0.03 mg/ml / influenza a virus vaccine, a-victoria-361-2011 (h3n2)-like virus 0.03 mg/ml / influenza b virus vaccine, b-wisconsin-1-2010-like virus 0.03 mg/ml prefilled syringe	Drug
439082	menopausal syndrome	Condition
46234346	nitrofurantoin, macrocrystals 25 mg / nitrofurantoin, monohydrate 75 mg oral capsule	Drug
40213268	anthrax vaccine	Drug
198803	benign prostatic hyperplasia	Condition
3655355	erectile dysfunction	Condition
434303	benign neoplasm of rectum and anal canal	Condition
948637	polymyxin b 10000 unt/ml / trimethoprim 1 mg/ml ophthalmic solution	Drug
1593352	0.5 ml influenza a virus a/hong kong/4801/2014 (h3n2) antigen 0.12 mg/ml / influenza a virus a/michigan/45/2015 (h1n1) antigen 0.12 mg/ml / influenza b virus b/brisbane/60/2008 antigen 0.12 mg/ml prefilled syringe	Drug
40166448	oxybutynin chloride 5 mg oral tablet	Drug
36249642	microencapsulated potassium chloride 20 meq extended release oral tablet	Drug
377889	hearing loss	Condition
40728560	sodium chloride 500000 mg	Drug
4171917	localized edema	Condition
74138	pathological fracture of vertebra	Condition
443732	disorder due to type 2 diabetes mellitus	Condition
316822	heart murmur	Condition
40950844	triamcinolone 10 mg	Drug
19077547	gabapentin 100 mg oral capsule	Drug
19046742	aspirin 325 mg oral tablet	Drug
19023551	omeprazole 40 mg delayed release oral capsule	Drug
439215	traumatic injury due to event	Condition
40164505	clobetasol propionate 0.0005 mg/mg topical ointment	Drug
1136682	benzonatate 100 mg oral capsule	Drug
42707562	phenylephrine hydrochloride 25 mg/ml ophthalmic solution	Drug
317248	disorder of hematopoietic structure	Condition
4154290	paroxysmal atrial fibrillation	Condition
3023421	hepatitis b virus surface ab [units/volume] in serum	Measurement
4119158	neutropenic disorder	Condition
192286	intestinal disaccharidase deficiency	Condition
1107882	loratadine 10 mg oral tablet	Drug
443608	bilateral sensory hearing loss	Condition
200843	finding of frequency of urination	Condition
198124	kidney disease	Condition
381581	chalazion	Condition
40167196	5 ml metoprolol tartrate 1 mg/ml injection	Drug
40169706	labetalol hydrochloride 5 mg/ml injectable solution	Drug
197672	urinary incontinence	Condition
4221495	cataract due to diabetes mellitus type 2	Condition
3010457	eosinophils/100 leukocytes in blood by automated count	Measurement
4248728	snoring	Condition
19074247	bisacodyl 5 mg delayed release oral tablet	Drug
376712	purulent otitis media	Condition
40232707	oxycodone hydrochloride 10 mg oral tablet	Drug
43022062	cardiovascular system complication of procedure	Condition
4117779	peripheral nerve disease	Condition
444457	benign neoplasm of rectum	Condition
79106	arthralgia of the pelvic region and thigh	Condition
40213272	botulinum antitoxin	Drug
906116	tropicamide 10 mg/ml ophthalmic solution	Drug
1718370	heparin injectable solution	Drug
40173507	0.5 ml streptococcus pneumoniae serotype 1 capsular antigen diphtheria crm197 protein conjugate vaccine 0.0044 mg/ml / streptococcus pneumoniae serotype 14 capsular antigen diphtheria crm197 protein conjugate vaccine 0.0044 mg/ml / streptococcus pneumonia	Drug
43021237	secondary erectile dysfunction	Condition
201340	gastritis	Condition
4240913	benign neoplasm of anus	Condition
432596	immune defect	Condition
77025	diverticulitis of colon	Condition
19019336	nitroglycerin 0.4 mg sublingual tablet	Drug
3012030	mch [entitic mass] by automated count	Measurement
141960	skin finding	Condition
24134	neck pain	Condition
4112820	legionella pneumonia	Condition
198075	condyloma acuminatum of the anogenital region	Condition
4157332	malignant neoplasm of female breast	Condition
436070	vitamin d deficiency	Condition
135473	dermatophytosis	Condition
35605885	50 ml albumin human, usp 50 mg/ml injection	Drug
19073187	amoxicillin 500 mg oral capsule	Drug
1551100	prednisone 1 mg oral tablet	Drug
4144111	gastroesophageal reflux disease without esophagitis	Condition
4222174	rheumatic disease of mitral valve	Condition
19021102	mycophenolate mofetil 250 mg oral capsule	Drug
1717707	valacyclovir 1000 mg oral tablet	Drug
199866	acute gastritis	Condition
372328	otitis media	Condition
437521	familial hyperchylomicronemia	Condition
372409	sciatica	Condition
46275916	1 ml epinephrine 1 mg/ml injection	Drug
723042	diazepam 5 mg oral tablet	Drug
312950	ige-mediated allergic asthma	Condition
3023599	mcv [entitic volume] by automated count	Measurement
441840	clinical finding	Condition
40185304	losartan potassium 50 mg oral tablet	Drug
40482801	type ii diabetes mellitus uncontrolled	Condition
4299417	basal cell carcinoma of face	Condition
381549	migraine with aura	Condition
438725	disorder of magnesium metabolism	Condition
4064161	cirrhosis of liver	Condition
443563	arteriosclerosis of coronary artery bypass graft	Condition
194475	hiccoughs	Condition
35606310	30 ml ropivacaine hydrochloride 5 mg/ml injection	Drug
929953	lansoprazole 15 mg delayed release oral capsule	Drug
42902114	methylprednisolone acetate 80 mg/ml injectable suspension	Drug
950641	tacrolimus 1 mg oral capsule	Drug
195312	functional disorder of bladder	Condition
4266188	disorder of body wall	Condition
4109701	conjunctival degenerations and deposits	Condition
40173612	alendronic acid 70 mg oral tablet	Drug
4113821	anxiety state	Condition
40483107	inflamed seborrheic keratosis	Condition
4239682	chronic phototoxic dermatitis	Condition
435788	disorder of phosphorus metabolism	Condition
4285898	polyp of colon	Condition
374924	generalized convulsive epilepsy	Condition
46275376	1000 ml heparin sodium, porcine 2 unt/ml injection	Drug
45768910	uncomplicated asthma	Condition
441829	hyperosmolality and or hypernatremia	Condition
40171852	verapamil hydrochloride 120 mg oral tablet	Drug
75617	degenerative joint disease involving multiple joints	Condition
19073619	ascorbic acid 500 mg extended release oral capsule	Drug
740242	1 ml fentanyl 0.05 mg/ml prefilled syringe	Drug
40227101	lidocaine hydrochloride 40 mg/ml mucous membrane topical solution	Drug
45773176	low grade squamous intraepithelial lesion on cervical papanicolaou smear	Condition
374313	neoplasm of uncertain behavior of soft tissues	Condition
194692	cirrhosis - non-alcoholic	Condition
1518292	dexamethasone 4 mg oral tablet	Drug
30133	acute laryngitis	Condition
253954	pulmonary tuberculosis	Condition
444078	inflammation of cervix	Condition
256451	bronchitis	Condition
374043	hereditary corneal dystrophy	Condition
19131007	ascorbic acid 4700 mg / polyethylene glycol 3350 100000 mg / potassium chloride 1015 mg / sodium ascorbate 5900 mg / sodium chloride 2690 mg / sodium sulfate 7500 mg powder for oral solution	Drug
196061	benign neoplasm of stomach	Condition
444094	finding related to pregnancy	Condition
381035	vertigo of central origin	Condition
[truncated: 21,002 more rows]

## Sheet: rf.-1
concept_id	concept_name	domain_id
[truncated: 23,079 more rows]

[truncated: 16 more sheets: rf.0, rf.m.-7, rf.m.-5, rf.m.-3, rf.m.-1, rf.m.0, rf.dv.-7, rf.dv.-5, rf.dv.-3, rf.dv.-1, rf.dv.0, rf.m.dv.-7, rf.m.dv.-5, rf.m.dv.-3, rf.m.dv.-1, rf.m.dv.0]
