# Supplementary material for: Leveraging electronic health records and knowledge networks for Alzheimer’s disease prediction and sex-specific biological insights
Source: Nat Aging. 2024 Feb 21;4(3):379–95. doi: 10.1038/s43587-024-00573-8 (PMC10950787; doi:10.1038/s43587-024-00573-8)
Supplement: Supplementary file 4 — List of mappings from ICD-10 codes G[123]* to OMOP codes for determining exclusion of controls. The mapping was generated and manually reviewed to create a white-list of certain codes and approve exclusion of dementia-related codes. [file 43587_2024_573_MOESM4_ESM.csv]

ICD OMOP Concept ID	Original Concept Name	Original ICD-10 Code	Mapped OMOP Concept ID	Mapped Concept Name	Mapped Code	Original	Mapped:
35207314	Huntington's disease	G10	374341	Huntington's chorea	SNOMED:58756001	Original OMOP ID: 35207314, ICD-10 Code G10	Mapped OMOP ID: 374341, Code SNOMED:58756001
1568279	Hereditary ataxia	G11	35207318	Cerebellar ataxia with defective DNA repair	ICD10CM:G11.3	Original OMOP ID: 1568279, ICD-10 Code G11	Mapped OMOP ID: 35207318, Code ICD10CM:G11.3
1568279	Hereditary ataxia	G11	35207321	Hereditary ataxia, unspecified	ICD10CM:G11.9	Original OMOP ID: 1568279, ICD-10 Code G11	Mapped OMOP ID: 35207321, Code ICD10CM:G11.9
1568279	Hereditary ataxia	G11	4263879	Marie's cerebellar ataxia	SNOMED:46808003	Original OMOP ID: 1568279, ICD-10 Code G11	Mapped OMOP ID: 4263879, Code SNOMED:46808003
1568279	Hereditary ataxia	G11	35207319	Hereditary spastic paraplegia	ICD10CM:G11.4	Original OMOP ID: 1568279, ICD-10 Code G11	Mapped OMOP ID: 35207319, Code ICD10CM:G11.4
1568279	Hereditary ataxia	G11	192901	Hereditary spastic paraplegia	SNOMED:39912006	Original OMOP ID: 1568279, ICD-10 Code G11	Mapped OMOP ID: 192901, Code SNOMED:39912006
1568279	Hereditary ataxia	G11	35622229	Hereditary ataxia	SNOMED:763597000	Original OMOP ID: 1568279, ICD-10 Code G11	Mapped OMOP ID: 35622229, Code SNOMED:763597000
1568279	Hereditary ataxia	G11	4102492	Neuropathy in association with hereditary ataxia	SNOMED:193165008	Original OMOP ID: 1568279, ICD-10 Code G11	Mapped OMOP ID: 4102492, Code SNOMED:193165008
1568279	Hereditary ataxia	G11	435242	Cerebellar ataxia	SNOMED:85102008	Original OMOP ID: 1568279, ICD-10 Code G11	Mapped OMOP ID: 435242, Code SNOMED:85102008
1568279	Hereditary ataxia	G11	35207317	Late-onset cerebellar ataxia	ICD10CM:G11.2	Original OMOP ID: 1568279, ICD-10 Code G11	Mapped OMOP ID: 35207317, Code ICD10CM:G11.2
1568279	Hereditary ataxia	G11	4041682	Late onset cerebellar ataxia	SNOMED:230232005	Original OMOP ID: 1568279, ICD-10 Code G11	Mapped OMOP ID: 4041682, Code SNOMED:230232005
1568279	Hereditary ataxia	G11	35207316	Early-onset cerebellar ataxia	ICD10CM:G11.1	Original OMOP ID: 1568279, ICD-10 Code G11	Mapped OMOP ID: 35207316, Code ICD10CM:G11.1
1568279	Hereditary ataxia	G11	4047635	Early onset cerebellar ataxia	SNOMED:230227009	Original OMOP ID: 1568279, ICD-10 Code G11	Mapped OMOP ID: 4047635, Code SNOMED:230227009
1568279	Hereditary ataxia	G11	35207315	Congenital nonprogressive ataxia	ICD10CM:G11.0	Original OMOP ID: 1568279, ICD-10 Code G11	Mapped OMOP ID: 35207315, Code ICD10CM:G11.0
1568279	Hereditary ataxia	G11	4133223	Congenital non-progressive ataxia	SNOMED:278509004	Original OMOP ID: 1568279, ICD-10 Code G11	Mapped OMOP ID: 4133223, Code SNOMED:278509004
1568279	Hereditary ataxia	G11	35207320	Other hereditary ataxias	ICD10CM:G11.8	Original OMOP ID: 1568279, ICD-10 Code G11	Mapped OMOP ID: 35207320, Code ICD10CM:G11.8
35207315	Congenital nonprogressive ataxia	G11.0	4133223	Congenital non-progressive ataxia	SNOMED:278509004	Original OMOP ID: 35207315, ICD-10 Code G11.0	Mapped OMOP ID: 4133223, Code SNOMED:278509004
35207316	Early-onset cerebellar ataxia	G11.1	725298	Other early-onset cerebellar ataxia	ICD10CM:G11.19	Original OMOP ID: 35207316, ICD-10 Code G11.1	Mapped OMOP ID: 725298, Code ICD10CM:G11.19
35207316	Early-onset cerebellar ataxia	G11.1	441554	Friedreich's ataxia	SNOMED:10394003	Original OMOP ID: 35207316, ICD-10 Code G11.1	Mapped OMOP ID: 441554, Code SNOMED:10394003
35207316	Early-onset cerebellar ataxia	G11.1	725297	Friedreich ataxia	ICD10CM:G11.11	Original OMOP ID: 35207316, ICD-10 Code G11.1	Mapped OMOP ID: 725297, Code ICD10CM:G11.11
35207316	Early-onset cerebellar ataxia	G11.1	4047635	Early onset cerebellar ataxia	SNOMED:230227009	Original OMOP ID: 35207316, ICD-10 Code G11.1	Mapped OMOP ID: 4047635, Code SNOMED:230227009
35207316	Early-onset cerebellar ataxia	G11.1	725296	Early-onset cerebellar ataxia, unspecified	ICD10CM:G11.10	Original OMOP ID: 35207316, ICD-10 Code G11.1	Mapped OMOP ID: 725296, Code ICD10CM:G11.10
725297	Friedreich ataxia	G11.11	441554	Friedreich's ataxia	SNOMED:10394003	Original OMOP ID: 725297, ICD-10 Code G11.11	Mapped OMOP ID: 441554, Code SNOMED:10394003
35207317	Late-onset cerebellar ataxia	G11.2	4041682	Late onset cerebellar ataxia	SNOMED:230232005	Original OMOP ID: 35207317, ICD-10 Code G11.2	Mapped OMOP ID: 4041682, Code SNOMED:230232005
35207319	Hereditary spastic paraplegia	G11.4	192901	Hereditary spastic paraplegia	SNOMED:39912006	Original OMOP ID: 35207319, ICD-10 Code G11.4	Mapped OMOP ID: 192901, Code SNOMED:39912006
35207321	Hereditary ataxia, unspecified	G11.9	4263879	Marie's cerebellar ataxia	SNOMED:46808003	Original OMOP ID: 35207321, ICD-10 Code G11.9	Mapped OMOP ID: 4263879, Code SNOMED:46808003
35207321	Hereditary ataxia, unspecified	G11.9	35622229	Hereditary ataxia	SNOMED:763597000	Original OMOP ID: 35207321, ICD-10 Code G11.9	Mapped OMOP ID: 35622229, Code SNOMED:763597000
35207321	Hereditary ataxia, unspecified	G11.9	1568279	Hereditary ataxia	ICD10CM:G11	Original OMOP ID: 35207321, ICD-10 Code G11.9	Mapped OMOP ID: 1568279, Code ICD10CM:G11
1568280	Spinal muscular atrophy and related syndromes	G12	372616	Werdnig-Hoffmann disease	SNOMED:64383006	Original OMOP ID: 1568280, ICD-10 Code G12	Mapped OMOP ID: 372616, Code SNOMED:64383006
1568280	Spinal muscular atrophy and related syndromes	G12	35207325	Spinal muscular atrophy, unspecified	ICD10CM:G12.9	Original OMOP ID: 1568280, ICD-10 Code G12	Mapped OMOP ID: 35207325, Code ICD10CM:G12.9
1568280	Spinal muscular atrophy and related syndromes	G12	372605	Spinal muscular atrophy	SNOMED:5262007	Original OMOP ID: 1568280, ICD-10 Code G12	Mapped OMOP ID: 372605, Code SNOMED:5262007
1568280	Spinal muscular atrophy and related syndromes	G12	35207324	Other spinal muscular atrophies and related syndromes	ICD10CM:G12.8	Original OMOP ID: 1568280, ICD-10 Code G12	Mapped OMOP ID: 35207324, Code ICD10CM:G12.8
1568280	Spinal muscular atrophy and related syndromes	G12	35207322	Infantile spinal muscular atrophy, type I [Werdnig-Hoffman]	ICD10CM:G12.0	Original OMOP ID: 1568280, ICD-10 Code G12	Mapped OMOP ID: 35207322, Code ICD10CM:G12.0
1568280	Spinal muscular atrophy and related syndromes	G12	35207323	Other inherited spinal muscular atrophy	ICD10CM:G12.1	Original OMOP ID: 1568280, ICD-10 Code G12	Mapped OMOP ID: 35207323, Code ICD10CM:G12.1
35207322	Infantile spinal muscular atrophy, type I [Werdnig-Hoffman]	G12.0	372616	Werdnig-Hoffmann disease	SNOMED:64383006	Original OMOP ID: 35207322, ICD-10 Code G12.0	Mapped OMOP ID: 372616, Code SNOMED:64383006
1568281	Motor neuron disease	G12.2	374631	Motor neuron disease	SNOMED:37340000	Original OMOP ID: 1568281, ICD-10 Code G12.2	Mapped OMOP ID: 374631, Code SNOMED:37340000
1568281	Motor neuron disease	G12.2	1326509	Progressive spinal muscle atrophy	ICD10CM:G12.25	Original OMOP ID: 1568281, ICD-10 Code G12.2	Mapped OMOP ID: 1326509, Code ICD10CM:G12.25
1568281	Motor neuron disease	G12.2	45571788	Amyotrophic lateral sclerosis	ICD10CM:G12.21	Original OMOP ID: 1568281, ICD-10 Code G12.2	Mapped OMOP ID: 45571788, Code ICD10CM:G12.21
1568281	Motor neuron disease	G12.2	373182	Amyotrophic lateral sclerosis	SNOMED:86044005	Original OMOP ID: 1568281, ICD-10 Code G12.2	Mapped OMOP ID: 373182, Code SNOMED:86044005
1568281	Motor neuron disease	G12.2	45595928	Motor neuron disease, unspecified	ICD10CM:G12.20	Original OMOP ID: 1568281, ICD-10 Code G12.2	Mapped OMOP ID: 45595928, Code ICD10CM:G12.20
1568281	Motor neuron disease	G12.2	45552513	Progressive bulbar palsy	ICD10CM:G12.22	Original OMOP ID: 1568281, ICD-10 Code G12.2	Mapped OMOP ID: 45552513, Code ICD10CM:G12.22
1568281	Motor neuron disease	G12.2	45591161	Other motor neuron disease	ICD10CM:G12.29	Original OMOP ID: 1568281, ICD-10 Code G12.2	Mapped OMOP ID: 45591161, Code ICD10CM:G12.29
1568281	Motor neuron disease	G12.2	381003	Primary lateral sclerosis	SNOMED:81211007	Original OMOP ID: 1568281, ICD-10 Code G12.2	Mapped OMOP ID: 381003, Code SNOMED:81211007
1568281	Motor neuron disease	G12.2	1326507	Primary lateral sclerosis	ICD10CM:G12.23	Original OMOP ID: 1568281, ICD-10 Code G12.2	Mapped OMOP ID: 1326507, Code ICD10CM:G12.23
1568281	Motor neuron disease	G12.2	372605	Spinal muscular atrophy	SNOMED:5262007	Original OMOP ID: 1568281, ICD-10 Code G12.2	Mapped OMOP ID: 372605, Code SNOMED:5262007
1568281	Motor neuron disease	G12.2	436684	Progressive bulbar palsy	SNOMED:54304004	Original OMOP ID: 1568281, ICD-10 Code G12.2	Mapped OMOP ID: 436684, Code SNOMED:54304004
45595928	Motor neuron disease, unspecified	G12.20	374631	Motor neuron disease	SNOMED:37340000	Original OMOP ID: 45595928, ICD-10 Code G12.20	Mapped OMOP ID: 374631, Code SNOMED:37340000
45595928	Motor neuron disease, unspecified	G12.20	374634	Kugelberg-Welander disease	SNOMED:54280009	Original OMOP ID: 45595928, ICD-10 Code G12.20	Mapped OMOP ID: 374634, Code SNOMED:54280009
45595928	Motor neuron disease, unspecified	G12.20	376679	Progressive muscular atrophy	SNOMED:88923002	Original OMOP ID: 45595928, ICD-10 Code G12.20	Mapped OMOP ID: 376679, Code SNOMED:88923002
45595928	Motor neuron disease, unspecified	G12.20	381003	Primary lateral sclerosis	SNOMED:81211007	Original OMOP ID: 45595928, ICD-10 Code G12.20	Mapped OMOP ID: 381003, Code SNOMED:81211007
45595928	Motor neuron disease, unspecified	G12.20	373190	Pseudobulbar palsy	SNOMED:7379000	Original OMOP ID: 45595928, ICD-10 Code G12.20	Mapped OMOP ID: 373190, Code SNOMED:7379000
45595928	Motor neuron disease, unspecified	G12.20	373182	Amyotrophic lateral sclerosis	SNOMED:86044005	Original OMOP ID: 45595928, ICD-10 Code G12.20	Mapped OMOP ID: 373182, Code SNOMED:86044005
45595928	Motor neuron disease, unspecified	G12.20	381275	Anterior horn cell disease	SNOMED:85672005	Original OMOP ID: 45595928, ICD-10 Code G12.20	Mapped OMOP ID: 381275, Code SNOMED:85672005
45595928	Motor neuron disease, unspecified	G12.20	436684	Progressive bulbar palsy	SNOMED:54304004	Original OMOP ID: 45595928, ICD-10 Code G12.20	Mapped OMOP ID: 436684, Code SNOMED:54304004
45595928	Motor neuron disease, unspecified	G12.20	372616	Werdnig-Hoffmann disease	SNOMED:64383006	Original OMOP ID: 45595928, ICD-10 Code G12.20	Mapped OMOP ID: 372616, Code SNOMED:64383006
45595928	Motor neuron disease, unspecified	G12.20	4150511	Post poliomyelitis syndrome	SNOMED:31097004	Original OMOP ID: 45595928, ICD-10 Code G12.20	Mapped OMOP ID: 4150511, Code SNOMED:31097004
45595928	Motor neuron disease, unspecified	G12.20	372605	Spinal muscular atrophy	SNOMED:5262007	Original OMOP ID: 45595928, ICD-10 Code G12.20	Mapped OMOP ID: 372605, Code SNOMED:5262007
45595928	Motor neuron disease, unspecified	G12.20	1568280	Spinal muscular atrophy and related syndromes	ICD10CM:G12	Original OMOP ID: 45595928, ICD-10 Code G12.20	Mapped OMOP ID: 1568280, Code ICD10CM:G12
45595928	Motor neuron disease, unspecified	G12.20	1568281	Motor neuron disease	ICD10CM:G12.2	Original OMOP ID: 45595928, ICD-10 Code G12.20	Mapped OMOP ID: 1568281, Code ICD10CM:G12.2
45571788	Amyotrophic lateral sclerosis	G12.21	373182	Amyotrophic lateral sclerosis	SNOMED:86044005	Original OMOP ID: 45571788, ICD-10 Code G12.21	Mapped OMOP ID: 373182, Code SNOMED:86044005
45552513	Progressive bulbar palsy	G12.22	436684	Progressive bulbar palsy	SNOMED:54304004	Original OMOP ID: 45552513, ICD-10 Code G12.22	Mapped OMOP ID: 436684, Code SNOMED:54304004
1326507	Primary lateral sclerosis	G12.23	381003	Primary lateral sclerosis	SNOMED:81211007	Original OMOP ID: 1326507, ICD-10 Code G12.23	Mapped OMOP ID: 381003, Code SNOMED:81211007
1326508	Familial motor neuron disease	G12.24	372605	Spinal muscular atrophy	SNOMED:5262007	Original OMOP ID: 1326508, ICD-10 Code G12.24	Mapped OMOP ID: 372605, Code SNOMED:5262007
1326508	Familial motor neuron disease	G12.24	372616	Werdnig-Hoffmann disease	SNOMED:64383006	Original OMOP ID: 1326508, ICD-10 Code G12.24	Mapped OMOP ID: 372616, Code SNOMED:64383006
1326508	Familial motor neuron disease	G12.24	374634	Kugelberg-Welander disease	SNOMED:54280009	Original OMOP ID: 1326508, ICD-10 Code G12.24	Mapped OMOP ID: 374634, Code SNOMED:54280009
1326508	Familial motor neuron disease	G12.24	4172436	Hereditary motor neuron disease	SNOMED:49793008	Original OMOP ID: 1326508, ICD-10 Code G12.24	Mapped OMOP ID: 4172436, Code SNOMED:49793008
35207325	Spinal muscular atrophy, unspecified	G12.9	372605	Spinal muscular atrophy	SNOMED:5262007	Original OMOP ID: 35207325, ICD-10 Code G12.9	Mapped OMOP ID: 372605, Code SNOMED:5262007
35207325	Spinal muscular atrophy, unspecified	G12.9	374634	Kugelberg-Welander disease	SNOMED:54280009	Original OMOP ID: 35207325, ICD-10 Code G12.9	Mapped OMOP ID: 374634, Code SNOMED:54280009
35207325	Spinal muscular atrophy, unspecified	G12.9	372616	Werdnig-Hoffmann disease	SNOMED:64383006	Original OMOP ID: 35207325, ICD-10 Code G12.9	Mapped OMOP ID: 372616, Code SNOMED:64383006
1568282	Systemic atrophies primarily affecting central nervous system in diseases classified elsewhere	G13	378420	Paraneoplastic neuropathy	SNOMED:77659000	Original OMOP ID: 1568282, ICD-10 Code G13	Mapped OMOP ID: 378420, Code SNOMED:77659000
1568282	Systemic atrophies primarily affecting central nervous system in diseases classified elsewhere	G13	35207328	Systemic atrophy primarily affecting central nervous system in other diseases classified elsewhere	ICD10CM:G13.8	Original OMOP ID: 1568282, ICD-10 Code G13	Mapped OMOP ID: 35207328, Code ICD10CM:G13.8
1568282	Systemic atrophies primarily affecting central nervous system in diseases classified elsewhere	G13	4031170	Severe systemic illness tissue wasting	SNOMED:238153009	Original OMOP ID: 1568282, ICD-10 Code G13	Mapped OMOP ID: 4031170, Code SNOMED:238153009
1568282	Systemic atrophies primarily affecting central nervous system in diseases classified elsewhere	G13	35207327	Other systemic atrophy primarily affecting central nervous system in neoplastic disease	ICD10CM:G13.1	Original OMOP ID: 1568282, ICD-10 Code G13	Mapped OMOP ID: 35207327, Code ICD10CM:G13.1
1568282	Systemic atrophies primarily affecting central nervous system in diseases classified elsewhere	G13	35207326	Paraneoplastic neuromyopathy and neuropathy	ICD10CM:G13.0	Original OMOP ID: 1568282, ICD-10 Code G13	Mapped OMOP ID: 35207326, Code ICD10CM:G13.0
1568282	Systemic atrophies primarily affecting central nervous system in diseases classified elsewhere	G13	1568283	Systemic atrophy primarily affecting the central nervous system in myxedema	ICD10CM:G13.2	Original OMOP ID: 1568282, ICD-10 Code G13	Mapped OMOP ID: 1568283, Code ICD10CM:G13.2
35207326	Paraneoplastic neuromyopathy and neuropathy	G13.0	378420	Paraneoplastic neuropathy	SNOMED:77659000	Original OMOP ID: 35207326, ICD-10 Code G13.0	Mapped OMOP ID: 378420, Code SNOMED:77659000
35207328	Systemic atrophy primarily affecting central nervous system in other diseases classified elsewhere	G13.8	1568282	Systemic atrophies primarily affecting central nervous system in diseases classified elsewhere	ICD10CM:G13	Original OMOP ID: 35207328, ICD-10 Code G13.8	Mapped OMOP ID: 1568282, Code ICD10CM:G13
35207328	Systemic atrophy primarily affecting central nervous system in other diseases classified elsewhere	G13.8	4031170	Severe systemic illness tissue wasting	SNOMED:238153009	Original OMOP ID: 35207328, ICD-10 Code G13.8	Mapped OMOP ID: 4031170, Code SNOMED:238153009
920130	Postpolio syndrome	G14	4150511	Post poliomyelitis syndrome	SNOMED:31097004	Original OMOP ID: 920130, ICD-10 Code G14	Mapped OMOP ID: 4150511, Code SNOMED:31097004
35207329	Parkinson's disease	G20	381270	Parkinson's disease	SNOMED:49049000	Original OMOP ID: 35207329, ICD-10 Code G20	Mapped OMOP ID: 381270, Code SNOMED:49049000
1568284	Secondary parkinsonism	G21	4064308	Postencephalitic parkinsonism	SNOMED:19972008	Original OMOP ID: 1568284, ICD-10 Code G21	Mapped OMOP ID: 4064308, Code SNOMED:19972008
1568284	Secondary parkinsonism	G21	35207332	Postencephalitic parkinsonism	ICD10CM:G21.3	Original OMOP ID: 1568284, ICD-10 Code G21	Mapped OMOP ID: 35207332, Code ICD10CM:G21.3
1568284	Secondary parkinsonism	G21	4046093	Vascular parkinsonism	SNOMED:230296006	Original OMOP ID: 1568284, ICD-10 Code G21	Mapped OMOP ID: 4046093, Code SNOMED:230296006
1568284	Secondary parkinsonism	G21	374013	Secondary parkinsonism	SNOMED:230292008	Original OMOP ID: 1568284, ICD-10 Code G21	Mapped OMOP ID: 374013, Code SNOMED:230292008
1568284	Secondary parkinsonism	G21	35207334	Other secondary parkinsonism	ICD10CM:G21.8	Original OMOP ID: 1568284, ICD-10 Code G21	Mapped OMOP ID: 35207334, Code ICD10CM:G21.8
1568284	Secondary parkinsonism	G21	35207335	Secondary parkinsonism, unspecified	ICD10CM:G21.9	Original OMOP ID: 1568284, ICD-10 Code G21	Mapped OMOP ID: 35207335, Code ICD10CM:G21.9
1568284	Secondary parkinsonism	G21	35207330	Malignant neuroleptic syndrome	ICD10CM:G21.0	Original OMOP ID: 1568284, ICD-10 Code G21	Mapped OMOP ID: 35207330, Code ICD10CM:G21.0
1568284	Secondary parkinsonism	G21	379802	Neuroleptic malignant syndrome	SNOMED:15244003	Original OMOP ID: 1568284, ICD-10 Code G21	Mapped OMOP ID: 379802, Code SNOMED:15244003
1568284	Secondary parkinsonism	G21	35207331	Secondary parkinsonism due to other external agents	ICD10CM:G21.2	Original OMOP ID: 1568284, ICD-10 Code G21	Mapped OMOP ID: 35207331, Code ICD10CM:G21.2
1568284	Secondary parkinsonism	G21	35207333	Vascular parkinsonism	ICD10CM:G21.4	Original OMOP ID: 1568284, ICD-10 Code G21	Mapped OMOP ID: 35207333, Code ICD10CM:G21.4
35207330	Malignant neuroleptic syndrome	G21.0	379802	Neuroleptic malignant syndrome	SNOMED:15244003	Original OMOP ID: 35207330, ICD-10 Code G21.0	Mapped OMOP ID: 379802, Code SNOMED:15244003
1568285	Other drug-induced secondary parkinsonism	G21.1	4248716	Neuroleptic-induced parkinsonism	SNOMED:72820004	Original OMOP ID: 1568285, ICD-10 Code G21.1	Mapped OMOP ID: 4248716, Code SNOMED:72820004
1568285	Other drug-induced secondary parkinsonism	G21.1	45566862	Neuroleptic induced parkinsonism	ICD10CM:G21.11	Original OMOP ID: 1568285, ICD-10 Code G21.1	Mapped OMOP ID: 45566862, Code ICD10CM:G21.11
1568285	Other drug-induced secondary parkinsonism	G21.1	4171569	Parkinsonism due to drug	SNOMED:4223005	Original OMOP ID: 1568285, ICD-10 Code G21.1	Mapped OMOP ID: 4171569, Code SNOMED:4223005
1568285	Other drug-induced secondary parkinsonism	G21.1	45581482	Other drug induced secondary parkinsonism	ICD10CM:G21.19	Original OMOP ID: 1568285, ICD-10 Code G21.1	Mapped OMOP ID: 45581482, Code ICD10CM:G21.19
45566862	Neuroleptic induced parkinsonism	G21.11	4248716	Neuroleptic-induced parkinsonism	SNOMED:72820004	Original OMOP ID: 45566862, ICD-10 Code G21.11	Mapped OMOP ID: 4248716, Code SNOMED:72820004
45581482	Other drug induced secondary parkinsonism	G21.19	1568284	Secondary parkinsonism	ICD10CM:G21	Original OMOP ID: 45581482, ICD-10 Code G21.19	Mapped OMOP ID: 1568284, Code ICD10CM:G21
45581482	Other drug induced secondary parkinsonism	G21.19	1568285	Other drug-induced secondary parkinsonism	ICD10CM:G21.1	Original OMOP ID: 45581482, ICD-10 Code G21.19	Mapped OMOP ID: 1568285, Code ICD10CM:G21.1
45581482	Other drug induced secondary parkinsonism	G21.19	4171569	Parkinsonism due to drug	SNOMED:4223005	Original OMOP ID: 45581482, ICD-10 Code G21.19	Mapped OMOP ID: 4171569, Code SNOMED:4223005
45581482	Other drug induced secondary parkinsonism	G21.19	374013	Secondary parkinsonism	SNOMED:230292008	Original OMOP ID: 45581482, ICD-10 Code G21.19	Mapped OMOP ID: 374013, Code SNOMED:230292008
45581482	Other drug induced secondary parkinsonism	G21.19	4248716	Neuroleptic-induced parkinsonism	SNOMED:72820004	Original OMOP ID: 45581482, ICD-10 Code G21.19	Mapped OMOP ID: 4248716, Code SNOMED:72820004
35207332	Postencephalitic parkinsonism	G21.3	4064308	Postencephalitic parkinsonism	SNOMED:19972008	Original OMOP ID: 35207332, ICD-10 Code G21.3	Mapped OMOP ID: 4064308, Code SNOMED:19972008
35207333	Vascular parkinsonism	G21.4	4046093	Vascular parkinsonism	SNOMED:230296006	Original OMOP ID: 35207333, ICD-10 Code G21.4	Mapped OMOP ID: 4046093, Code SNOMED:230296006
35207335	Secondary parkinsonism, unspecified	G21.9	4171569	Parkinsonism due to drug	SNOMED:4223005	Original OMOP ID: 35207335, ICD-10 Code G21.9	Mapped OMOP ID: 4171569, Code SNOMED:4223005
35207335	Secondary parkinsonism, unspecified	G21.9	4248716	Neuroleptic-induced parkinsonism	SNOMED:72820004	Original OMOP ID: 35207335, ICD-10 Code G21.9	Mapped OMOP ID: 4248716, Code SNOMED:72820004
35207335	Secondary parkinsonism, unspecified	G21.9	374013	Secondary parkinsonism	SNOMED:230292008	Original OMOP ID: 35207335, ICD-10 Code G21.9	Mapped OMOP ID: 374013, Code SNOMED:230292008
35207335	Secondary parkinsonism, unspecified	G21.9	4046093	Vascular parkinsonism	SNOMED:230296006	Original OMOP ID: 35207335, ICD-10 Code G21.9	Mapped OMOP ID: 4046093, Code SNOMED:230296006
35207335	Secondary parkinsonism, unspecified	G21.9	4064308	Postencephalitic parkinsonism	SNOMED:19972008	Original OMOP ID: 35207335, ICD-10 Code G21.9	Mapped OMOP ID: 4064308, Code SNOMED:19972008
1568286	Other degenerative diseases of basal ganglia	G23	4106410	Striatonigral degeneration	SNOMED:29618004	Original OMOP ID: 1568286, ICD-10 Code G23	Mapped OMOP ID: 4106410, Code SNOMED:29618004
1568286	Other degenerative diseases of basal ganglia	G23	378144	Disorder of basal ganglia	SNOMED:70835005	Original OMOP ID: 1568286, ICD-10 Code G23	Mapped OMOP ID: 378144, Code SNOMED:70835005
1568286	Other degenerative diseases of basal ganglia	G23	35207338	Striatonigral degeneration	ICD10CM:G23.2	Original OMOP ID: 1568286, ICD-10 Code G23	Mapped OMOP ID: 35207338, Code ICD10CM:G23.2
1568286	Other degenerative diseases of basal ganglia	G23	35207340	Degenerative disease of basal ganglia, unspecified	ICD10CM:G23.9	Original OMOP ID: 1568286, ICD-10 Code G23	Mapped OMOP ID: 35207340, Code ICD10CM:G23.9
1568286	Other degenerative diseases of basal ganglia	G23	35207337	Progressive supranuclear ophthalmoplegia [Steele-Richardson-Olszewski]	ICD10CM:G23.1	Original OMOP ID: 1568286, ICD-10 Code G23	Mapped OMOP ID: 35207337, Code ICD10CM:G23.1
1568286	Other degenerative diseases of basal ganglia	G23	35207336	Hallervorden-Spatz disease	ICD10CM:G23.0	Original OMOP ID: 1568286, ICD-10 Code G23	Mapped OMOP ID: 35207336, Code ICD10CM:G23.0
1568286	Other degenerative diseases of basal ganglia	G23	4103534	Progressive supranuclear ophthalmoplegia	SNOMED:28978003	Original OMOP ID: 1568286, ICD-10 Code G23	Mapped OMOP ID: 4103534, Code SNOMED:28978003
1568286	Other degenerative diseases of basal ganglia	G23	4106888	Pigmentary pallidal degeneration	SNOMED:2992000	Original OMOP ID: 1568286, ICD-10 Code G23	Mapped OMOP ID: 4106888, Code SNOMED:2992000
1568286	Other degenerative diseases of basal ganglia	G23	35207339	Other specified degenerative diseases of basal ganglia	ICD10CM:G23.8	Original OMOP ID: 1568286, ICD-10 Code G23	Mapped OMOP ID: 35207339, Code ICD10CM:G23.8
35207336	Hallervorden-Spatz disease	G23.0	4106888	Pigmentary pallidal degeneration	SNOMED:2992000	Original OMOP ID: 35207336, ICD-10 Code G23.0	Mapped OMOP ID: 4106888, Code SNOMED:2992000
35207337	Progressive supranuclear ophthalmoplegia [Steele-Richardson-Olszewski]	G23.1	4103534	Progressive supranuclear ophthalmoplegia	SNOMED:28978003	Original OMOP ID: 35207337, ICD-10 Code G23.1	Mapped OMOP ID: 4103534, Code SNOMED:28978003
35207338	Striatonigral degeneration	G23.2	4106410	Striatonigral degeneration	SNOMED:29618004	Original OMOP ID: 35207338, ICD-10 Code G23.2	Mapped OMOP ID: 4106410, Code SNOMED:29618004
35207340	Degenerative disease of basal ganglia, unspecified	G23.9	4106888	Pigmentary pallidal degeneration	SNOMED:2992000	Original OMOP ID: 35207340, ICD-10 Code G23.9	Mapped OMOP ID: 4106888, Code SNOMED:2992000
35207340	Degenerative disease of basal ganglia, unspecified	G23.9	4248716	Neuroleptic-induced parkinsonism	SNOMED:72820004	Original OMOP ID: 35207340, ICD-10 Code G23.9	Mapped OMOP ID: 4248716, Code SNOMED:72820004
35207340	Degenerative disease of basal ganglia, unspecified	G23.9	4171569	Parkinsonism due to drug	SNOMED:4223005	Original OMOP ID: 35207340, ICD-10 Code G23.9	Mapped OMOP ID: 4171569, Code SNOMED:4223005
35207340	Degenerative disease of basal ganglia, unspecified	G23.9	376229	Abnormal involuntary movement	SNOMED:260912008	Original OMOP ID: 35207340, ICD-10 Code G23.9	Mapped OMOP ID: 376229, Code SNOMED:260912008
35207340	Degenerative disease of basal ganglia, unspecified	G23.9	4103534	Progressive supranuclear ophthalmoplegia	SNOMED:28978003	Original OMOP ID: 35207340, ICD-10 Code G23.9	Mapped OMOP ID: 4103534, Code SNOMED:28978003
35207340	Degenerative disease of basal ganglia, unspecified	G23.9	378144	Disorder of basal ganglia	SNOMED:70835005	Original OMOP ID: 35207340, ICD-10 Code G23.9	Mapped OMOP ID: 378144, Code SNOMED:70835005
35207340	Degenerative disease of basal ganglia, unspecified	G23.9	4077904	Corticobasal degeneration	SNOMED:18842008	Original OMOP ID: 35207340, ICD-10 Code G23.9	Mapped OMOP ID: 4077904, Code SNOMED:18842008
35207340	Degenerative disease of basal ganglia, unspecified	G23.9	4064308	Postencephalitic parkinsonism	SNOMED:19972008	Original OMOP ID: 35207340, ICD-10 Code G23.9	Mapped OMOP ID: 4064308, Code SNOMED:19972008
35207340	Degenerative disease of basal ganglia, unspecified	G23.9	4046093	Vascular parkinsonism	SNOMED:230296006	Original OMOP ID: 35207340, ICD-10 Code G23.9	Mapped OMOP ID: 4046093, Code SNOMED:230296006
35207340	Degenerative disease of basal ganglia, unspecified	G23.9	374013	Secondary parkinsonism	SNOMED:230292008	Original OMOP ID: 35207340, ICD-10 Code G23.9	Mapped OMOP ID: 374013, Code SNOMED:230292008
35207340	Degenerative disease of basal ganglia, unspecified	G23.9	374341	Huntington's chorea	SNOMED:58756001	Original OMOP ID: 35207340, ICD-10 Code G23.9	Mapped OMOP ID: 374341, Code SNOMED:58756001
35207340	Degenerative disease of basal ganglia, unspecified	G23.9	381270	Parkinson's disease	SNOMED:49049000	Original OMOP ID: 35207340, ICD-10 Code G23.9	Mapped OMOP ID: 381270, Code SNOMED:49049000
35207340	Degenerative disease of basal ganglia, unspecified	G23.9	4106410	Striatonigral degeneration	SNOMED:29618004	Original OMOP ID: 35207340, ICD-10 Code G23.9	Mapped OMOP ID: 4106410, Code SNOMED:29618004
35207340	Degenerative disease of basal ganglia, unspecified	G23.9	1568286	Other degenerative diseases of basal ganglia	ICD10CM:G23	Original OMOP ID: 35207340, ICD-10 Code G23.9	Mapped OMOP ID: 1568286, Code ICD10CM:G23
35207340	Degenerative disease of basal ganglia, unspecified	G23.9	379802	Neuroleptic malignant syndrome	SNOMED:15244003	Original OMOP ID: 35207340, ICD-10 Code G23.9	Mapped OMOP ID: 379802, Code SNOMED:15244003
1568287	Dystonia	G24	35207343	Spasmodic torticollis	ICD10CM:G24.3	Original OMOP ID: 1568287, ICD-10 Code G24	Mapped OMOP ID: 35207343, Code ICD10CM:G24.3
1568287	Dystonia	G24	4047755	Idiopathic non-familial dystonia	SNOMED:230321007	Original OMOP ID: 1568287, ICD-10 Code G24	Mapped OMOP ID: 4047755, Code SNOMED:230321007
1568287	Dystonia	G24	35207342	Idiopathic nonfamilial dystonia	ICD10CM:G24.2	Original OMOP ID: 1568287, ICD-10 Code G24	Mapped OMOP ID: 35207342, Code ICD10CM:G24.2
1568287	Dystonia	G24	35207347	Dystonia, unspecified	ICD10CM:G24.9	Original OMOP ID: 1568287, ICD-10 Code G24	Mapped OMOP ID: 35207347, Code ICD10CM:G24.9
1568287	Dystonia	G24	375800	Dystonia	SNOMED:15802004	Original OMOP ID: 1568287, ICD-10 Code G24	Mapped OMOP ID: 375800, Code SNOMED:15802004
1568287	Dystonia	G24	35207346	Other dystonia	ICD10CM:G24.8	Original OMOP ID: 1568287, ICD-10 Code G24	Mapped OMOP ID: 35207346, Code ICD10CM:G24.8
1568287	Dystonia	G24	4043388	Idiopathic familial dystonia	SNOMED:230318005	Original OMOP ID: 1568287, ICD-10 Code G24	Mapped OMOP ID: 4043388, Code SNOMED:230318005
1568287	Dystonia	G24	35207344	Idiopathic orofacial dystonia	ICD10CM:G24.4	Original OMOP ID: 1568287, ICD-10 Code G24	Mapped OMOP ID: 35207344, Code ICD10CM:G24.4
1568287	Dystonia	G24	4046100	Idiopathic orofacial dystonia	SNOMED:230326002	Original OMOP ID: 1568287, ICD-10 Code G24	Mapped OMOP ID: 4046100, Code SNOMED:230326002
1568287	Dystonia	G24	35207341	Genetic torsion dystonia	ICD10CM:G24.1	Original OMOP ID: 1568287, ICD-10 Code G24	Mapped OMOP ID: 35207341, Code ICD10CM:G24.1
1568287	Dystonia	G24	376387	Spasmodic torticollis	SNOMED:74333002	Original OMOP ID: 1568287, ICD-10 Code G24	Mapped OMOP ID: 376387, Code SNOMED:74333002
1568288	Drug induced dystonia	G24.0	43531604	Subacute dyskinesia due to drug	SNOMED:98800000000000	Original OMOP ID: 1568288, ICD-10 Code G24.0	Mapped OMOP ID: 43531604, Code SNOMED:98800000000000
1568288	Drug induced dystonia	G24.0	45600773	Drug induced subacute dyskinesia	ICD10CM:G24.01	Original OMOP ID: 1568288, ICD-10 Code G24.0	Mapped OMOP ID: 45600773, Code ICD10CM:G24.01
1568288	Drug induced dystonia	G24.0	45581483	Drug induced acute dystonia	ICD10CM:G24.02	Original OMOP ID: 1568288, ICD-10 Code G24.0	Mapped OMOP ID: 45581483, Code ICD10CM:G24.02
1568288	Drug induced dystonia	G24.0	4043387	Drug-induced acute dystonia	SNOMED:230316009	Original OMOP ID: 1568288, ICD-10 Code G24.0	Mapped OMOP ID: 4043387, Code SNOMED:230316009
1568288	Drug induced dystonia	G24.0	45576570	Other drug induced dystonia	ICD10CM:G24.09	Original OMOP ID: 1568288, ICD-10 Code G24.0	Mapped OMOP ID: 45576570, Code ICD10CM:G24.09
1568288	Drug induced dystonia	G24.0	372900	Drug-induced dystonia	SNOMED:230315008	Original OMOP ID: 1568288, ICD-10 Code G24.0	Mapped OMOP ID: 372900, Code SNOMED:230315008
45600773	Drug induced subacute dyskinesia	G24.01	372900	Drug-induced dystonia	SNOMED:230315008	Original OMOP ID: 45600773, ICD-10 Code G24.01	Mapped OMOP ID: 372900, Code SNOMED:230315008
45600773	Drug induced subacute dyskinesia	G24.01	43531604	Subacute dyskinesia due to drug	SNOMED:98800000000000	Original OMOP ID: 45600773, ICD-10 Code G24.01	Mapped OMOP ID: 43531604, Code SNOMED:98800000000000
45600773	Drug induced subacute dyskinesia	G24.01	375800	Dystonia	SNOMED:15802004	Original OMOP ID: 45600773, ICD-10 Code G24.01	Mapped OMOP ID: 375800, Code SNOMED:15802004
45600773	Drug induced subacute dyskinesia	G24.01	1568287	Dystonia	ICD10CM:G24	Original OMOP ID: 45600773, ICD-10 Code G24.01	Mapped OMOP ID: 1568287, Code ICD10CM:G24
45600773	Drug induced subacute dyskinesia	G24.01	1568288	Drug induced dystonia	ICD10CM:G24.0	Original OMOP ID: 45600773, ICD-10 Code G24.01	Mapped OMOP ID: 1568288, Code ICD10CM:G24.0
45581483	Drug induced acute dystonia	G24.02	4043387	Drug-induced acute dystonia	SNOMED:230316009	Original OMOP ID: 45581483, ICD-10 Code G24.02	Mapped OMOP ID: 4043387, Code SNOMED:230316009
45576570	Other drug induced dystonia	G24.09	372900	Drug-induced dystonia	SNOMED:230315008	Original OMOP ID: 45576570, ICD-10 Code G24.09	Mapped OMOP ID: 372900, Code SNOMED:230315008
45576570	Other drug induced dystonia	G24.09	4043387	Drug-induced acute dystonia	SNOMED:230316009	Original OMOP ID: 45576570, ICD-10 Code G24.09	Mapped OMOP ID: 4043387, Code SNOMED:230316009
35207341	Genetic torsion dystonia	G24.1	4043388	Idiopathic familial dystonia	SNOMED:230318005	Original OMOP ID: 35207341, ICD-10 Code G24.1	Mapped OMOP ID: 4043388, Code SNOMED:230318005
35207342	Idiopathic nonfamilial dystonia	G24.2	4047755	Idiopathic non-familial dystonia	SNOMED:230321007	Original OMOP ID: 35207342, ICD-10 Code G24.2	Mapped OMOP ID: 4047755, Code SNOMED:230321007
35207343	Spasmodic torticollis	G24.3	376387	Spasmodic torticollis	SNOMED:74333002	Original OMOP ID: 35207343, ICD-10 Code G24.3	Mapped OMOP ID: 376387, Code SNOMED:74333002
35207344	Idiopathic orofacial dystonia	G24.4	4046100	Idiopathic orofacial dystonia	SNOMED:230326002	Original OMOP ID: 35207344, ICD-10 Code G24.4	Mapped OMOP ID: 4046100, Code SNOMED:230326002
35207347	Dystonia, unspecified	G24.9	373462	Fragments of torsion dystonia	SNOMED:192859002	Original OMOP ID: 35207347, ICD-10 Code G24.9	Mapped OMOP ID: 373462, Code SNOMED:192859002
35207347	Dystonia, unspecified	G24.9	4328941	Torsion dystonia	SNOMED:431034009	Original OMOP ID: 35207347, ICD-10 Code G24.9	Mapped OMOP ID: 4328941, Code SNOMED:431034009
35207347	Dystonia, unspecified	G24.9	4047755	Idiopathic non-familial dystonia	SNOMED:230321007	Original OMOP ID: 35207347, ICD-10 Code G24.9	Mapped OMOP ID: 4047755, Code SNOMED:230321007
35207347	Dystonia, unspecified	G24.9	375800	Dystonia	SNOMED:15802004	Original OMOP ID: 35207347, ICD-10 Code G24.9	Mapped OMOP ID: 375800, Code SNOMED:15802004
35207347	Dystonia, unspecified	G24.9	376387	Spasmodic torticollis	SNOMED:74333002	Original OMOP ID: 35207347, ICD-10 Code G24.9	Mapped OMOP ID: 376387, Code SNOMED:74333002
35207347	Dystonia, unspecified	G24.9	372900	Drug-induced dystonia	SNOMED:230315008	Original OMOP ID: 35207347, ICD-10 Code G24.9	Mapped OMOP ID: 372900, Code SNOMED:230315008
35207347	Dystonia, unspecified	G24.9	375536	Organic writer's cramp	SNOMED:52008007	Original OMOP ID: 35207347, ICD-10 Code G24.9	Mapped OMOP ID: 375536, Code SNOMED:52008007
35207347	Dystonia, unspecified	G24.9	4043387	Drug-induced acute dystonia	SNOMED:230316009	Original OMOP ID: 35207347, ICD-10 Code G24.9	Mapped OMOP ID: 4043387, Code SNOMED:230316009
35207347	Dystonia, unspecified	G24.9	4043388	Idiopathic familial dystonia	SNOMED:230318005	Original OMOP ID: 35207347, ICD-10 Code G24.9	Mapped OMOP ID: 4043388, Code SNOMED:230318005
35207347	Dystonia, unspecified	G24.9	4046100	Idiopathic orofacial dystonia	SNOMED:230326002	Original OMOP ID: 35207347, ICD-10 Code G24.9	Mapped OMOP ID: 4046100, Code SNOMED:230326002
35207347	Dystonia, unspecified	G24.9	443607	Acquired torsion dystonia	SNOMED:433493000	Original OMOP ID: 35207347, ICD-10 Code G24.9	Mapped OMOP ID: 443607, Code SNOMED:433493000
1568289	Other extrapyramidal and movement disorders	G25	35207350	Other specified forms of tremor	ICD10CM:G25.2	Original OMOP ID: 1568289, ICD-10 Code G25	Mapped OMOP ID: 35207350, Code ICD10CM:G25.2
1568289	Other extrapyramidal and movement disorders	G25	35207348	Essential tremor	ICD10CM:G25.0	Original OMOP ID: 1568289, ICD-10 Code G25	Mapped OMOP ID: 35207348, Code ICD10CM:G25.0
1568289	Other extrapyramidal and movement disorders	G25	4151937	Medication-induced postural tremor	SNOMED:31430005	Original OMOP ID: 1568289, ICD-10 Code G25	Mapped OMOP ID: 4151937, Code SNOMED:31430005
1568289	Other extrapyramidal and movement disorders	G25	35207349	Drug-induced tremor	ICD10CM:G25.1	Original OMOP ID: 1568289, ICD-10 Code G25	Mapped OMOP ID: 35207349, Code ICD10CM:G25.1
1568289	Other extrapyramidal and movement disorders	G25	443782	Tremor	SNOMED:26079004	Original OMOP ID: 1568289, ICD-10 Code G25	Mapped OMOP ID: 443782, Code SNOMED:26079004
1568289	Other extrapyramidal and movement disorders	G25	441553	Myoclonus	SNOMED:17450006	Original OMOP ID: 1568289, ICD-10 Code G25	Mapped OMOP ID: 441553, Code SNOMED:17450006
1568289	Other extrapyramidal and movement disorders	G25	43531003	Essential tremor	SNOMED:609558009	Original OMOP ID: 1568289, ICD-10 Code G25	Mapped OMOP ID: 43531003, Code SNOMED:609558009
1568289	Other extrapyramidal and movement disorders	G25	4044055	Drug-induced chorea	SNOMED:230304003	Original OMOP ID: 1568289, ICD-10 Code G25	Mapped OMOP ID: 4044055, Code SNOMED:230304003
1568289	Other extrapyramidal and movement disorders	G25	35207352	Drug-induced chorea	ICD10CM:G25.4	Original OMOP ID: 1568289, ICD-10 Code G25	Mapped OMOP ID: 35207352, Code ICD10CM:G25.4
1568289	Other extrapyramidal and movement disorders	G25	440990	Chorea	SNOMED:271700006	Original OMOP ID: 1568289, ICD-10 Code G25	Mapped OMOP ID: 440990, Code SNOMED:271700006
1568289	Other extrapyramidal and movement disorders	G25	35207353	Other chorea	ICD10CM:G25.5	Original OMOP ID: 1568289, ICD-10 Code G25	Mapped OMOP ID: 35207353, Code ICD10CM:G25.5
1568289	Other extrapyramidal and movement disorders	G25	372604	Movement disorder	SNOMED:60342002	Original OMOP ID: 1568289, ICD-10 Code G25	Mapped OMOP ID: 372604, Code SNOMED:60342002
1568289	Other extrapyramidal and movement disorders	G25	35207354	Extrapyramidal and movement disorder, unspecified	ICD10CM:G25.9	Original OMOP ID: 1568289, ICD-10 Code G25	Mapped OMOP ID: 35207354, Code ICD10CM:G25.9
1568289	Other extrapyramidal and movement disorders	G25	35207351	Myoclonus	ICD10CM:G25.3	Original OMOP ID: 1568289, ICD-10 Code G25	Mapped OMOP ID: 35207351, Code ICD10CM:G25.3
35207348	Essential tremor	G25.0	43531003	Essential tremor	SNOMED:609558009	Original OMOP ID: 35207348, ICD-10 Code G25.0	Mapped OMOP ID: 43531003, Code SNOMED:609558009
35207349	Drug-induced tremor	G25.1	4151937	Medication-induced postural tremor	SNOMED:31430005	Original OMOP ID: 35207349, ICD-10 Code G25.1	Mapped OMOP ID: 4151937, Code SNOMED:31430005
35207350	Other specified forms of tremor	G25.2	443782	Tremor	SNOMED:26079004	Original OMOP ID: 35207350, ICD-10 Code G25.2	Mapped OMOP ID: 443782, Code SNOMED:26079004
35207351	Myoclonus	G25.3	441553	Myoclonus	SNOMED:17450006	Original OMOP ID: 35207351, ICD-10 Code G25.3	Mapped OMOP ID: 441553, Code SNOMED:17450006
35207352	Drug-induced chorea	G25.4	4044055	Drug-induced chorea	SNOMED:230304003	Original OMOP ID: 35207352, ICD-10 Code G25.4	Mapped OMOP ID: 4044055, Code SNOMED:230304003
35207353	Other chorea	G25.5	440990	Chorea	SNOMED:271700006	Original OMOP ID: 35207353, ICD-10 Code G25.5	Mapped OMOP ID: 440990, Code SNOMED:271700006
1568290	Drug induced tics and other tics of organic origin	G25.6	4044061	Drug-induced tic	SNOMED:230334008	Original OMOP ID: 1568290, ICD-10 Code G25.6	Mapped OMOP ID: 4044061, Code SNOMED:230334008
1568290	Drug induced tics and other tics of organic origin	G25.6	45538100	Drug induced tics	ICD10CM:G25.61	Original OMOP ID: 1568290, ICD-10 Code G25.6	Mapped OMOP ID: 45538100, Code ICD10CM:G25.61
1568290	Drug induced tics and other tics of organic origin	G25.6	45586280	Other tics of organic origin	ICD10CM:G25.69	Original OMOP ID: 1568290, ICD-10 Code G25.6	Mapped OMOP ID: 45586280, Code ICD10CM:G25.69
1568290	Drug induced tics and other tics of organic origin	G25.6	374907	Tics of organic origin	SNOMED:192848006	Original OMOP ID: 1568290, ICD-10 Code G25.6	Mapped OMOP ID: 374907, Code SNOMED:192848006
45538100	Drug induced tics	G25.61	4044061	Drug-induced tic	SNOMED:230334008	Original OMOP ID: 45538100, ICD-10 Code G25.61	Mapped OMOP ID: 4044061, Code SNOMED:230334008
45586280	Other tics of organic origin	G25.69	374907	Tics of organic origin	SNOMED:192848006	Original OMOP ID: 45586280, ICD-10 Code G25.69	Mapped OMOP ID: 374907, Code SNOMED:192848006
45586280	Other tics of organic origin	G25.69	1568290	Drug induced tics and other tics of organic origin	ICD10CM:G25.6	Original OMOP ID: 45586280, ICD-10 Code G25.69	Mapped OMOP ID: 1568290, Code ICD10CM:G25.6
1568291	Other and unspecified drug induced movement disorders	G25.7	45562078	Drug induced akathisia	ICD10CM:G25.71	Original OMOP ID: 1568291, ICD-10 Code G25.7	Mapped OMOP ID: 45562078, Code ICD10CM:G25.71
1568291	Other and unspecified drug induced movement disorders	G25.7	4043395	Drug-induced akathisia	SNOMED:230333002	Original OMOP ID: 1568291, ICD-10 Code G25.7	Mapped OMOP ID: 4043395, Code SNOMED:230333002
1568291	Other and unspecified drug induced movement disorders	G25.7	4186461	Medication-induced movement disorder	SNOMED:47362003	Original OMOP ID: 1568291, ICD-10 Code G25.7	Mapped OMOP ID: 4186461, Code SNOMED:47362003
1568291	Other and unspecified drug induced movement disorders	G25.7	45552520	Other drug induced movement disorders	ICD10CM:G25.79	Original OMOP ID: 1568291, ICD-10 Code G25.7	Mapped OMOP ID: 45552520, Code ICD10CM:G25.79
1568291	Other and unspecified drug induced movement disorders	G25.7	45566867	Drug induced movement disorder, unspecified	ICD10CM:G25.70	Original OMOP ID: 1568291, ICD-10 Code G25.7	Mapped OMOP ID: 45566867, Code ICD10CM:G25.70
45566867	Drug induced movement disorder, unspecified	G25.70	1568291	Other and unspecified drug induced movement disorders	ICD10CM:G25.7	Original OMOP ID: 45566867, ICD-10 Code G25.70	Mapped OMOP ID: 1568291, Code ICD10CM:G25.7
45566867	Drug induced movement disorder, unspecified	G25.70	4151937	Medication-induced postural tremor	SNOMED:31430005	Original OMOP ID: 45566867, ICD-10 Code G25.70	Mapped OMOP ID: 4151937, Code SNOMED:31430005
45566867	Drug induced movement disorder, unspecified	G25.70	4186461	Medication-induced movement disorder	SNOMED:47362003	Original OMOP ID: 45566867, ICD-10 Code G25.70	Mapped OMOP ID: 4186461, Code SNOMED:47362003
45566867	Drug induced movement disorder, unspecified	G25.70	372900	Drug-induced dystonia	SNOMED:230315008	Original OMOP ID: 45566867, ICD-10 Code G25.70	Mapped OMOP ID: 372900, Code SNOMED:230315008
45566867	Drug induced movement disorder, unspecified	G25.70	379802	Neuroleptic malignant syndrome	SNOMED:15244003	Original OMOP ID: 45566867, ICD-10 Code G25.70	Mapped OMOP ID: 379802, Code SNOMED:15244003
45566867	Drug induced movement disorder, unspecified	G25.70	4171569	Parkinsonism due to drug	SNOMED:4223005	Original OMOP ID: 45566867, ICD-10 Code G25.70	Mapped OMOP ID: 4171569, Code SNOMED:4223005
45566867	Drug induced movement disorder, unspecified	G25.70	4043387	Drug-induced acute dystonia	SNOMED:230316009	Original OMOP ID: 45566867, ICD-10 Code G25.70	Mapped OMOP ID: 4043387, Code SNOMED:230316009
45566867	Drug induced movement disorder, unspecified	G25.70	43531604	Subacute dyskinesia due to drug	SNOMED:98800000000000	Original OMOP ID: 45566867, ICD-10 Code G25.70	Mapped OMOP ID: 43531604, Code SNOMED:98800000000000
45566867	Drug induced movement disorder, unspecified	G25.70	4248716	Neuroleptic-induced parkinsonism	SNOMED:72820004	Original OMOP ID: 45566867, ICD-10 Code G25.70	Mapped OMOP ID: 4248716, Code SNOMED:72820004
45566867	Drug induced movement disorder, unspecified	G25.70	4044061	Drug-induced tic	SNOMED:230334008	Original OMOP ID: 45566867, ICD-10 Code G25.70	Mapped OMOP ID: 4044061, Code SNOMED:230334008
45562078	Drug induced akathisia	G25.71	4043395	Drug-induced akathisia	SNOMED:230333002	Original OMOP ID: 45562078, ICD-10 Code G25.71	Mapped OMOP ID: 4043395, Code SNOMED:230333002
1568292	Other specified extrapyramidal and movement disorders	G25.8	379008	Stiff-man syndrome	SNOMED:5217008	Original OMOP ID: 1568292, ICD-10 Code G25.8	Mapped OMOP ID: 379008, Code SNOMED:5217008
1568292	Other specified extrapyramidal and movement disorders	G25.8	45595931	Stiff-man syndrome	ICD10CM:G25.82	Original OMOP ID: 1568292, ICD-10 Code G25.8	Mapped OMOP ID: 45595931, Code ICD10CM:G25.82
1568292	Other specified extrapyramidal and movement disorders	G25.8	45533133	Other specified extrapyramidal and movement disorders	ICD10CM:G25.89	Original OMOP ID: 1568292, ICD-10 Code G25.8	Mapped OMOP ID: 45533133, Code ICD10CM:G25.89
1568292	Other specified extrapyramidal and movement disorders	G25.8	372604	Movement disorder	SNOMED:60342002	Original OMOP ID: 1568292, ICD-10 Code G25.8	Mapped OMOP ID: 372604, Code SNOMED:60342002
1568292	Other specified extrapyramidal and movement disorders	G25.8	40490405	Shuddering attacks	SNOMED:446995005	Original OMOP ID: 1568292, ICD-10 Code G25.8	Mapped OMOP ID: 40490405, Code SNOMED:446995005
45595931	Stiff-man syndrome	G25.82	1568292	Other specified extrapyramidal and movement disorders	ICD10CM:G25.8	Original OMOP ID: 45595931, ICD-10 Code G25.82	Mapped OMOP ID: 1568292, Code ICD10CM:G25.8
45595931	Stiff-man syndrome	G25.82	372604	Movement disorder	SNOMED:60342002	Original OMOP ID: 45595931, ICD-10 Code G25.82	Mapped OMOP ID: 372604, Code SNOMED:60342002
45595931	Stiff-man syndrome	G25.82	1568289	Other extrapyramidal and movement disorders	ICD10CM:G25	Original OMOP ID: 45595931, ICD-10 Code G25.82	Mapped OMOP ID: 1568289, Code ICD10CM:G25
45595931	Stiff-man syndrome	G25.82	379008	Stiff-man syndrome	SNOMED:5217008	Original OMOP ID: 45595931, ICD-10 Code G25.82	Mapped OMOP ID: 379008, Code SNOMED:5217008
45571793	Benign shuddering attacks	G25.83	40490405	Shuddering attacks	SNOMED:446995005	Original OMOP ID: 45571793, ICD-10 Code G25.83	Mapped OMOP ID: 40490405, Code SNOMED:446995005
45533133	Other specified extrapyramidal and movement disorders	G25.89	40490405	Shuddering attacks	SNOMED:446995005	Original OMOP ID: 45533133, ICD-10 Code G25.89	Mapped OMOP ID: 40490405, Code SNOMED:446995005
45533133	Other specified extrapyramidal and movement disorders	G25.89	372604	Movement disorder	SNOMED:60342002	Original OMOP ID: 45533133, ICD-10 Code G25.89	Mapped OMOP ID: 372604, Code SNOMED:60342002
45533133	Other specified extrapyramidal and movement disorders	G25.89	380701	Diffuse Lewy body disease	SNOMED:80098002	Original OMOP ID: 45533133, ICD-10 Code G25.89	Mapped OMOP ID: 380701, Code SNOMED:80098002
45533133	Other specified extrapyramidal and movement disorders	G25.89	381270	Parkinson's disease	SNOMED:49049000	Original OMOP ID: 45533133, ICD-10 Code G25.89	Mapped OMOP ID: 381270, Code SNOMED:49049000
45533133	Other specified extrapyramidal and movement disorders	G25.89	443551	Apraxia due to cerebrovascular accident	SNOMED:428668000	Original OMOP ID: 45533133, ICD-10 Code G25.89	Mapped OMOP ID: 443551, Code SNOMED:428668000
45533133	Other specified extrapyramidal and movement disorders	G25.89	443607	Acquired torsion dystonia	SNOMED:433493000	Original OMOP ID: 45533133, ICD-10 Code G25.89	Mapped OMOP ID: 443607, Code SNOMED:433493000
45533133	Other specified extrapyramidal and movement disorders	G25.89	761783	Intractable juvenile myoclonic status epilepticus	SNOMED:16000000000000000	Original OMOP ID: 45533133, ICD-10 Code G25.89	Mapped OMOP ID: 761783, Code SNOMED:16000000000000000
45533133	Other specified extrapyramidal and movement disorders	G25.89	4043387	Drug-induced acute dystonia	SNOMED:230316009	Original OMOP ID: 45533133, ICD-10 Code G25.89	Mapped OMOP ID: 4043387, Code SNOMED:230316009
45533133	Other specified extrapyramidal and movement disorders	G25.89	381839	Tic disorder	SNOMED:568005	Original OMOP ID: 45533133, ICD-10 Code G25.89	Mapped OMOP ID: 381839, Code SNOMED:568005
45533133	Other specified extrapyramidal and movement disorders	G25.89	372900	Drug-induced dystonia	SNOMED:230315008	Original OMOP ID: 45533133, ICD-10 Code G25.89	Mapped OMOP ID: 372900, Code SNOMED:230315008
45533133	Other specified extrapyramidal and movement disorders	G25.89	379782	Gilles de la Tourette's syndrome	SNOMED:5158005	Original OMOP ID: 45533133, ICD-10 Code G25.89	Mapped OMOP ID: 379782, Code SNOMED:5158005
45533133	Other specified extrapyramidal and movement disorders	G25.89	379802	Neuroleptic malignant syndrome	SNOMED:15244003	Original OMOP ID: 45533133, ICD-10 Code G25.89	Mapped OMOP ID: 379802, Code SNOMED:15244003
45533133	Other specified extrapyramidal and movement disorders	G25.89	4043388	Idiopathic familial dystonia	SNOMED:230318005	Original OMOP ID: 45533133, ICD-10 Code G25.89	Mapped OMOP ID: 4043388, Code SNOMED:230318005
45533133	Other specified extrapyramidal and movement disorders	G25.89	373747	Extrapyramidal disease	SNOMED:76349003	Original OMOP ID: 45533133, ICD-10 Code G25.89	Mapped OMOP ID: 373747, Code SNOMED:76349003
45533133	Other specified extrapyramidal and movement disorders	G25.89	374013	Secondary parkinsonism	SNOMED:230292008	Original OMOP ID: 45533133, ICD-10 Code G25.89	Mapped OMOP ID: 374013, Code SNOMED:230292008
45533133	Other specified extrapyramidal and movement disorders	G25.89	379008	Stiff-man syndrome	SNOMED:5217008	Original OMOP ID: 45533133, ICD-10 Code G25.89	Mapped OMOP ID: 379008, Code SNOMED:5217008
45533133	Other specified extrapyramidal and movement disorders	G25.89	376969	Orofacial dyskinesia	SNOMED:49386006	Original OMOP ID: 45533133, ICD-10 Code G25.89	Mapped OMOP ID: 376969, Code SNOMED:49386006
45533133	Other specified extrapyramidal and movement disorders	G25.89	376387	Spasmodic torticollis	SNOMED:74333002	Original OMOP ID: 45533133, ICD-10 Code G25.89	Mapped OMOP ID: 376387, Code SNOMED:74333002
45533133	Other specified extrapyramidal and movement disorders	G25.89	375800	Dystonia	SNOMED:15802004	Original OMOP ID: 45533133, ICD-10 Code G25.89	Mapped OMOP ID: 375800, Code SNOMED:15802004
45533133	Other specified extrapyramidal and movement disorders	G25.89	374341	Huntington's chorea	SNOMED:58756001	Original OMOP ID: 45533133, ICD-10 Code G25.89	Mapped OMOP ID: 374341, Code SNOMED:58756001
45533133	Other specified extrapyramidal and movement disorders	G25.89	375221	Chronic motor tic disorder	SNOMED:7794004	Original OMOP ID: 45533133, ICD-10 Code G25.89	Mapped OMOP ID: 375221, Code SNOMED:7794004
45533133	Other specified extrapyramidal and movement disorders	G25.89	373462	Fragments of torsion dystonia	SNOMED:192859002	Original OMOP ID: 45533133, ICD-10 Code G25.89	Mapped OMOP ID: 373462, Code SNOMED:192859002
45533133	Other specified extrapyramidal and movement disorders	G25.89	4044061	Drug-induced tic	SNOMED:230334008	Original OMOP ID: 45533133, ICD-10 Code G25.89	Mapped OMOP ID: 4044061, Code SNOMED:230334008
45533133	Other specified extrapyramidal and movement disorders	G25.89	4047755	Idiopathic non-familial dystonia	SNOMED:230321007	Original OMOP ID: 45533133, ICD-10 Code G25.89	Mapped OMOP ID: 4047755, Code SNOMED:230321007
45533133	Other specified extrapyramidal and movement disorders	G25.89	4046100	Idiopathic orofacial dystonia	SNOMED:230326002	Original OMOP ID: 45533133, ICD-10 Code G25.89	Mapped OMOP ID: 4046100, Code SNOMED:230326002
45533133	Other specified extrapyramidal and movement disorders	G25.89	44784591	Refractory juvenile myoclonic epilepsy	SNOMED:698761003	Original OMOP ID: 45533133, ICD-10 Code G25.89	Mapped OMOP ID: 44784591, Code SNOMED:698761003
45533133	Other specified extrapyramidal and movement disorders	G25.89	43531604	Subacute dyskinesia due to drug	SNOMED:98800000000000	Original OMOP ID: 45533133, ICD-10 Code G25.89	Mapped OMOP ID: 43531604, Code SNOMED:98800000000000
45533133	Other specified extrapyramidal and movement disorders	G25.89	43531594	Organic sleep related movement disorder	SNOMED:90000000000000	Original OMOP ID: 45533133, ICD-10 Code G25.89	Mapped OMOP ID: 43531594, Code SNOMED:90000000000000
45533133	Other specified extrapyramidal and movement disorders	G25.89	43531003	Essential tremor	SNOMED:609558009	Original OMOP ID: 45533133, ICD-10 Code G25.89	Mapped OMOP ID: 43531003, Code SNOMED:609558009
45533133	Other specified extrapyramidal and movement disorders	G25.89	43530679	Apraxia as late effect of cerebrovascular disease	SNOMED:146000000000000	Original OMOP ID: 45533133, ICD-10 Code G25.89	Mapped OMOP ID: 43530679, Code SNOMED:146000000000000
45533133	Other specified extrapyramidal and movement disorders	G25.89	4328941	Torsion dystonia	SNOMED:431034009	Original OMOP ID: 45533133, ICD-10 Code G25.89	Mapped OMOP ID: 4328941, Code SNOMED:431034009
45533133	Other specified extrapyramidal and movement disorders	G25.89	4267274	Juvenile myoclonic epilepsy	SNOMED:6204001	Original OMOP ID: 45533133, ICD-10 Code G25.89	Mapped OMOP ID: 4267274, Code SNOMED:6204001
45533133	Other specified extrapyramidal and movement disorders	G25.89	4250625	Chronic vocal tic disorder	SNOMED:73462009	Original OMOP ID: 45533133, ICD-10 Code G25.89	Mapped OMOP ID: 4250625, Code SNOMED:73462009
45533133	Other specified extrapyramidal and movement disorders	G25.89	4248716	Neuroleptic-induced parkinsonism	SNOMED:72820004	Original OMOP ID: 45533133, ICD-10 Code G25.89	Mapped OMOP ID: 4248716, Code SNOMED:72820004
45533133	Other specified extrapyramidal and movement disorders	G25.89	4046093	Vascular parkinsonism	SNOMED:230296006	Original OMOP ID: 45533133, ICD-10 Code G25.89	Mapped OMOP ID: 4046093, Code SNOMED:230296006
45533133	Other specified extrapyramidal and movement disorders	G25.89	4233076	Tic of organic origin	SNOMED:89601008	Original OMOP ID: 45533133, ICD-10 Code G25.89	Mapped OMOP ID: 4233076, Code SNOMED:89601008
45533133	Other specified extrapyramidal and movement disorders	G25.89	4196433	Senile dementia of the Lewy body type	SNOMED:312991009	Original OMOP ID: 45533133, ICD-10 Code G25.89	Mapped OMOP ID: 4196433, Code SNOMED:312991009
45533133	Other specified extrapyramidal and movement disorders	G25.89	4186461	Medication-induced movement disorder	SNOMED:47362003	Original OMOP ID: 45533133, ICD-10 Code G25.89	Mapped OMOP ID: 4186461, Code SNOMED:47362003
45533133	Other specified extrapyramidal and movement disorders	G25.89	4171569	Parkinsonism due to drug	SNOMED:4223005	Original OMOP ID: 45533133, ICD-10 Code G25.89	Mapped OMOP ID: 4171569, Code SNOMED:4223005
45533133	Other specified extrapyramidal and movement disorders	G25.89	4151937	Medication-induced postural tremor	SNOMED:31430005	Original OMOP ID: 45533133, ICD-10 Code G25.89	Mapped OMOP ID: 4151937, Code SNOMED:31430005
45533133	Other specified extrapyramidal and movement disorders	G25.89	4150300	Ataxic cerebral palsy	SNOMED:278512001	Original OMOP ID: 45533133, ICD-10 Code G25.89	Mapped OMOP ID: 4150300, Code SNOMED:278512001
45533133	Other specified extrapyramidal and movement disorders	G25.89	4106888	Pigmentary pallidal degeneration	SNOMED:2992000	Original OMOP ID: 45533133, ICD-10 Code G25.89	Mapped OMOP ID: 4106888, Code SNOMED:2992000
45533133	Other specified extrapyramidal and movement disorders	G25.89	4106410	Striatonigral degeneration	SNOMED:29618004	Original OMOP ID: 45533133, ICD-10 Code G25.89	Mapped OMOP ID: 4106410, Code SNOMED:29618004
45533133	Other specified extrapyramidal and movement disorders	G25.89	4077904	Corticobasal degeneration	SNOMED:18842008	Original OMOP ID: 45533133, ICD-10 Code G25.89	Mapped OMOP ID: 4077904, Code SNOMED:18842008
45533133	Other specified extrapyramidal and movement disorders	G25.89	4064308	Postencephalitic parkinsonism	SNOMED:19972008	Original OMOP ID: 45533133, ICD-10 Code G25.89	Mapped OMOP ID: 4064308, Code SNOMED:19972008
45533133	Other specified extrapyramidal and movement disorders	G25.89	375525	Athetoid cerebral palsy	SNOMED:75019001	Original OMOP ID: 45533133, ICD-10 Code G25.89	Mapped OMOP ID: 375525, Code SNOMED:75019001
45533133	Other specified extrapyramidal and movement disorders	G25.89	4210636	Transient tic disorder	SNOMED:56573006	Original OMOP ID: 45533133, ICD-10 Code G25.89	Mapped OMOP ID: 4210636, Code SNOMED:56573006
45533133	Other specified extrapyramidal and movement disorders	G25.89	375536	Organic writer's cramp	SNOMED:52008007	Original OMOP ID: 45533133, ICD-10 Code G25.89	Mapped OMOP ID: 375536, Code SNOMED:52008007
1568293	Alzheimer's disease	G30	4218017	Primary degenerative dementia of the Alzheimer type, presenile onset	SNOMED:416780008	Original OMOP ID: 1568293, ICD-10 Code G30	Mapped OMOP ID: 4218017, Code SNOMED:416780008
1568293	Alzheimer's disease	G30	35207356	Alzheimer's disease with early onset	ICD10CM:G30.0	Original OMOP ID: 1568293, ICD-10 Code G30	Mapped OMOP ID: 35207356, Code ICD10CM:G30.0
1568293	Alzheimer's disease	G30	35207359	Alzheimer's disease, unspecified	ICD10CM:G30.9	Original OMOP ID: 1568293, ICD-10 Code G30	Mapped OMOP ID: 35207359, Code ICD10CM:G30.9
1568293	Alzheimer's disease	G30	35207357	Alzheimer's disease with late onset	ICD10CM:G30.1	Original OMOP ID: 1568293, ICD-10 Code G30	Mapped OMOP ID: 35207357, Code ICD10CM:G30.1
1568293	Alzheimer's disease	G30	378419	Alzheimer's disease	SNOMED:26929004	Original OMOP ID: 1568293, ICD-10 Code G30	Mapped OMOP ID: 378419, Code SNOMED:26929004
1568293	Alzheimer's disease	G30	4220313	Primary degenerative dementia of the Alzheimer type, senile onset	SNOMED:416975007	Original OMOP ID: 1568293, ICD-10 Code G30	Mapped OMOP ID: 4220313, Code SNOMED:416975007
1568293	Alzheimer's disease	G30	35207358	Other Alzheimer's disease	ICD10CM:G30.8	Original OMOP ID: 1568293, ICD-10 Code G30	Mapped OMOP ID: 35207358, Code ICD10CM:G30.8
35207356	Alzheimer's disease with early onset	G30.0	4218017	Primary degenerative dementia of the Alzheimer type, presenile onset	SNOMED:416780008	Original OMOP ID: 35207356, ICD-10 Code G30.0	Mapped OMOP ID: 4218017, Code SNOMED:416780008
35207357	Alzheimer's disease with late onset	G30.1	4278830	Primary degenerative dementia of the Alzheimer type, senile onset, uncomplicated	SNOMED:66108005	Original OMOP ID: 35207357, ICD-10 Code G30.1	Mapped OMOP ID: 4278830, Code SNOMED:66108005
35207357	Alzheimer's disease with late onset	G30.1	4220313	Primary degenerative dementia of the Alzheimer type, senile onset	SNOMED:416975007	Original OMOP ID: 35207357, ICD-10 Code G30.1	Mapped OMOP ID: 4220313, Code SNOMED:416975007
35207359	Alzheimer's disease, unspecified	G30.9	378419	Alzheimer's disease	SNOMED:26929004	Original OMOP ID: 35207359, ICD-10 Code G30.9	Mapped OMOP ID: 378419, Code SNOMED:26929004
35207359	Alzheimer's disease, unspecified	G30.9	4218017	Primary degenerative dementia of the Alzheimer type, presenile onset	SNOMED:416780008	Original OMOP ID: 35207359, ICD-10 Code G30.9	Mapped OMOP ID: 4218017, Code SNOMED:416780008
35207359	Alzheimer's disease, unspecified	G30.9	1568293	Alzheimer's disease	ICD10CM:G30	Original OMOP ID: 35207359, ICD-10 Code G30.9	Mapped OMOP ID: 1568293, Code ICD10CM:G30
35207359	Alzheimer's disease, unspecified	G30.9	4278830	Primary degenerative dementia of the Alzheimer type, senile onset, uncomplicated	SNOMED:66108005	Original OMOP ID: 35207359, ICD-10 Code G30.9	Mapped OMOP ID: 4278830, Code SNOMED:66108005
35207359	Alzheimer's disease, unspecified	G30.9	4220313	Primary degenerative dementia of the Alzheimer type, senile onset	SNOMED:416975007	Original OMOP ID: 35207359, ICD-10 Code G30.9	Mapped OMOP ID: 4220313, Code SNOMED:416975007
1568294	Other degenerative diseases of nervous system, not elsewhere classified	G31	35207362	Degenerative disease of nervous system, unspecified	ICD10CM:G31.9	Original OMOP ID: 1568294, ICD-10 Code G31	Mapped OMOP ID: 35207362, Code ICD10CM:G31.9
1568294	Other degenerative diseases of nervous system, not elsewhere classified	G31	373179	Senile degeneration of brain	SNOMED:45864009	Original OMOP ID: 1568294, ICD-10 Code G31	Mapped OMOP ID: 373179, Code SNOMED:45864009
1568294	Other degenerative diseases of nervous system, not elsewhere classified	G31	35207360	Senile degeneration of brain, not elsewhere classified	ICD10CM:G31.1	Original OMOP ID: 1568294, ICD-10 Code G31	Mapped OMOP ID: 35207360, Code ICD10CM:G31.1
1568294	Other degenerative diseases of nervous system, not elsewhere classified	G31	35207361	Degeneration of nervous system due to alcohol	ICD10CM:G31.2	Original OMOP ID: 1568294, ICD-10 Code G31	Mapped OMOP ID: 35207361, Code ICD10CM:G31.2
1568294	Other degenerative diseases of nervous system, not elsewhere classified	G31	37016176	Cerebral degeneration due to alcoholism	SNOMED:136000000000000	Original OMOP ID: 1568294, ICD-10 Code G31	Mapped OMOP ID: 37016176, Code SNOMED:136000000000000
1568294	Other degenerative diseases of nervous system, not elsewhere classified	G31	4179873	Degenerative disorder	SNOMED:362975008	Original OMOP ID: 1568294, ICD-10 Code G31	Mapped OMOP ID: 4179873, Code SNOMED:362975008
1568295	Frontotemporal dementia	G31.0	45605533	Other frontotemporal dementia	ICD10CM:G31.09	Original OMOP ID: 1568295, ICD-10 Code G31.0	Mapped OMOP ID: 45605533, Code ICD10CM:G31.09
1568295	Frontotemporal dementia	G31.0	45538103	Pick's disease	ICD10CM:G31.01	Original OMOP ID: 1568295, ICD-10 Code G31.0	Mapped OMOP ID: 45538103, Code ICD10CM:G31.01
1568295	Frontotemporal dementia	G31.0	4043378	Frontotemporal dementia	SNOMED:230270009	Original OMOP ID: 1568295, ICD-10 Code G31.0	Mapped OMOP ID: 4043378, Code SNOMED:230270009
45605533	Other frontotemporal dementia	G31.09	4043378	Frontotemporal dementia	SNOMED:230270009	Original OMOP ID: 45605533, ICD-10 Code G31.09	Mapped OMOP ID: 4043378, Code SNOMED:230270009
45605533	Other frontotemporal dementia	G31.09	1568295	Frontotemporal dementia	ICD10CM:G31.0	Original OMOP ID: 45605533, ICD-10 Code G31.09	Mapped OMOP ID: 1568295, Code ICD10CM:G31.0
35207360	Senile degeneration of brain, not elsewhere classified	G31.1	373179	Senile degeneration of brain	SNOMED:45864009	Original OMOP ID: 35207360, ICD-10 Code G31.1	Mapped OMOP ID: 373179, Code SNOMED:45864009
35207361	Degeneration of nervous system due to alcohol	G31.2	37016176	Cerebral degeneration due to alcoholism	SNOMED:136000000000000	Original OMOP ID: 35207361, ICD-10 Code G31.2	Mapped OMOP ID: 37016176, Code SNOMED:136000000000000
1568296	Other specified degenerative diseases of nervous system	G31.8	45547730	Dementia with Lewy bodies	ICD10CM:G31.83	Original OMOP ID: 1568296, ICD-10 Code G31.8	Mapped OMOP ID: 45547730, Code ICD10CM:G31.83
1568296	Other specified degenerative diseases of nervous system	G31.8	45605534	Alpers disease	ICD10CM:G31.81	Original OMOP ID: 1568296, ICD-10 Code G31.8	Mapped OMOP ID: 45605534, Code ICD10CM:G31.81
1568296	Other specified degenerative diseases of nervous system	G31.8	4077904	Corticobasal degeneration	SNOMED:18842008	Original OMOP ID: 1568296, ICD-10 Code G31.8	Mapped OMOP ID: 4077904, Code SNOMED:18842008
1568296	Other specified degenerative diseases of nervous system	G31.8	45600775	Other specified degenerative diseases of nervous system	ICD10CM:G31.89	Original OMOP ID: 1568296, ICD-10 Code G31.8	Mapped OMOP ID: 45600775, Code ICD10CM:G31.89
1568296	Other specified degenerative diseases of nervous system	G31.8	45595932	Mild cognitive impairment, so stated	ICD10CM:G31.84	Original OMOP ID: 1568296, ICD-10 Code G31.8	Mapped OMOP ID: 45595932, Code ICD10CM:G31.84
1568296	Other specified degenerative diseases of nervous system	G31.8	439795	Minimal cognitive impairment	SNOMED:110352000	Original OMOP ID: 1568296, ICD-10 Code G31.8	Mapped OMOP ID: 439795, Code SNOMED:110352000
1568296	Other specified degenerative diseases of nervous system	G31.8	45586282	Leigh's disease	ICD10CM:G31.82	Original OMOP ID: 1568296, ICD-10 Code G31.8	Mapped OMOP ID: 45586282, Code ICD10CM:G31.82
1568296	Other specified degenerative diseases of nervous system	G31.8	4106216	Leigh's disease	SNOMED:29570005	Original OMOP ID: 1568296, ICD-10 Code G31.8	Mapped OMOP ID: 4106216, Code SNOMED:29570005
1568296	Other specified degenerative diseases of nervous system	G31.8	45562080	Corticobasal degeneration	ICD10CM:G31.85	Original OMOP ID: 1568296, ICD-10 Code G31.8	Mapped OMOP ID: 45562080, Code ICD10CM:G31.85
1568296	Other specified degenerative diseases of nervous system	G31.8	380701	Diffuse Lewy body disease	SNOMED:80098002	Original OMOP ID: 1568296, ICD-10 Code G31.8	Mapped OMOP ID: 380701, Code SNOMED:80098002
1568296	Other specified degenerative diseases of nervous system	G31.8	375239	Degenerative brain disorder	SNOMED:52522001	Original OMOP ID: 1568296, ICD-10 Code G31.8	Mapped OMOP ID: 375239, Code SNOMED:52522001
1568296	Other specified degenerative diseases of nervous system	G31.8	4068119	Progressive sclerosing poliodystrophy	SNOMED:20415001	Original OMOP ID: 1568296, ICD-10 Code G31.8	Mapped OMOP ID: 4068119, Code SNOMED:20415001
45605534	Alpers disease	G31.81	4179873	Degenerative disorder	SNOMED:362975008	Original OMOP ID: 45605534, ICD-10 Code G31.81	Mapped OMOP ID: 4179873, Code SNOMED:362975008
45605534	Alpers disease	G31.81	1568294	Other degenerative diseases of nervous system, not elsewhere classified	ICD10CM:G31	Original OMOP ID: 45605534, ICD-10 Code G31.81	Mapped OMOP ID: 1568294, Code ICD10CM:G31
45605534	Alpers disease	G31.81	1568296	Other specified degenerative diseases of nervous system	ICD10CM:G31.8	Original OMOP ID: 45605534, ICD-10 Code G31.81	Mapped OMOP ID: 1568296, Code ICD10CM:G31.8
45605534	Alpers disease	G31.81	4068119	Progressive sclerosing poliodystrophy	SNOMED:20415001	Original OMOP ID: 45605534, ICD-10 Code G31.81	Mapped OMOP ID: 4068119, Code SNOMED:20415001
45605534	Alpers disease	G31.81	4213310	Degenerative disease of the central nervous system	SNOMED:80690008	Original OMOP ID: 45605534, ICD-10 Code G31.81	Mapped OMOP ID: 4213310, Code SNOMED:80690008
45586282	Leigh's disease	G31.82	4106216	Leigh's disease	SNOMED:29570005	Original OMOP ID: 45586282, ICD-10 Code G31.82	Mapped OMOP ID: 4106216, Code SNOMED:29570005
45547730	Dementia with Lewy bodies	G31.83	4196433	Senile dementia of the Lewy body type	SNOMED:312991009	Original OMOP ID: 45547730, ICD-10 Code G31.83	Mapped OMOP ID: 4196433, Code SNOMED:312991009
45547730	Dementia with Lewy bodies	G31.83	380701	Diffuse Lewy body disease	SNOMED:80098002	Original OMOP ID: 45547730, ICD-10 Code G31.83	Mapped OMOP ID: 380701, Code SNOMED:80098002
45595932	Mild cognitive impairment, so stated	G31.84	439795	Minimal cognitive impairment	SNOMED:110352000	Original OMOP ID: 45595932, ICD-10 Code G31.84	Mapped OMOP ID: 439795, Code SNOMED:110352000
45562080	Corticobasal degeneration	G31.85	4077904	Corticobasal degeneration	SNOMED:18842008	Original OMOP ID: 45562080, ICD-10 Code G31.85	Mapped OMOP ID: 4077904, Code SNOMED:18842008
45600775	Other specified degenerative diseases of nervous system	G31.89	4103534	Progressive supranuclear ophthalmoplegia	SNOMED:28978003	Original OMOP ID: 45600775, ICD-10 Code G31.89	Mapped OMOP ID: 4103534, Code SNOMED:28978003
45600775	Other specified degenerative diseases of nervous system	G31.89	4077904	Corticobasal degeneration	SNOMED:18842008	Original OMOP ID: 45600775, ICD-10 Code G31.89	Mapped OMOP ID: 4077904, Code SNOMED:18842008
45600775	Other specified degenerative diseases of nervous system	G31.89	4068119	Progressive sclerosing poliodystrophy	SNOMED:20415001	Original OMOP ID: 45600775, ICD-10 Code G31.89	Mapped OMOP ID: 4068119, Code SNOMED:20415001
45600775	Other specified degenerative diseases of nervous system	G31.89	4173577	Kernicterus of newborn	SNOMED:50143004	Original OMOP ID: 45600775, ICD-10 Code G31.89	Mapped OMOP ID: 4173577, Code SNOMED:50143004
45600775	Other specified degenerative diseases of nervous system	G31.89	4106410	Striatonigral degeneration	SNOMED:29618004	Original OMOP ID: 45600775, ICD-10 Code G31.89	Mapped OMOP ID: 4106410, Code SNOMED:29618004
45600775	Other specified degenerative diseases of nervous system	G31.89	4106888	Pigmentary pallidal degeneration	SNOMED:2992000	Original OMOP ID: 45600775, ICD-10 Code G31.89	Mapped OMOP ID: 4106888, Code SNOMED:2992000
45600775	Other specified degenerative diseases of nervous system	G31.89	4168666	Cerebral degeneration	SNOMED:418143002	Original OMOP ID: 45600775, ICD-10 Code G31.89	Mapped OMOP ID: 4168666, Code SNOMED:418143002
45600775	Other specified degenerative diseases of nervous system	G31.89	4043378	Frontotemporal dementia	SNOMED:230270009	Original OMOP ID: 45600775, ICD-10 Code G31.89	Mapped OMOP ID: 4043378, Code SNOMED:230270009
45600775	Other specified degenerative diseases of nervous system	G31.89	4196433	Senile dementia of the Lewy body type	SNOMED:312991009	Original OMOP ID: 45600775, ICD-10 Code G31.89	Mapped OMOP ID: 4196433, Code SNOMED:312991009
45600775	Other specified degenerative diseases of nervous system	G31.89	4218017	Primary degenerative dementia of the Alzheimer type, presenile onset	SNOMED:416780008	Original OMOP ID: 45600775, ICD-10 Code G31.89	Mapped OMOP ID: 4218017, Code SNOMED:416780008
45600775	Other specified degenerative diseases of nervous system	G31.89	4220313	Primary degenerative dementia of the Alzheimer type, senile onset	SNOMED:416975007	Original OMOP ID: 45600775, ICD-10 Code G31.89	Mapped OMOP ID: 4220313, Code SNOMED:416975007
45600775	Other specified degenerative diseases of nervous system	G31.89	4229262	Wilson's disease	SNOMED:88518009	Original OMOP ID: 45600775, ICD-10 Code G31.89	Mapped OMOP ID: 4229262, Code SNOMED:88518009
45600775	Other specified degenerative diseases of nervous system	G31.89	4104700	Cerebral degeneration associated with another disorder	SNOMED:192794001	Original OMOP ID: 45600775, ICD-10 Code G31.89	Mapped OMOP ID: 4104700, Code SNOMED:192794001
45600775	Other specified degenerative diseases of nervous system	G31.89	444407	Prion disease	SNOMED:20484008	Original OMOP ID: 45600775, ICD-10 Code G31.89	Mapped OMOP ID: 444407, Code SNOMED:20484008
45600775	Other specified degenerative diseases of nervous system	G31.89	380701	Diffuse Lewy body disease	SNOMED:80098002	Original OMOP ID: 45600775, ICD-10 Code G31.89	Mapped OMOP ID: 380701, Code SNOMED:80098002
45600775	Other specified degenerative diseases of nervous system	G31.89	443362	Variant Creutzfeldt-Jakob disease	SNOMED:304603007	Original OMOP ID: 45600775, ICD-10 Code G31.89	Mapped OMOP ID: 443362, Code SNOMED:304603007
45600775	Other specified degenerative diseases of nervous system	G31.89	444373	Kuru	SNOMED:86188000	Original OMOP ID: 45600775, ICD-10 Code G31.89	Mapped OMOP ID: 444373, Code SNOMED:86188000
45600775	Other specified degenerative diseases of nervous system	G31.89	4278830	Primary degenerative dementia of the Alzheimer type, senile onset, uncomplicated	SNOMED:66108005	Original OMOP ID: 45600775, ICD-10 Code G31.89	Mapped OMOP ID: 4278830, Code SNOMED:66108005
45600775	Other specified degenerative diseases of nervous system	G31.89	4303996	Marchiafava-Bignami disease	SNOMED:386766007	Original OMOP ID: 45600775, ICD-10 Code G31.89	Mapped OMOP ID: 4303996, Code SNOMED:386766007
45600775	Other specified degenerative diseases of nervous system	G31.89	37016176	Cerebral degeneration due to alcoholism	SNOMED:136000000000000	Original OMOP ID: 45600775, ICD-10 Code G31.89	Mapped OMOP ID: 37016176, Code SNOMED:136000000000000
45600775	Other specified degenerative diseases of nervous system	G31.89	37109019	White matter disease	SNOMED:16100000000000000	Original OMOP ID: 45600775, ICD-10 Code G31.89	Mapped OMOP ID: 37109019, Code SNOMED:16100000000000000
45600775	Other specified degenerative diseases of nervous system	G31.89	4238559	Central pontine myelinolysis	SNOMED:6807001	Original OMOP ID: 45600775, ICD-10 Code G31.89	Mapped OMOP ID: 4238559, Code SNOMED:6807001
45600775	Other specified degenerative diseases of nervous system	G31.89	373179	Senile degeneration of brain	SNOMED:45864009	Original OMOP ID: 45600775, ICD-10 Code G31.89	Mapped OMOP ID: 373179, Code SNOMED:45864009
45600775	Other specified degenerative diseases of nervous system	G31.89	375239	Degenerative brain disorder	SNOMED:52522001	Original OMOP ID: 45600775, ICD-10 Code G31.89	Mapped OMOP ID: 375239, Code SNOMED:52522001
45600775	Other specified degenerative diseases of nervous system	G31.89	372241	Creutzfeldt-Jakob disease	SNOMED:792004	Original OMOP ID: 45600775, ICD-10 Code G31.89	Mapped OMOP ID: 372241, Code SNOMED:792004
45600775	Other specified degenerative diseases of nervous system	G31.89	379006	Cerebral degeneration in childhood	SNOMED:2584003	Original OMOP ID: 45600775, ICD-10 Code G31.89	Mapped OMOP ID: 379006, Code SNOMED:2584003
45600775	Other specified degenerative diseases of nervous system	G31.89	380089	Cerebral degeneration associated with generalized lipidosis	SNOMED:420146005	Original OMOP ID: 45600775, ICD-10 Code G31.89	Mapped OMOP ID: 380089, Code SNOMED:420146005
45600775	Other specified degenerative diseases of nervous system	G31.89	433957	Progressive multifocal leukoencephalopathy	SNOMED:22255007	Original OMOP ID: 45600775, ICD-10 Code G31.89	Mapped OMOP ID: 433957, Code SNOMED:22255007
45600775	Other specified degenerative diseases of nervous system	G31.89	436391	Primary cerebellar degeneration	SNOMED:23732000	Original OMOP ID: 45600775, ICD-10 Code G31.89	Mapped OMOP ID: 436391, Code SNOMED:23732000
45600775	Other specified degenerative diseases of nervous system	G31.89	437681	Kernicterus due to isoimmunization	SNOMED:359007	Original OMOP ID: 45600775, ICD-10 Code G31.89	Mapped OMOP ID: 437681, Code SNOMED:359007
45600775	Other specified degenerative diseases of nervous system	G31.89	441554	Friedreich's ataxia	SNOMED:10394003	Original OMOP ID: 45600775, ICD-10 Code G31.89	Mapped OMOP ID: 441554, Code SNOMED:10394003
45600775	Other specified degenerative diseases of nervous system	G31.89	442759	Gerstmann-Straussler-Scheinker syndrome	SNOMED:67155006	Original OMOP ID: 45600775, ICD-10 Code G31.89	Mapped OMOP ID: 442759, Code SNOMED:67155006
45600775	Other specified degenerative diseases of nervous system	G31.89	378419	Alzheimer's disease	SNOMED:26929004	Original OMOP ID: 45600775, ICD-10 Code G31.89	Mapped OMOP ID: 378419, Code SNOMED:26929004
35207362	Degenerative disease of nervous system, unspecified	G31.9	77353	Chondrocalcinosis due to pyrophosphate crystals, of the ankle and foot	SNOMED:201645006	Original OMOP ID: 35207362, ICD-10 Code G31.9	Mapped OMOP ID: 77353, Code SNOMED:201645006
35207362	Degenerative disease of nervous system, unspecified	G31.9	76194	Osteoarthrosis involving multiple sites but not designated as generalized	SNOMED:33262002	Original OMOP ID: 35207362, ICD-10 Code G31.9	Mapped OMOP ID: 76194, Code SNOMED:33262002
35207362	Degenerative disease of nervous system, unspecified	G31.9	76499	Chondrocalcinosis due to pyrophosphate crystals, of the shoulder region	SNOMED:201639003	Original OMOP ID: 35207362, ICD-10 Code G31.9	Mapped OMOP ID: 76499, Code SNOMED:201639003
35207362	Degenerative disease of nervous system, unspecified	G31.9	76500	Crystal arthropathy of hand	SNOMED:26241001	Original OMOP ID: 35207362, ICD-10 Code G31.9	Mapped OMOP ID: 76500, Code SNOMED:26241001
35207362	Degenerative disease of nervous system, unspecified	G31.9	77073	Kashin-Beck disease of the hand	SNOMED:201924001	Original OMOP ID: 35207362, ICD-10 Code G31.9	Mapped OMOP ID: 77073, Code SNOMED:201924001
35207362	Degenerative disease of nervous system, unspecified	G31.9	77631	Localized, secondary osteoarthritis of the shoulder region	SNOMED:201849003	Original OMOP ID: 35207362, ICD-10 Code G31.9	Mapped OMOP ID: 77631, Code SNOMED:201849003
35207362	Degenerative disease of nervous system, unspecified	G31.9	78227	Degenerative joint disease of hand	SNOMED:22193007	Original OMOP ID: 35207362, ICD-10 Code G31.9	Mapped OMOP ID: 78227, Code SNOMED:22193007
35207362	Degenerative disease of nervous system, unspecified	G31.9	77633	Chondrocalcinosis due to dicalcium phosphate crystals, of the ankle and foot	SNOMED:201633002	Original OMOP ID: 35207362, ICD-10 Code G31.9	Mapped OMOP ID: 77633, Code SNOMED:201633002
35207362	Degenerative disease of nervous system, unspecified	G31.9	77639	Diffuse cervicobrachial syndrome	SNOMED:33420007	Original OMOP ID: 35207362, ICD-10 Code G31.9	Mapped OMOP ID: 77639, Code SNOMED:33420007
35207362	Degenerative disease of nervous system, unspecified	G31.9	77653	Traumatic myositis ossificans	SNOMED:70917000	Original OMOP ID: 35207362, ICD-10 Code G31.9	Mapped OMOP ID: 77653, Code SNOMED:70917000
35207362	Degenerative disease of nervous system, unspecified	G31.9	77953	Crystal arthropathy of hip	SNOMED:428027008	Original OMOP ID: 35207362, ICD-10 Code G31.9	Mapped OMOP ID: 77953, Code SNOMED:428027008
35207362	Degenerative disease of nervous system, unspecified	G31.9	77961	Disseminated idiopathic skeletal hyperostosis	SNOMED:31487001	Original OMOP ID: 35207362, ICD-10 Code G31.9	Mapped OMOP ID: 77961, Code SNOMED:31487001
35207362	Degenerative disease of nervous system, unspecified	G31.9	78149	Congenital hereditary muscular dystrophy	SNOMED:111501005	Original OMOP ID: 35207362, ICD-10 Code G31.9	Mapped OMOP ID: 78149, Code SNOMED:111501005
35207362	Degenerative disease of nervous system, unspecified	G31.9	75924	Osteodystrophy	SNOMED:12010005	Original OMOP ID: 35207362, ICD-10 Code G31.9	Mapped OMOP ID: 75924, Code SNOMED:12010005
35207362	Degenerative disease of nervous system, unspecified	G31.9	78236	Muscle atrophy	SNOMED:88092000	Original OMOP ID: 35207362, ICD-10 Code G31.9	Mapped OMOP ID: 78236, Code SNOMED:88092000
35207362	Degenerative disease of nervous system, unspecified	G31.9	77632	Chondrocalcinosis due to dicalcium phosphate crystals, of the shoulder region	SNOMED:201627006	Original OMOP ID: 35207362, ICD-10 Code G31.9	Mapped OMOP ID: 77632, Code SNOMED:201627006
35207362	Degenerative disease of nervous system, unspecified	G31.9	75617	Degenerative joint disease involving multiple joints	SNOMED:201819000	Original OMOP ID: 35207362, ICD-10 Code G31.9	Mapped OMOP ID: 75617, Code SNOMED:201819000
35207362	Degenerative disease of nervous system, unspecified	G31.9	73840	Localized, primary osteoarthritis of the shoulder region	SNOMED:201831003	Original OMOP ID: 35207362, ICD-10 Code G31.9	Mapped OMOP ID: 73840, Code SNOMED:201831003
35207362	Degenerative disease of nervous system, unspecified	G31.9	75036	Localized, primary osteoarthritis of the hand	SNOMED:201834006	Original OMOP ID: 35207362, ICD-10 Code G31.9	Mapped OMOP ID: 75036, Code SNOMED:201834006
35207362	Degenerative disease of nervous system, unspecified	G31.9	78308	Osteolysis	SNOMED:203522001	Original OMOP ID: 35207362, ICD-10 Code G31.9	Mapped OMOP ID: 78308, Code SNOMED:203522001
35207362	Degenerative disease of nervous system, unspecified	G31.9	23806	Atrophy of salivary gland	SNOMED:48128006	Original OMOP ID: 35207362, ICD-10 Code G31.9	Mapped OMOP ID: 23806, Code SNOMED:48128006
35207362	Degenerative disease of nervous system, unspecified	G31.9	72401	Kashin-Bek disease	SNOMED:270505009	Original OMOP ID: 35207362, ICD-10 Code G31.9	Mapped OMOP ID: 72401, Code SNOMED:270505009
35207362	Degenerative disease of nervous system, unspecified	G31.9	72405	Degenerative joint disease of shoulder region	SNOMED:67315001	Original OMOP ID: 35207362, ICD-10 Code G31.9	Mapped OMOP ID: 72405, Code SNOMED:67315001
35207362	Degenerative disease of nervous system, unspecified	G31.9	72709	Crystal arthropathy of multiple sites	SNOMED:20075001	Original OMOP ID: 35207362, ICD-10 Code G31.9	Mapped OMOP ID: 72709, Code SNOMED:20075001
35207362	Degenerative disease of nervous system, unspecified	G31.9	72717	Postoperative heterotopic calcification	SNOMED:80116000	Original OMOP ID: 35207362, ICD-10 Code G31.9	Mapped OMOP ID: 72717, Code SNOMED:80116000
35207362	Degenerative disease of nervous system, unspecified	G31.9	72737	Microcalcifications of the breast	SNOMED:44771000	Original OMOP ID: 35207362, ICD-10 Code G31.9	Mapped OMOP ID: 72737, Code SNOMED:44771000
35207362	Degenerative disease of nervous system, unspecified	G31.9	75037	Kashin-Beck disease of the ankle and/or foot	SNOMED:201927008	Original OMOP ID: 35207362, ICD-10 Code G31.9	Mapped OMOP ID: 75037, Code SNOMED:201927008
35207362	Degenerative disease of nervous system, unspecified	G31.9	72990	Localized osteoarthrosis uncertain if primary OR secondary	SNOMED:90860001	Original OMOP ID: 35207362, ICD-10 Code G31.9	Mapped OMOP ID: 72990, Code SNOMED:90860001
35207362	Degenerative disease of nervous system, unspecified	G31.9	73287	Crystal arthropathy of ankle AND/OR foot	SNOMED:75468006	Original OMOP ID: 35207362, ICD-10 Code G31.9	Mapped OMOP ID: 73287, Code SNOMED:75468006
35207362	Degenerative disease of nervous system, unspecified	G31.9	73550	Crystal arthropathy of elbow	SNOMED:428768008	Original OMOP ID: 35207362, ICD-10 Code G31.9	Mapped OMOP ID: 73550, Code SNOMED:428768008
35207362	Degenerative disease of nervous system, unspecified	G31.9	73854	Progressive myositis ossificans	SNOMED:82725007	Original OMOP ID: 35207362, ICD-10 Code G31.9	Mapped OMOP ID: 73854, Code SNOMED:82725007
35207362	Degenerative disease of nervous system, unspecified	G31.9	74132	Degeneration of lumbosacral intervertebral disc	SNOMED:60937000	Original OMOP ID: 35207362, ICD-10 Code G31.9	Mapped OMOP ID: 74132, Code SNOMED:60937000
35207362	Degenerative disease of nervous system, unspecified	G31.9	74444	Crystal arthropathy of knee	SNOMED:429420005	Original OMOP ID: 35207362, ICD-10 Code G31.9	Mapped OMOP ID: 74444, Code SNOMED:429420005
35207362	Degenerative disease of nervous system, unspecified	G31.9	74445	Crystal arthropathy of shoulder region	SNOMED:34427002	Original OMOP ID: 35207362, ICD-10 Code G31.9	Mapped OMOP ID: 74445, Code SNOMED:34427002
35207362	Degenerative disease of nervous system, unspecified	G31.9	74722	Secondary localized osteoarthrosis of pelvic region	SNOMED:25343008	Original OMOP ID: 35207362, ICD-10 Code G31.9	Mapped OMOP ID: 74722, Code SNOMED:25343008
35207362	Degenerative disease of nervous system, unspecified	G31.9	72993	Localized, primary osteoarthritis	SNOMED:201829007	Original OMOP ID: 35207362, ICD-10 Code G31.9	Mapped OMOP ID: 72993, Code SNOMED:201829007
35207362	Degenerative disease of nervous system, unspecified	G31.9	78505	Localized, primary osteoarthritis of the ankle and/or foot	SNOMED:201837004	Original OMOP ID: 35207362, ICD-10 Code G31.9	Mapped OMOP ID: 78505, Code SNOMED:201837004
35207362	Degenerative disease of nervous system, unspecified	G31.9	136912	Ainhum	SNOMED:38528001	Original OMOP ID: 35207362, ICD-10 Code G31.9	Mapped OMOP ID: 136912, Code SNOMED:38528001
35207362	Degenerative disease of nervous system, unspecified	G31.9	79107	Chondrocalcinosis-pyrophosphate crystals, of the hand	SNOMED:201642009	Original OMOP ID: 35207362, ICD-10 Code G31.9	Mapped OMOP ID: 79107, Code SNOMED:201642009
35207362	Degenerative disease of nervous system, unspecified	G31.9	375550	Senile corneal changes	SNOMED:58749007	Original OMOP ID: 35207362, ICD-10 Code G31.9	Mapped OMOP ID: 375550, Code SNOMED:58749007
35207362	Degenerative disease of nervous system, unspecified	G31.9	375552	Pterygium	SNOMED:77489003	Original OMOP ID: 35207362, ICD-10 Code G31.9	Mapped OMOP ID: 375552, Code SNOMED:77489003
35207362	Degenerative disease of nervous system, unspecified	G31.9	375801	Demyelinating disease of central nervous system	SNOMED:6118003	Original OMOP ID: 35207362, ICD-10 Code G31.9	Mapped OMOP ID: 375801, Code SNOMED:6118003
35207362	Degenerative disease of nervous system, unspecified	G31.9	375807	Degenerative disorder of eye	SNOMED:62585004	Original OMOP ID: 35207362, ICD-10 Code G31.9	Mapped OMOP ID: 375807, Code SNOMED:62585004
35207362	Degenerative disease of nervous system, unspecified	G31.9	376115	Cystoid macular retinal degeneration	SNOMED:14046000	Original OMOP ID: 35207362, ICD-10 Code G31.9	Mapped OMOP ID: 376115, Code SNOMED:14046000
35207362	Degenerative disease of nervous system, unspecified	G31.9	376121	Recurrent pterygium	SNOMED:73181007	Original OMOP ID: 35207362, ICD-10 Code G31.9	Mapped OMOP ID: 376121, Code SNOMED:73181007
35207362	Degenerative disease of nervous system, unspecified	G31.9	375549	Double pterygium	SNOMED:41564009	Original OMOP ID: 35207362, ICD-10 Code G31.9	Mapped OMOP ID: 375549, Code SNOMED:41564009
35207362	Degenerative disease of nervous system, unspecified	G31.9	376124	Pinguecula	SNOMED:87614000	Original OMOP ID: 35207362, ICD-10 Code G31.9	Mapped OMOP ID: 376124, Code SNOMED:87614000
35207362	Degenerative disease of nervous system, unspecified	G31.9	376400	Combined form of senile cataract	SNOMED:11422002	Original OMOP ID: 35207362, ICD-10 Code G31.9	Mapped OMOP ID: 376400, Code SNOMED:11422002
35207362	Degenerative disease of nervous system, unspecified	G31.9	376401	Traumatic cataract	SNOMED:34361001	Original OMOP ID: 35207362, ICD-10 Code G31.9	Mapped OMOP ID: 376401, Code SNOMED:34361001
35207362	Degenerative disease of nervous system, unspecified	G31.9	376411	Central pterygium	SNOMED:43300008	Original OMOP ID: 35207362, ICD-10 Code G31.9	Mapped OMOP ID: 376411, Code SNOMED:43300008
35207362	Degenerative disease of nervous system, unspecified	G31.9	376679	Progressive muscular atrophy	SNOMED:88923002	Original OMOP ID: 35207362, ICD-10 Code G31.9	Mapped OMOP ID: 376679, Code SNOMED:88923002
35207362	Degenerative disease of nervous system, unspecified	G31.9	376694	Stromal corneal pigmentation	SNOMED:55031000	Original OMOP ID: 35207362, ICD-10 Code G31.9	Mapped OMOP ID: 376694, Code SNOMED:55031000
35207362	Degenerative disease of nervous system, unspecified	G31.9	376955	Gouty tophus of pinna	SNOMED:14763005	Original OMOP ID: 35207362, ICD-10 Code G31.9	Mapped OMOP ID: 376955, Code SNOMED:14763005
35207362	Degenerative disease of nervous system, unspecified	G31.9	376225	Congenital corneal opacity	SNOMED:268160006	Original OMOP ID: 35207362, ICD-10 Code G31.9	Mapped OMOP ID: 376225, Code SNOMED:268160006
35207362	Degenerative disease of nervous system, unspecified	G31.9	376966	Exudative age-related macular degeneration	SNOMED:414173003	Original OMOP ID: 35207362, ICD-10 Code G31.9	Mapped OMOP ID: 376966, Code SNOMED:414173003
35207362	Degenerative disease of nervous system, unspecified	G31.9	375545	Cataract	SNOMED:193570009	Original OMOP ID: 35207362, ICD-10 Code G31.9	Mapped OMOP ID: 375545, Code SNOMED:193570009
35207362	Degenerative disease of nervous system, unspecified	G31.9	375256	Anterior subcapsular polar senile cataract	SNOMED:111515007	Original OMOP ID: 35207362, ICD-10 Code G31.9	Mapped OMOP ID: 375256, Code SNOMED:111515007
35207362	Degenerative disease of nervous system, unspecified	G31.9	373772	Vitreoretinal dystrophy	SNOMED:79556007	Original OMOP ID: 35207362, ICD-10 Code G31.9	Mapped OMOP ID: 373772, Code SNOMED:79556007
35207362	Degenerative disease of nervous system, unspecified	G31.9	374021	Acute disseminated encephalomyelitis	SNOMED:83942000	Original OMOP ID: 35207362, ICD-10 Code G31.9	Mapped OMOP ID: 374021, Code SNOMED:83942000
35207362	Degenerative disease of nervous system, unspecified	G31.9	374028	Age related macular degeneration	SNOMED:267718000	Original OMOP ID: 35207362, ICD-10 Code G31.9	Mapped OMOP ID: 374028, Code SNOMED:267718000
35207362	Degenerative disease of nervous system, unspecified	G31.9	374043	Hereditary corneal dystrophy	SNOMED:77797009	Original OMOP ID: 35207362, ICD-10 Code G31.9	Mapped OMOP ID: 374043, Code SNOMED:77797009
35207362	Degenerative disease of nervous system, unspecified	G31.9	374050	Atrophic nonflaccid tympanic membrane	SNOMED:72052003	Original OMOP ID: 35207362, ICD-10 Code G31.9	Mapped OMOP ID: 374050, Code SNOMED:72052003
35207362	Degenerative disease of nervous system, unspecified	G31.9	374353	Congenital stationary night blindness	SNOMED:232061009	Original OMOP ID: 35207362, ICD-10 Code G31.9	Mapped OMOP ID: 374353, Code SNOMED:232061009
35207362	Degenerative disease of nervous system, unspecified	G31.9	375538	Degeneration of macula due to cyst, hole or pseudohole	SNOMED:267612009	Original OMOP ID: 35207362, ICD-10 Code G31.9	Mapped OMOP ID: 375538, Code SNOMED:267612009
35207362	Degenerative disease of nervous system, unspecified	G31.9	374355	Peripheral degeneration of cornea	SNOMED:89182000	Original OMOP ID: 35207362, ICD-10 Code G31.9	Mapped OMOP ID: 374355, Code SNOMED:89182000
35207362	Degenerative disease of nervous system, unspecified	G31.9	374646	Toxic cataract	SNOMED:38583007	Original OMOP ID: 35207362, ICD-10 Code G31.9	Mapped OMOP ID: 374646, Code SNOMED:38583007
35207362	Degenerative disease of nervous system, unspecified	G31.9	374912	Leukodystrophy	SNOMED:192781003	Original OMOP ID: 35207362, ICD-10 Code G31.9	Mapped OMOP ID: 374912, Code SNOMED:192781003
35207362	Degenerative disease of nervous system, unspecified	G31.9	374919	Multiple sclerosis	SNOMED:24700007	Original OMOP ID: 35207362, ICD-10 Code G31.9	Mapped OMOP ID: 374919, Code SNOMED:24700007
35207362	Degenerative disease of nervous system, unspecified	G31.9	374936	Achromatopsia	SNOMED:56852002	Original OMOP ID: 35207362, ICD-10 Code G31.9	Mapped OMOP ID: 374936, Code SNOMED:56852002
35207362	Degenerative disease of nervous system, unspecified	G31.9	374945	Adherent leukoma	SNOMED:30337003	Original OMOP ID: 35207362, ICD-10 Code G31.9	Mapped OMOP ID: 374945, Code SNOMED:30337003
35207362	Degenerative disease of nervous system, unspecified	G31.9	375239	Degenerative brain disorder	SNOMED:52522001	Original OMOP ID: 35207362, ICD-10 Code G31.9	Mapped OMOP ID: 375239, Code SNOMED:52522001
35207362	Degenerative disease of nervous system, unspecified	G31.9	374642	Total traumatic cataract	SNOMED:8656007	Original OMOP ID: 35207362, ICD-10 Code G31.9	Mapped OMOP ID: 374642, Code SNOMED:8656007
35207362	Degenerative disease of nervous system, unspecified	G31.9	376970	Schilder's disease	SNOMED:49692006	Original OMOP ID: 35207362, ICD-10 Code G31.9	Mapped OMOP ID: 376970, Code SNOMED:49692006
35207362	Degenerative disease of nervous system, unspecified	G31.9	376973	Cataract secondary to ocular disease	SNOMED:193600001	Original OMOP ID: 35207362, ICD-10 Code G31.9	Mapped OMOP ID: 376973, Code SNOMED:193600001
35207362	Degenerative disease of nervous system, unspecified	G31.9	376974	Siderosis of eye	SNOMED:25277000	Original OMOP ID: 35207362, ICD-10 Code G31.9	Mapped OMOP ID: 376974, Code SNOMED:25277000
35207362	Degenerative disease of nervous system, unspecified	G31.9	378752	Corneal opacity	SNOMED:64634000	Original OMOP ID: 35207362, ICD-10 Code G31.9	Mapped OMOP ID: 378752, Code SNOMED:64634000
35207362	Degenerative disease of nervous system, unspecified	G31.9	379006	Cerebral degeneration in childhood	SNOMED:2584003	Original OMOP ID: 35207362, ICD-10 Code G31.9	Mapped OMOP ID: 379006, Code SNOMED:2584003
35207362	Degenerative disease of nervous system, unspecified	G31.9	379122	Congenital corneal opacity interfering with vision	SNOMED:13282008	Original OMOP ID: 35207362, ICD-10 Code G31.9	Mapped OMOP ID: 379122, Code SNOMED:13282008
35207362	Degenerative disease of nervous system, unspecified	G31.9	379811	Hypermature cataract	SNOMED:267626000	Original OMOP ID: 35207362, ICD-10 Code G31.9	Mapped OMOP ID: 379811, Code SNOMED:267626000
35207362	Degenerative disease of nervous system, unspecified	G31.9	379817	Calcareous degeneration of cornea	SNOMED:88538005	Original OMOP ID: 35207362, ICD-10 Code G31.9	Mapped OMOP ID: 379817, Code SNOMED:88538005
35207362	Degenerative disease of nervous system, unspecified	G31.9	380089	Cerebral degeneration associated with generalized lipidosis	SNOMED:420146005	Original OMOP ID: 35207362, ICD-10 Code G31.9	Mapped OMOP ID: 380089, Code SNOMED:420146005
35207362	Degenerative disease of nervous system, unspecified	G31.9	378686	Syphilitic optic atrophy	SNOMED:22386003	Original OMOP ID: 35207362, ICD-10 Code G31.9	Mapped OMOP ID: 378686, Code SNOMED:22386003
35207362	Degenerative disease of nervous system, unspecified	G31.9	380101	Partial resolved traumatic cataract	SNOMED:193598007	Original OMOP ID: 35207362, ICD-10 Code G31.9	Mapped OMOP ID: 380101, Code SNOMED:193598007
35207362	Degenerative disease of nervous system, unspecified	G31.9	380395	Retinal dystrophy	SNOMED:314407005	Original OMOP ID: 35207362, ICD-10 Code G31.9	Mapped OMOP ID: 380395, Code SNOMED:314407005
35207362	Degenerative disease of nervous system, unspecified	G31.9	380401	Corneal dystrophy	SNOMED:5587004	Original OMOP ID: 35207362, ICD-10 Code G31.9	Mapped OMOP ID: 380401, Code SNOMED:5587004
35207362	Degenerative disease of nervous system, unspecified	G31.9	380513	Congenital cataract	SNOMED:79410001	Original OMOP ID: 35207362, ICD-10 Code G31.9	Mapped OMOP ID: 380513, Code SNOMED:79410001
35207362	Degenerative disease of nervous system, unspecified	G31.9	380701	Diffuse Lewy body disease	SNOMED:80098002	Original OMOP ID: 35207362, ICD-10 Code G31.9	Mapped OMOP ID: 380701, Code SNOMED:80098002
35207362	Degenerative disease of nervous system, unspecified	G31.9	380711	Hyaline dystrophy of Bruch's membrane	SNOMED:36524008	Original OMOP ID: 35207362, ICD-10 Code G31.9	Mapped OMOP ID: 380711, Code SNOMED:36524008
35207362	Degenerative disease of nervous system, unspecified	G31.9	380722	Localized traumatic opacity	SNOMED:43972005	Original OMOP ID: 35207362, ICD-10 Code G31.9	Mapped OMOP ID: 380722, Code SNOMED:43972005
35207362	Degenerative disease of nervous system, unspecified	G31.9	380107	Primary lacrimal atrophy	SNOMED:17093002	Original OMOP ID: 35207362, ICD-10 Code G31.9	Mapped OMOP ID: 380107, Code SNOMED:17093002
35207362	Degenerative disease of nervous system, unspecified	G31.9	378534	Cortical and zonular cataract	SNOMED:204127006	Original OMOP ID: 35207362, ICD-10 Code G31.9	Mapped OMOP ID: 378534, Code SNOMED:204127006
35207362	Degenerative disease of nervous system, unspecified	G31.9	378423	Retinoschisis and retinal cysts	SNOMED:193329008	Original OMOP ID: 35207362, ICD-10 Code G31.9	Mapped OMOP ID: 378423, Code SNOMED:193329008
35207362	Degenerative disease of nervous system, unspecified	G31.9	378419	Alzheimer's disease	SNOMED:26929004	Original OMOP ID: 35207362, ICD-10 Code G31.9	Mapped OMOP ID: 378419, Code SNOMED:26929004
35207362	Degenerative disease of nervous system, unspecified	G31.9	376979	Cataract due to diabetes mellitus	SNOMED:43959009	Original OMOP ID: 35207362, ICD-10 Code G31.9	Mapped OMOP ID: 376979, Code SNOMED:43959009
35207362	Degenerative disease of nervous system, unspecified	G31.9	376980	Secondary lacrimal atrophy	SNOMED:75068001	Original OMOP ID: 35207362, ICD-10 Code G31.9	Mapped OMOP ID: 376980, Code SNOMED:75068001
35207362	Degenerative disease of nervous system, unspecified	G31.9	377270	Hereditary retinal dystrophy	SNOMED:41799005	Original OMOP ID: 35207362, ICD-10 Code G31.9	Mapped OMOP ID: 377270, Code SNOMED:41799005
35207362	Degenerative disease of nervous system, unspecified	G31.9	377272	Secondary vitreoretinal degeneration	SNOMED:60676002	Original OMOP ID: 35207362, ICD-10 Code G31.9	Mapped OMOP ID: 377272, Code SNOMED:60676002
35207362	Degenerative disease of nervous system, unspecified	G31.9	377274	Nonsenile cataract	SNOMED:399305009	Original OMOP ID: 35207362, ICD-10 Code G31.9	Mapped OMOP ID: 377274, Code SNOMED:399305009
35207362	Degenerative disease of nervous system, unspecified	G31.9	377285	Mature cataract	SNOMED:849000	Original OMOP ID: 35207362, ICD-10 Code G31.9	Mapped OMOP ID: 377285, Code SNOMED:849000
35207362	Degenerative disease of nervous system, unspecified	G31.9	377288	Corneal deposit	SNOMED:74460005	Original OMOP ID: 35207362, ICD-10 Code G31.9	Mapped OMOP ID: 377288, Code SNOMED:74460005
35207362	Degenerative disease of nervous system, unspecified	G31.9	377291	Peripheral pterygium, progressive	SNOMED:193881001	Original OMOP ID: 35207362, ICD-10 Code G31.9	Mapped OMOP ID: 377291, Code SNOMED:193881001
35207362	Degenerative disease of nervous system, unspecified	G31.9	377551	Blind hypertensive eye	SNOMED:264008	Original OMOP ID: 35207362, ICD-10 Code G31.9	Mapped OMOP ID: 377551, Code SNOMED:264008
35207362	Degenerative disease of nervous system, unspecified	G31.9	377565	Optic atrophy associated with retinal dystrophy	SNOMED:19448008	Original OMOP ID: 35207362, ICD-10 Code G31.9	Mapped OMOP ID: 377565, Code SNOMED:19448008
35207362	Degenerative disease of nervous system, unspecified	G31.9	377849	Retinal deposits	SNOMED:95689000	Original OMOP ID: 35207362, ICD-10 Code G31.9	Mapped OMOP ID: 377849, Code SNOMED:95689000
35207362	Degenerative disease of nervous system, unspecified	G31.9	377869	Conjunctival deposit	SNOMED:62660000	Original OMOP ID: 35207362, ICD-10 Code G31.9	Mapped OMOP ID: 377869, Code SNOMED:62660000
35207362	Degenerative disease of nervous system, unspecified	G31.9	377874	Corneal deposit associated with metabolic disorder	SNOMED:43521007	Original OMOP ID: 35207362, ICD-10 Code G31.9	Mapped OMOP ID: 377874, Code SNOMED:43521007
35207362	Degenerative disease of nervous system, unspecified	G31.9	378139	Flat retinoschisis	SNOMED:83405000	Original OMOP ID: 35207362, ICD-10 Code G31.9	Mapped OMOP ID: 378139, Code SNOMED:83405000
35207362	Degenerative disease of nervous system, unspecified	G31.9	378395	Vitamin A deficiency with xerophthalmic corneal scars	SNOMED:190615004	Original OMOP ID: 35207362, ICD-10 Code G31.9	Mapped OMOP ID: 378395, Code SNOMED:190615004
35207362	Degenerative disease of nervous system, unspecified	G31.9	373771	Kayser-Fleischer ring	SNOMED:77103006	Original OMOP ID: 35207362, ICD-10 Code G31.9	Mapped OMOP ID: 373771, Code SNOMED:77103006
35207362	Degenerative disease of nervous system, unspecified	G31.9	78506	Kashin-Beck disease of multiple sites	SNOMED:201929006	Original OMOP ID: 35207362, ICD-10 Code G31.9	Mapped OMOP ID: 78506, Code SNOMED:201929006
35207362	Degenerative disease of nervous system, unspecified	G31.9	373769	Nuclear cataract	SNOMED:53889007	Original OMOP ID: 35207362, ICD-10 Code G31.9	Mapped OMOP ID: 373769, Code SNOMED:53889007
35207362	Degenerative disease of nervous system, unspecified	G31.9	373206	Hereditary optic atrophy	SNOMED:26360005	Original OMOP ID: 35207362, ICD-10 Code G31.9	Mapped OMOP ID: 373206, Code SNOMED:26360005
35207362	Degenerative disease of nervous system, unspecified	G31.9	140099	Subacute combined degeneration of spinal cord	SNOMED:60576007	Original OMOP ID: 35207362, ICD-10 Code G31.9	Mapped OMOP ID: 140099, Code SNOMED:60576007
35207362	Degenerative disease of nervous system, unspecified	G31.9	140489	Acquired acanthosis nigricans	SNOMED:72129000	Original OMOP ID: 35207362, ICD-10 Code G31.9	Mapped OMOP ID: 140489, Code SNOMED:72129000
35207362	Degenerative disease of nervous system, unspecified	G31.9	141934	Degenerative skin disorder	SNOMED:396325007	Original OMOP ID: 35207362, ICD-10 Code G31.9	Mapped OMOP ID: 141934, Code SNOMED:396325007
35207362	Degenerative disease of nervous system, unspecified	G31.9	141941	Cervical spondylosis without myelopathy	SNOMED:267970006	Original OMOP ID: 35207362, ICD-10 Code G31.9	Mapped OMOP ID: 141941, Code SNOMED:267970006
35207362	Degenerative disease of nervous system, unspecified	G31.9	192667	Atrophic gastritis	SNOMED:84568007	Original OMOP ID: 35207362, ICD-10 Code G31.9	Mapped OMOP ID: 192667, Code SNOMED:84568007
35207362	Degenerative disease of nervous system, unspecified	G31.9	192901	Hereditary spastic paraplegia	SNOMED:39912006	Original OMOP ID: 35207362, ICD-10 Code G31.9	Mapped OMOP ID: 192901, Code SNOMED:39912006
35207362	Degenerative disease of nervous system, unspecified	G31.9	138519	Spondylosis without myelopathy	SNOMED:68859000	Original OMOP ID: 35207362, ICD-10 Code G31.9	Mapped OMOP ID: 138519, Code SNOMED:68859000
35207362	Degenerative disease of nervous system, unspecified	G31.9	193256	Alcoholic fatty liver	SNOMED:50325005	Original OMOP ID: 35207362, ICD-10 Code G31.9	Mapped OMOP ID: 193256, Code SNOMED:50325005
35207362	Degenerative disease of nervous system, unspecified	G31.9	196156	Urethral diverticulum	SNOMED:90531003	Original OMOP ID: 35207362, ICD-10 Code G31.9	Mapped OMOP ID: 196156, Code SNOMED:90531003
35207362	Degenerative disease of nervous system, unspecified	G31.9	197318	Cholesterolosis of gallbladder	SNOMED:61565001	Original OMOP ID: 35207362, ICD-10 Code G31.9	Mapped OMOP ID: 197318, Code SNOMED:61565001
35207362	Degenerative disease of nervous system, unspecified	G31.9	197921	Renal osteodystrophy	SNOMED:16726004	Original OMOP ID: 35207362, ICD-10 Code G31.9	Mapped OMOP ID: 197921, Code SNOMED:16726004
35207362	Degenerative disease of nervous system, unspecified	G31.9	198520	Lumbar spondylosis with myelopathy	SNOMED:67437007	Original OMOP ID: 35207362, ICD-10 Code G31.9	Mapped OMOP ID: 198520, Code SNOMED:67437007
35207362	Degenerative disease of nervous system, unspecified	G31.9	200147	Atrophy of prostate	SNOMED:29524003	Original OMOP ID: 35207362, ICD-10 Code G31.9	Mapped OMOP ID: 200147, Code SNOMED:29524003
35207362	Degenerative disease of nervous system, unspecified	G31.9	200458	Acquired atrophy of ovary and fallopian tube	SNOMED:198299001	Original OMOP ID: 35207362, ICD-10 Code G31.9	Mapped OMOP ID: 200458, Code SNOMED:198299001
35207362	Degenerative disease of nervous system, unspecified	G31.9	195834	Atherosclerosis of renal artery	SNOMED:45281005	Original OMOP ID: 35207362, ICD-10 Code G31.9	Mapped OMOP ID: 195834, Code SNOMED:45281005
35207362	Degenerative disease of nervous system, unspecified	G31.9	201078	Atrophic vaginitis	SNOMED:52441000	Original OMOP ID: 35207362, ICD-10 Code G31.9	Mapped OMOP ID: 201078, Code SNOMED:52441000
35207362	Degenerative disease of nervous system, unspecified	G31.9	137054	Skin striae	SNOMED:201066002	Original OMOP ID: 35207362, ICD-10 Code G31.9	Mapped OMOP ID: 137054, Code SNOMED:201066002
35207362	Degenerative disease of nervous system, unspecified	G31.9	134324	Lipodystrophy	SNOMED:71325002	Original OMOP ID: 35207362, ICD-10 Code G31.9	Mapped OMOP ID: 134324, Code SNOMED:71325002
35207362	Degenerative disease of nervous system, unspecified	G31.9	79119	Thoracic spondylosis with myelopathy	SNOMED:10948005	Original OMOP ID: 35207362, ICD-10 Code G31.9	Mapped OMOP ID: 79119, Code SNOMED:10948005
35207362	Degenerative disease of nervous system, unspecified	G31.9	79804	Steinert myotonic dystrophy syndrome	SNOMED:77956009	Original OMOP ID: 35207362, ICD-10 Code G31.9	Mapped OMOP ID: 79804, Code SNOMED:77956009
35207362	Degenerative disease of nervous system, unspecified	G31.9	79904	Localized, secondary osteoarthritis of the hand	SNOMED:201852006	Original OMOP ID: 35207362, ICD-10 Code G31.9	Mapped OMOP ID: 79904, Code SNOMED:201852006
35207362	Degenerative disease of nervous system, unspecified	G31.9	80180	Osteoarthritis	SNOMED:396275006	Original OMOP ID: 35207362, ICD-10 Code G31.9	Mapped OMOP ID: 80180, Code SNOMED:396275006
35207362	Degenerative disease of nervous system, unspecified	G31.9	80183	Localized, secondary osteoarthritis of the ankle and/or foot	SNOMED:201855008	Original OMOP ID: 35207362, ICD-10 Code G31.9	Mapped OMOP ID: 80183, Code SNOMED:201855008
35207362	Degenerative disease of nervous system, unspecified	G31.9	80399	Hereditary progressive muscular dystrophy	SNOMED:193225000	Original OMOP ID: 35207362, ICD-10 Code G31.9	Mapped OMOP ID: 80399, Code SNOMED:193225000
35207362	Degenerative disease of nervous system, unspecified	G31.9	135338	Pemphigus	SNOMED:65172003	Original OMOP ID: 35207362, ICD-10 Code G31.9	Mapped OMOP ID: 135338, Code SNOMED:65172003
35207362	Degenerative disease of nervous system, unspecified	G31.9	80484	Crystal arthropathy	SNOMED:18834007	Original OMOP ID: 35207362, ICD-10 Code G31.9	Mapped OMOP ID: 80484, Code SNOMED:18834007
35207362	Degenerative disease of nervous system, unspecified	G31.9	80802	Localized, secondary osteoarthritis	SNOMED:201847001	Original OMOP ID: 35207362, ICD-10 Code G31.9	Mapped OMOP ID: 80802, Code SNOMED:201847001
35207362	Degenerative disease of nervous system, unspecified	G31.9	80813	Lumbosacral spondylosis without myelopathy	SNOMED:48210000	Original OMOP ID: 35207362, ICD-10 Code G31.9	Mapped OMOP ID: 80813, Code SNOMED:48210000
35207362	Degenerative disease of nervous system, unspecified	G31.9	80816	Degeneration of intervertebral disc	SNOMED:77547008	Original OMOP ID: 35207362, ICD-10 Code G31.9	Mapped OMOP ID: 80816, Code SNOMED:77547008
35207362	Degenerative disease of nervous system, unspecified	G31.9	81378	Chondromalacia of patella	SNOMED:36071006	Original OMOP ID: 35207362, ICD-10 Code G31.9	Mapped OMOP ID: 81378, Code SNOMED:36071006
35207362	Degenerative disease of nervous system, unspecified	G31.9	81623	Atrophy of breast	SNOMED:20897003	Original OMOP ID: 35207362, ICD-10 Code G31.9	Mapped OMOP ID: 81623, Code SNOMED:20897003
35207362	Degenerative disease of nervous system, unspecified	G31.9	134118	Atrophic condition of skin	SNOMED:400190005	Original OMOP ID: 35207362, ICD-10 Code G31.9	Mapped OMOP ID: 134118, Code SNOMED:400190005
35207362	Degenerative disease of nervous system, unspecified	G31.9	80797	Chondrocalcinosis due to dicalcium phosphate crystals, of the hand	SNOMED:201630004	Original OMOP ID: 35207362, ICD-10 Code G31.9	Mapped OMOP ID: 80797, Code SNOMED:201630004
35207362	Degenerative disease of nervous system, unspecified	G31.9	252946	Coal workers' pneumoconiosis	SNOMED:29422001	Original OMOP ID: 35207362, ICD-10 Code G31.9	Mapped OMOP ID: 252946, Code SNOMED:29422001
35207362	Degenerative disease of nervous system, unspecified	G31.9	254389	Pneumoconiosis due to inorganic dust	SNOMED:17996008	Original OMOP ID: 35207362, ICD-10 Code G31.9	Mapped OMOP ID: 254389, Code SNOMED:17996008
35207362	Degenerative disease of nervous system, unspecified	G31.9	256146	Pneumoconiosis due to silicate	SNOMED:426853005	Original OMOP ID: 35207362, ICD-10 Code G31.9	Mapped OMOP ID: 256146, Code SNOMED:426853005
35207362	Degenerative disease of nervous system, unspecified	G31.9	372331	Diffuse cholesteatosis of middle ear	SNOMED:1384002	Original OMOP ID: 35207362, ICD-10 Code G31.9	Mapped OMOP ID: 372331, Code SNOMED:1384002
35207362	Degenerative disease of nervous system, unspecified	G31.9	372624	Cataract with neovascularization	SNOMED:76309006	Original OMOP ID: 35207362, ICD-10 Code G31.9	Mapped OMOP ID: 372624, Code SNOMED:76309006
35207362	Degenerative disease of nervous system, unspecified	G31.9	372629	Nonexudative age-related macular degeneration	SNOMED:414875008	Original OMOP ID: 35207362, ICD-10 Code G31.9	Mapped OMOP ID: 372629, Code SNOMED:414875008
35207362	Degenerative disease of nervous system, unspecified	G31.9	372635	Corneal degeneration	SNOMED:111521006	Original OMOP ID: 35207362, ICD-10 Code G31.9	Mapped OMOP ID: 372635, Code SNOMED:111521006
35207362	Degenerative disease of nervous system, unspecified	G31.9	372646	Peripheral pterygium, stationary	SNOMED:193880000	Original OMOP ID: 35207362, ICD-10 Code G31.9	Mapped OMOP ID: 372646, Code SNOMED:193880000
35207362	Degenerative disease of nervous system, unspecified	G31.9	372891	Microcystoid retinal degeneration	SNOMED:37075008	Original OMOP ID: 35207362, ICD-10 Code G31.9	Mapped OMOP ID: 372891, Code SNOMED:37075008
35207362	Degenerative disease of nervous system, unspecified	G31.9	372315	Anterior subcapsular polar cataract	SNOMED:1412008	Original OMOP ID: 35207362, ICD-10 Code G31.9	Mapped OMOP ID: 372315, Code SNOMED:1412008
35207362	Degenerative disease of nervous system, unspecified	G31.9	372905	Myotonic cataract	SNOMED:64741003	Original OMOP ID: 35207362, ICD-10 Code G31.9	Mapped OMOP ID: 372905, Code SNOMED:64741003
35207362	Degenerative disease of nervous system, unspecified	G31.9	372915	Postinflammatory optic atrophy	SNOMED:24003004	Original OMOP ID: 35207362, ICD-10 Code G31.9	Mapped OMOP ID: 372915, Code SNOMED:24003004
35207362	Degenerative disease of nervous system, unspecified	G31.9	372918	Argentous corneal deposit	SNOMED:21328003	Original OMOP ID: 35207362, ICD-10 Code G31.9	Mapped OMOP ID: 372918, Code SNOMED:21328003
35207362	Degenerative disease of nervous system, unspecified	G31.9	373127	Herpes simplex disciform keratitis	SNOMED:59523007	Original OMOP ID: 35207362, ICD-10 Code G31.9	Mapped OMOP ID: 373127, Code SNOMED:59523007
35207362	Degenerative disease of nervous system, unspecified	G31.9	373179	Senile degeneration of brain	SNOMED:45864009	Original OMOP ID: 35207362, ICD-10 Code G31.9	Mapped OMOP ID: 373179, Code SNOMED:45864009
35207362	Degenerative disease of nervous system, unspecified	G31.9	373193	Secondary pigmentary retinal degeneration	SNOMED:35545005	Original OMOP ID: 35207362, ICD-10 Code G31.9	Mapped OMOP ID: 373193, Code SNOMED:35545005
35207362	Degenerative disease of nervous system, unspecified	G31.9	373203	Central opacity of cornea	SNOMED:56530002	Original OMOP ID: 35207362, ICD-10 Code G31.9	Mapped OMOP ID: 373203, Code SNOMED:56530002
35207362	Degenerative disease of nervous system, unspecified	G31.9	372914	Optic atrophy	SNOMED:76976005	Original OMOP ID: 35207362, ICD-10 Code G31.9	Mapped OMOP ID: 372914, Code SNOMED:76976005
35207362	Degenerative disease of nervous system, unspecified	G31.9	372241	Creutzfeldt-Jakob disease	SNOMED:792004	Original OMOP ID: 35207362, ICD-10 Code G31.9	Mapped OMOP ID: 372241, Code SNOMED:792004
35207362	Degenerative disease of nervous system, unspecified	G31.9	321882	Generalized atherosclerosis	SNOMED:39823006	Original OMOP ID: 35207362, ICD-10 Code G31.9	Mapped OMOP ID: 321882, Code SNOMED:39823006
35207362	Degenerative disease of nervous system, unspecified	G31.9	321320	Myocardial degeneration	SNOMED:64077000	Original OMOP ID: 35207362, ICD-10 Code G31.9	Mapped OMOP ID: 321320, Code SNOMED:64077000
35207362	Degenerative disease of nervous system, unspecified	G31.9	256197	Rheumatoid lung disease	SNOMED:398726004	Original OMOP ID: 35207362, ICD-10 Code G31.9	Mapped OMOP ID: 256197, Code SNOMED:398726004
35207362	Degenerative disease of nervous system, unspecified	G31.9	256450	Asbestosis	SNOMED:22607003	Original OMOP ID: 35207362, ICD-10 Code G31.9	Mapped OMOP ID: 256450, Code SNOMED:22607003
35207362	Degenerative disease of nervous system, unspecified	G31.9	259044	Pneumoconiosis	SNOMED:40122008	Original OMOP ID: 35207362, ICD-10 Code G31.9	Mapped OMOP ID: 259044, Code SNOMED:40122008
35207362	Degenerative disease of nervous system, unspecified	G31.9	312934	Atherosclerosis of aorta	SNOMED:81817003	Original OMOP ID: 35207362, ICD-10 Code G31.9	Mapped OMOP ID: 312934, Code SNOMED:81817003
35207362	Degenerative disease of nervous system, unspecified	G31.9	314131	Degeneration of cervical intervertebral disc	SNOMED:69195002	Original OMOP ID: 35207362, ICD-10 Code G31.9	Mapped OMOP ID: 314131, Code SNOMED:69195002
35207362	Degenerative disease of nervous system, unspecified	G31.9	314370	Endocardial fibroelastosis	SNOMED:65457005	Original OMOP ID: 35207362, ICD-10 Code G31.9	Mapped OMOP ID: 314370, Code SNOMED:65457005
35207362	Degenerative disease of nervous system, unspecified	G31.9	315558	Atherosclerosis of arteries of the extremities	SNOMED:51274000	Original OMOP ID: 35207362, ICD-10 Code G31.9	Mapped OMOP ID: 315558, Code SNOMED:51274000
35207362	Degenerative disease of nervous system, unspecified	G31.9	316126	Crystalline deposits in vitreous	SNOMED:29297002	Original OMOP ID: 35207362, ICD-10 Code G31.9	Mapped OMOP ID: 316126, Code SNOMED:29297002
35207362	Degenerative disease of nervous system, unspecified	G31.9	316127	Vitreous opacities	SNOMED:422061002	Original OMOP ID: 35207362, ICD-10 Code G31.9	Mapped OMOP ID: 316127, Code SNOMED:422061002
35207362	Degenerative disease of nervous system, unspecified	G31.9	316437	Cerebral atherosclerosis	SNOMED:55382008	Original OMOP ID: 35207362, ICD-10 Code G31.9	Mapped OMOP ID: 316437, Code SNOMED:55382008
35207362	Degenerative disease of nervous system, unspecified	G31.9	317576	Coronary arteriosclerosis	SNOMED:53741008	Original OMOP ID: 35207362, ICD-10 Code G31.9	Mapped OMOP ID: 317576, Code SNOMED:53741008
35207362	Degenerative disease of nervous system, unspecified	G31.9	317577	Arteriosclerotic gangrene	SNOMED:49176002	Original OMOP ID: 35207362, ICD-10 Code G31.9	Mapped OMOP ID: 317577, Code SNOMED:49176002
35207362	Degenerative disease of nervous system, unspecified	G31.9	318443	Arteriosclerotic vascular disease	SNOMED:72092001	Original OMOP ID: 35207362, ICD-10 Code G31.9	Mapped OMOP ID: 318443, Code SNOMED:72092001
35207362	Degenerative disease of nervous system, unspecified	G31.9	319016	Retinal lattice degeneration	SNOMED:3577000	Original OMOP ID: 35207362, ICD-10 Code G31.9	Mapped OMOP ID: 319016, Code SNOMED:3577000
35207362	Degenerative disease of nervous system, unspecified	G31.9	320420	Vitreous degeneration	SNOMED:60189009	Original OMOP ID: 35207362, ICD-10 Code G31.9	Mapped OMOP ID: 320420, Code SNOMED:60189009
35207362	Degenerative disease of nervous system, unspecified	G31.9	373479	Peripheral opacity of cornea	SNOMED:55713007	Original OMOP ID: 35207362, ICD-10 Code G31.9	Mapped OMOP ID: 373479, Code SNOMED:55713007
35207362	Degenerative disease of nervous system, unspecified	G31.9	380714	Minor opacity of cornea	SNOMED:66104007	Original OMOP ID: 35207362, ICD-10 Code G31.9	Mapped OMOP ID: 380714, Code SNOMED:66104007
35207362	Degenerative disease of nervous system, unspecified	G31.9	42535401	Monoplegia of right dominant lower limb	SNOMED:290000000000000	Original OMOP ID: 35207362, ICD-10 Code G31.9	Mapped OMOP ID: 42535401, Code SNOMED:290000000000000
35207362	Degenerative disease of nervous system, unspecified	G31.9	46273207	Complex regional pain syndrome of upper limb	SNOMED:712537009	Original OMOP ID: 35207362, ICD-10 Code G31.9	Mapped OMOP ID: 46273207, Code SNOMED:712537009
35207362	Degenerative disease of nervous system, unspecified	G31.9	40480449	Sensory disorder as a late effect of cerebrovascular disease	SNOMED:441735003	Original OMOP ID: 35207362, ICD-10 Code G31.9	Mapped OMOP ID: 40480449, Code SNOMED:441735003
35207362	Degenerative disease of nervous system, unspecified	G31.9	40480435	Spastic hemiplegia of nondominant side	SNOMED:441722007	Original OMOP ID: 35207362, ICD-10 Code G31.9	Mapped OMOP ID: 40480435, Code SNOMED:441722007
35207362	Degenerative disease of nervous system, unspecified	G31.9	40480429	Hemiplegia of nondominant side	SNOMED:441717007	Original OMOP ID: 35207362, ICD-10 Code G31.9	Mapped OMOP ID: 40480429, Code SNOMED:441717007
35207362	Degenerative disease of nervous system, unspecified	G31.9	40480416	Complete tetraplegia due to lesion at C1-C4 level	SNOMED:441705005	Original OMOP ID: 35207362, ICD-10 Code G31.9	Mapped OMOP ID: 40480416, Code SNOMED:441705005
35207362	Degenerative disease of nervous system, unspecified	G31.9	40480066	Incomplete tetraplegia due to spinal cord lesion at C1-C4 level	SNOMED:441688003	Original OMOP ID: 35207362, ICD-10 Code G31.9	Mapped OMOP ID: 40480066, Code SNOMED:441688003
35207362	Degenerative disease of nervous system, unspecified	G31.9	40480055	Refractory generalized nonconvulsive epilepsy	SNOMED:441678004	Original OMOP ID: 35207362, ICD-10 Code G31.9	Mapped OMOP ID: 40480055, Code SNOMED:441678004
35207362	Degenerative disease of nervous system, unspecified	G31.9	40479572	Infarct of cerebrum due to iatrogenic cerebrovascular accident	SNOMED:441526008	Original OMOP ID: 35207362, ICD-10 Code G31.9	Mapped OMOP ID: 40479572, Code SNOMED:441526008
35207362	Degenerative disease of nervous system, unspecified	G31.9	40479557	Encephalitis due to human herpesvirus 6 infection	SNOMED:441512004	Original OMOP ID: 35207362, ICD-10 Code G31.9	Mapped OMOP ID: 40479557, Code SNOMED:441512004
35207362	Degenerative disease of nervous system, unspecified	G31.9	40479284	Conus medullaris syndrome	SNOMED:442964000	Original OMOP ID: 35207362, ICD-10 Code G31.9	Mapped OMOP ID: 40479284, Code SNOMED:442964000
35207362	Degenerative disease of nervous system, unspecified	G31.9	37396293	CVA (cerebrovascular accident) during surgery	SNOMED:716051003	Original OMOP ID: 35207362, ICD-10 Code G31.9	Mapped OMOP ID: 37396293, Code SNOMED:716051003
35207362	Degenerative disease of nervous system, unspecified	G31.9	37310635	Hemorrhage in right optic nerve sheath	SNOMED:335000000000000	Original OMOP ID: 35207362, ICD-10 Code G31.9	Mapped OMOP ID: 37310635, Code SNOMED:335000000000000
35207362	Degenerative disease of nervous system, unspecified	G31.9	37310618	Hemorrhage in left optic nerve sheath	SNOMED:341000000000000	Original OMOP ID: 35207362, ICD-10 Code G31.9	Mapped OMOP ID: 37310618, Code SNOMED:341000000000000
35207362	Degenerative disease of nervous system, unspecified	G31.9	37310573	Retrobulbar optic neuritis of left eye	SNOMED:680000000000000	Original OMOP ID: 35207362, ICD-10 Code G31.9	Mapped OMOP ID: 37310573, Code SNOMED:680000000000000
35207362	Degenerative disease of nervous system, unspecified	G31.9	40480514	Incomplete tetraplegia due to lesion at C5-C7 level	SNOMED:441794001	Original OMOP ID: 35207362, ICD-10 Code G31.9	Mapped OMOP ID: 40480514, Code SNOMED:441794001
35207362	Degenerative disease of nervous system, unspecified	G31.9	37310572	Retrobulbar optic neuritis of right eye	SNOMED:680000000000000	Original OMOP ID: 35207362, ICD-10 Code G31.9	Mapped OMOP ID: 37310572, Code SNOMED:680000000000000
35207362	Degenerative disease of nervous system, unspecified	G31.9	37310208	Injury of left lateral plantar nerve	SNOMED:10800000000000000	Original OMOP ID: 35207362, ICD-10 Code G31.9	Mapped OMOP ID: 37310208, Code SNOMED:10800000000000000
35207362	Degenerative disease of nervous system, unspecified	G31.9	37310201	Injury of left abducens nerve	SNOMED:10900000000000000	Original OMOP ID: 35207362, ICD-10 Code G31.9	Mapped OMOP ID: 37310201, Code SNOMED:10900000000000000
35207362	Degenerative disease of nervous system, unspecified	G31.9	37310187	Injury of right accessory nerve	SNOMED:10900000000000000	Original OMOP ID: 35207362, ICD-10 Code G31.9	Mapped OMOP ID: 37310187, Code SNOMED:10900000000000000
35207362	Degenerative disease of nervous system, unspecified	G31.9	37310186	Injury of left accessory nerve	SNOMED:10900000000000000	Original OMOP ID: 35207362, ICD-10 Code G31.9	Mapped OMOP ID: 37310186, Code SNOMED:10900000000000000
35207362	Degenerative disease of nervous system, unspecified	G31.9	37310094	Injury of right abducens nerve	SNOMED:11000000000000000	Original OMOP ID: 35207362, ICD-10 Code G31.9	Mapped OMOP ID: 37310094, Code SNOMED:11000000000000000
35207362	Degenerative disease of nervous system, unspecified	G31.9	37309681	Delirium due to drug withdrawal	SNOMED:16200000000000000	Original OMOP ID: 35207362, ICD-10 Code G31.9	Mapped OMOP ID: 37309681, Code SNOMED:16200000000000000
35207362	Degenerative disease of nervous system, unspecified	G31.9	37207978	Bilateral optic papillitis	SNOMED:345000000000000	Original OMOP ID: 35207362, ICD-10 Code G31.9	Mapped OMOP ID: 37207978, Code SNOMED:345000000000000
35207362	Degenerative disease of nervous system, unspecified	G31.9	37207971	Bilateral pseudopapilledema of eyes	SNOMED:344000000000000	Original OMOP ID: 35207362, ICD-10 Code G31.9	Mapped OMOP ID: 37207971, Code SNOMED:344000000000000
35207362	Degenerative disease of nervous system, unspecified	G31.9	37207920	Optic papillitis of left eye	SNOMED:339000000000000	Original OMOP ID: 35207362, ICD-10 Code G31.9	Mapped OMOP ID: 37207920, Code SNOMED:339000000000000
35207362	Degenerative disease of nervous system, unspecified	G31.9	37207910	Pseudopapilledema of left eye	SNOMED:338000000000000	Original OMOP ID: 35207362, ICD-10 Code G31.9	Mapped OMOP ID: 37207910, Code SNOMED:338000000000000
35207362	Degenerative disease of nervous system, unspecified	G31.9	37207860	Optic papillitis of right eye	SNOMED:334000000000000	Original OMOP ID: 35207362, ICD-10 Code G31.9	Mapped OMOP ID: 37207860, Code SNOMED:334000000000000
35207362	Degenerative disease of nervous system, unspecified	G31.9	37207850	Pseudopapilledema of right eye	SNOMED:333000000000000	Original OMOP ID: 35207362, ICD-10 Code G31.9	Mapped OMOP ID: 37207850, Code SNOMED:333000000000000
35207362	Degenerative disease of nervous system, unspecified	G31.9	37207657	Thoracolumbar radiculopathy	SNOMED:77800000000000	Original OMOP ID: 35207362, ICD-10 Code G31.9	Mapped OMOP ID: 37207657, Code SNOMED:77800000000000
35207362	Degenerative disease of nervous system, unspecified	G31.9	37310209	Injury of right lateral plantar nerve	SNOMED:10800000000000000	Original OMOP ID: 35207362, ICD-10 Code G31.9	Mapped OMOP ID: 37310209, Code SNOMED:10800000000000000
35207362	Degenerative disease of nervous system, unspecified	G31.9	40480938	Monoplegia of lower limb as late effect of cerebrovascular disease	SNOMED:441887006	Original OMOP ID: 35207362, ICD-10 Code G31.9	Mapped OMOP ID: 40480938, Code SNOMED:441887006
35207362	Degenerative disease of nervous system, unspecified	G31.9	40480944	Spastic hemiplegia of dominant side	SNOMED:441892008	Original OMOP ID: 35207362, ICD-10 Code G31.9	Mapped OMOP ID: 40480944, Code SNOMED:441892008
35207362	Degenerative disease of nervous system, unspecified	G31.9	40480946	Monoplegia of nondominant lower limb as a late effect of cerebrovascular accident	SNOMED:441894009	Original OMOP ID: 35207362, ICD-10 Code G31.9	Mapped OMOP ID: 40480946, Code SNOMED:441894009
35207362	Degenerative disease of nervous system, unspecified	G31.9	40492837	Complete spinal cord injury at T7-T12 level	SNOMED:447464004	Original OMOP ID: 35207362, ICD-10 Code G31.9	Mapped OMOP ID: 40492837, Code SNOMED:447464004
35207362	Degenerative disease of nervous system, unspecified	G31.9	40492697	Traumatic injury of spinal cord at T7-T12 level	SNOMED:445779008	Original OMOP ID: 35207362, ICD-10 Code G31.9	Mapped OMOP ID: 40492697, Code SNOMED:445779008
35207362	Degenerative disease of nervous system, unspecified	G31.9	40490405	Shuddering attacks	SNOMED:446995005	Original OMOP ID: 35207362, ICD-10 Code G31.9	Mapped OMOP ID: 40490405, Code SNOMED:446995005
35207362	Degenerative disease of nervous system, unspecified	G31.9	40490364	Acute paralytic poliomyelitis due to Human poliovirus 1	SNOMED:446958005	Original OMOP ID: 35207362, ICD-10 Code G31.9	Mapped OMOP ID: 40490364, Code SNOMED:446958005
35207362	Degenerative disease of nervous system, unspecified	G31.9	40490363	Acute bulbar poliomyelitis due to Human poliovirus 1	SNOMED:446957000	Original OMOP ID: 35207362, ICD-10 Code G31.9	Mapped OMOP ID: 40490363, Code SNOMED:446957000
35207362	Degenerative disease of nervous system, unspecified	G31.9	40489826	Traumatic injury of sacral spinal cord	SNOMED:446835008	Original OMOP ID: 35207362, ICD-10 Code G31.9	Mapped OMOP ID: 40489826, Code SNOMED:446835008
35207362	Degenerative disease of nervous system, unspecified	G31.9	40488813	Traumatic injury of spinal cord at T1-T6 level	SNOMED:446644006	Original OMOP ID: 35207362, ICD-10 Code G31.9	Mapped OMOP ID: 40488813, Code SNOMED:446644006
35207362	Degenerative disease of nervous system, unspecified	G31.9	40487368	Acute poliomyelitis due to Human poliovirus 1	SNOMED:446312004	Original OMOP ID: 35207362, ICD-10 Code G31.9	Mapped OMOP ID: 40487368, Code SNOMED:446312004
35207362	Degenerative disease of nervous system, unspecified	G31.9	40487143	Malignant neoplasm of cerebellum	SNOMED:449420002	Original OMOP ID: 35207362, ICD-10 Code G31.9	Mapped OMOP ID: 40487143, Code SNOMED:449420002
35207362	Degenerative disease of nervous system, unspecified	G31.9	40485984	Traumatic injury of digital nerve of hand	SNOMED:446028001	Original OMOP ID: 35207362, ICD-10 Code G31.9	Mapped OMOP ID: 40485984, Code SNOMED:446028001
35207362	Degenerative disease of nervous system, unspecified	G31.9	40484910	Hemiplegia as late effect of cerebrovascular accident	SNOMED:442733008	Original OMOP ID: 35207362, ICD-10 Code G31.9	Mapped OMOP ID: 40484910, Code SNOMED:442733008
35207362	Degenerative disease of nervous system, unspecified	G31.9	40484522	Hemiplegia of dominant side as late effect of cerebrovascular disease	SNOMED:442676003	Original OMOP ID: 35207362, ICD-10 Code G31.9	Mapped OMOP ID: 40484522, Code SNOMED:442676003
35207362	Degenerative disease of nervous system, unspecified	G31.9	40484513	Hemiplegia of nondominant side as late effect of cerebrovascular disease	SNOMED:442668000	Original OMOP ID: 35207362, ICD-10 Code G31.9	Mapped OMOP ID: 40484513, Code SNOMED:442668000
35207362	Degenerative disease of nervous system, unspecified	G31.9	40483585	Epilepsy characterized by intractable complex partial seizures	SNOMED:442481002	Original OMOP ID: 35207362, ICD-10 Code G31.9	Mapped OMOP ID: 40483585, Code SNOMED:442481002
35207362	Degenerative disease of nervous system, unspecified	G31.9	40483317	Refractory epilepsy	SNOMED:445355009	Original OMOP ID: 35207362, ICD-10 Code G31.9	Mapped OMOP ID: 40483317, Code SNOMED:445355009
35207362	Degenerative disease of nervous system, unspecified	G31.9	40483299	Neuropathy due to ionizing radiation	SNOMED:445339002	Original OMOP ID: 35207362, ICD-10 Code G31.9	Mapped OMOP ID: 40483299, Code SNOMED:445339002
35207362	Degenerative disease of nervous system, unspecified	G31.9	40482937	Split cord malformation	SNOMED:445308004	Original OMOP ID: 35207362, ICD-10 Code G31.9	Mapped OMOP ID: 40482937, Code SNOMED:445308004
35207362	Degenerative disease of nervous system, unspecified	G31.9	40482936	Spina bifida of sacral region	SNOMED:445307009	Original OMOP ID: 35207362, ICD-10 Code G31.9	Mapped OMOP ID: 40482936, Code SNOMED:445307009
35207362	Degenerative disease of nervous system, unspecified	G31.9	40482875	Glucose transporter protein type 1 deficiency syndrome	SNOMED:445252005	Original OMOP ID: 35207362, ICD-10 Code G31.9	Mapped OMOP ID: 40482875, Code SNOMED:445252005
35207362	Degenerative disease of nervous system, unspecified	G31.9	40482301	Residual cognitive deficit as late effect of cerebrovascular accident	SNOMED:442212003	Original OMOP ID: 35207362, ICD-10 Code G31.9	Mapped OMOP ID: 40482301, Code SNOMED:442212003
35207362	Degenerative disease of nervous system, unspecified	G31.9	40482266	Monoplegia of nondominant upper limb as a late effect of cerebrovascular accident	SNOMED:442181008	Original OMOP ID: 35207362, ICD-10 Code G31.9	Mapped OMOP ID: 40482266, Code SNOMED:442181008
35207362	Degenerative disease of nervous system, unspecified	G31.9	40482237	Hemiplegia of dominant side	SNOMED:442155009	Original OMOP ID: 35207362, ICD-10 Code G31.9	Mapped OMOP ID: 40482237, Code SNOMED:442155009
35207362	Degenerative disease of nervous system, unspecified	G31.9	40482020	Meningitis due to anaerobic bacteria	SNOMED:445059005	Original OMOP ID: 35207362, ICD-10 Code G31.9	Mapped OMOP ID: 40482020, Code SNOMED:445059005
35207362	Degenerative disease of nervous system, unspecified	G31.9	40481842	Monoplegia of upper limb as late effect of cerebrovascular disease	SNOMED:442097001	Original OMOP ID: 35207362, ICD-10 Code G31.9	Mapped OMOP ID: 40481842, Code SNOMED:442097001
35207362	Degenerative disease of nervous system, unspecified	G31.9	40481820	Flaccid hemiplegia of nondominant side	SNOMED:442077006	Original OMOP ID: 35207362, ICD-10 Code G31.9	Mapped OMOP ID: 40481820, Code SNOMED:442077006
35207362	Degenerative disease of nervous system, unspecified	G31.9	40481762	Hemiplegia as late effect of cerebrovascular disease	SNOMED:442024001	Original OMOP ID: 35207362, ICD-10 Code G31.9	Mapped OMOP ID: 40481762, Code SNOMED:442024001
35207362	Degenerative disease of nervous system, unspecified	G31.9	40481757	Flaccid hemiplegia of dominant side	SNOMED:442020005	Original OMOP ID: 35207362, ICD-10 Code G31.9	Mapped OMOP ID: 40481757, Code SNOMED:442020005
35207362	Degenerative disease of nervous system, unspecified	G31.9	40481376	Complete tetraplegia due to lesion at C5-C7 level	SNOMED:441980007	Original OMOP ID: 35207362, ICD-10 Code G31.9	Mapped OMOP ID: 40481376, Code SNOMED:441980007
35207362	Degenerative disease of nervous system, unspecified	G31.9	40481345	Monoplegia of upper limb of dominant side	SNOMED:441951003	Original OMOP ID: 35207362, ICD-10 Code G31.9	Mapped OMOP ID: 40481345, Code SNOMED:441951003
35207362	Degenerative disease of nervous system, unspecified	G31.9	37207455	Thoracic myelopathy	SNOMED:25000000000000	Original OMOP ID: 35207362, ICD-10 Code G31.9	Mapped OMOP ID: 37207455, Code SNOMED:25000000000000
35207362	Degenerative disease of nervous system, unspecified	G31.9	40493208	Incomplete transverse lesion of thoracic spinal cord	SNOMED:445897006	Original OMOP ID: 35207362, ICD-10 Code G31.9	Mapped OMOP ID: 40493208, Code SNOMED:445897006
35207362	Degenerative disease of nervous system, unspecified	G31.9	37206829	Inflammatory disorder of visual pathway	SNOMED:787177005	Original OMOP ID: 35207362, ICD-10 Code G31.9	Mapped OMOP ID: 37206829, Code SNOMED:787177005
35207362	Degenerative disease of nervous system, unspecified	G31.9	37205047	Nerve palsy	SNOMED:784289008	Original OMOP ID: 35207362, ICD-10 Code G31.9	Mapped OMOP ID: 37205047, Code SNOMED:784289008
35207362	Degenerative disease of nervous system, unspecified	G31.9	36717170	Complete lesion of lumbar spinal cord	SNOMED:721499008	Original OMOP ID: 35207362, ICD-10 Code G31.9	Mapped OMOP ID: 36717170, Code SNOMED:721499008
35207362	Degenerative disease of nervous system, unspecified	G31.9	36717166	Complete lesion of thoracic spinal cord at T1 level	SNOMED:721430005	Original OMOP ID: 35207362, ICD-10 Code G31.9	Mapped OMOP ID: 36717166, Code SNOMED:721430005
35207362	Degenerative disease of nervous system, unspecified	G31.9	36717164	Central cord syndrome of cervical spinal cord at C1 level	SNOMED:721372007	Original OMOP ID: 35207362, ICD-10 Code G31.9	Mapped OMOP ID: 36717164, Code SNOMED:721372007
35207362	Degenerative disease of nervous system, unspecified	G31.9	36717163	Complete lesion of cervical spinal cord at C5 level	SNOMED:721367003	Original OMOP ID: 35207362, ICD-10 Code G31.9	Mapped OMOP ID: 36717163, Code SNOMED:721367003
35207362	Degenerative disease of nervous system, unspecified	G31.9	36717162	Complete lesion of cervical spinal cord	SNOMED:721362009	Original OMOP ID: 35207362, ICD-10 Code G31.9	Mapped OMOP ID: 36717162, Code SNOMED:721362009
35207362	Degenerative disease of nervous system, unspecified	G31.9	36716810	Concussion of sacral spinal cord	SNOMED:722995008	Original OMOP ID: 35207362, ICD-10 Code G31.9	Mapped OMOP ID: 36716810, Code SNOMED:722995008
35207362	Degenerative disease of nervous system, unspecified	G31.9	36716599	Injury of radial nerve at upper arm level	SNOMED:722655009	Original OMOP ID: 35207362, ICD-10 Code G31.9	Mapped OMOP ID: 36716599, Code SNOMED:722655009
35207362	Degenerative disease of nervous system, unspecified	G31.9	36716598	Incomplete injury of sacral spinal cord	SNOMED:722654008	Original OMOP ID: 35207362, ICD-10 Code G31.9	Mapped OMOP ID: 36716598, Code SNOMED:722654008
35207362	Degenerative disease of nervous system, unspecified	G31.9	36716579	Traumatic subarachnoid hemorrhage without coma	SNOMED:722629008	Original OMOP ID: 35207362, ICD-10 Code G31.9	Mapped OMOP ID: 36716579, Code SNOMED:722629008
35207362	Degenerative disease of nervous system, unspecified	G31.9	36716538	Injury of central nervous system due to birth trauma	SNOMED:722574007	Original OMOP ID: 35207362, ICD-10 Code G31.9	Mapped OMOP ID: 36716538, Code SNOMED:722574007
35207362	Degenerative disease of nervous system, unspecified	G31.9	36715776	Injury of radial nerve at forearm level	SNOMED:721534003	Original OMOP ID: 35207362, ICD-10 Code G31.9	Mapped OMOP ID: 36715776, Code SNOMED:721534003
35207362	Degenerative disease of nervous system, unspecified	G31.9	36715775	Injury of median nerve at forearm level	SNOMED:721533009	Original OMOP ID: 35207362, ICD-10 Code G31.9	Mapped OMOP ID: 36715775, Code SNOMED:721533009
35207362	Degenerative disease of nervous system, unspecified	G31.9	36715774	Injury of ulnar nerve at forearm level	SNOMED:721532004	Original OMOP ID: 35207362, ICD-10 Code G31.9	Mapped OMOP ID: 36715774, Code SNOMED:721532004
35207362	Degenerative disease of nervous system, unspecified	G31.9	36717171	Complete lesion of lumbar spinal cord at L3 level	SNOMED:721502007	Original OMOP ID: 35207362, ICD-10 Code G31.9	Mapped OMOP ID: 36717171, Code SNOMED:721502007
35207362	Degenerative disease of nervous system, unspecified	G31.9	36715773	Injury of median nerve at upper arm level	SNOMED:721530007	Original OMOP ID: 35207362, ICD-10 Code G31.9	Mapped OMOP ID: 36715773, Code SNOMED:721530007
35207362	Degenerative disease of nervous system, unspecified	G31.9	36715753	Complete lesion of lumbar spinal cord at L5 level	SNOMED:721504008	Original OMOP ID: 35207362, ICD-10 Code G31.9	Mapped OMOP ID: 36715753, Code SNOMED:721504008
35207362	Degenerative disease of nervous system, unspecified	G31.9	36715752	Complete lesion of lumbar spinal cord at L4 level	SNOMED:721503002	Original OMOP ID: 35207362, ICD-10 Code G31.9	Mapped OMOP ID: 36715752, Code SNOMED:721503002
35207362	Degenerative disease of nervous system, unspecified	G31.9	36715751	Complete lesion of lumbar spinal cord at L2 level	SNOMED:721501000	Original OMOP ID: 35207362, ICD-10 Code G31.9	Mapped OMOP ID: 36715751, Code SNOMED:721501000
35207362	Degenerative disease of nervous system, unspecified	G31.9	36715750	Complete lesion of lumbar spinal cord at L1 level	SNOMED:721500004	Original OMOP ID: 35207362, ICD-10 Code G31.9	Mapped OMOP ID: 36715750, Code SNOMED:721500004
35207362	Degenerative disease of nervous system, unspecified	G31.9	36715735	Brown-SÃƒÂ©quard syndrome of thoracic spinal cord	SNOMED:721481000	Original OMOP ID: 35207362, ICD-10 Code G31.9	Mapped OMOP ID: 36715735, Code SNOMED:721481000
35207362	Degenerative disease of nervous system, unspecified	G31.9	36715711	Anterior cord syndrome of thoracic spinal cord	SNOMED:721455004	Original OMOP ID: 35207362, ICD-10 Code G31.9	Mapped OMOP ID: 36715711, Code SNOMED:721455004
35207362	Degenerative disease of nervous system, unspecified	G31.9	36715690	Complete lesion of thoracic spinal cord	SNOMED:721429000	Original OMOP ID: 35207362, ICD-10 Code G31.9	Mapped OMOP ID: 36715690, Code SNOMED:721429000
35207362	Degenerative disease of nervous system, unspecified	G31.9	36715669	Brown-Sequard syndrome at C7 level	SNOMED:721405007	Original OMOP ID: 35207362, ICD-10 Code G31.9	Mapped OMOP ID: 36715669, Code SNOMED:721405007
35207362	Degenerative disease of nervous system, unspecified	G31.9	36715666	Brown-Sequard syndrome at C4 level	SNOMED:721402005	Original OMOP ID: 35207362, ICD-10 Code G31.9	Mapped OMOP ID: 36715666, Code SNOMED:721402005
35207362	Degenerative disease of nervous system, unspecified	G31.9	36715664	Brown-Sequard syndrome at C2 level	SNOMED:721400002	Original OMOP ID: 35207362, ICD-10 Code G31.9	Mapped OMOP ID: 36715664, Code SNOMED:721400002
35207362	Degenerative disease of nervous system, unspecified	G31.9	36715662	Brown-Sequard syndrome of cervical spinal cord	SNOMED:721398001	Original OMOP ID: 35207362, ICD-10 Code G31.9	Mapped OMOP ID: 36715662, Code SNOMED:721398001
35207362	Degenerative disease of nervous system, unspecified	G31.9	36715652	Anterior cord syndrome of cervical spinal cord at C7 level	SNOMED:721387002	Original OMOP ID: 35207362, ICD-10 Code G31.9	Mapped OMOP ID: 36715652, Code SNOMED:721387002
35207362	Degenerative disease of nervous system, unspecified	G31.9	36715651	Anterior cord syndrome of cervical spinal cord at C6 level	SNOMED:721386006	Original OMOP ID: 35207362, ICD-10 Code G31.9	Mapped OMOP ID: 36715651, Code SNOMED:721386006
35207362	Degenerative disease of nervous system, unspecified	G31.9	36715772	Complete injury of sacral spinal cord	SNOMED:721529002	Original OMOP ID: 35207362, ICD-10 Code G31.9	Mapped OMOP ID: 36715772, Code SNOMED:721529002
35207362	Degenerative disease of nervous system, unspecified	G31.9	36717341	Central cord syndrome of cervical spinal cord	SNOMED:721371000	Original OMOP ID: 35207362, ICD-10 Code G31.9	Mapped OMOP ID: 36717341, Code SNOMED:721371000
35207362	Degenerative disease of nervous system, unspecified	G31.9	36717342	Anterior cord syndrome of cervical spinal cord at C3 level	SNOMED:721383003	Original OMOP ID: 35207362, ICD-10 Code G31.9	Mapped OMOP ID: 36717342, Code SNOMED:721383003
35207362	Degenerative disease of nervous system, unspecified	G31.9	36717467	Complete lesion of cervical spinal cord at C3 level	SNOMED:721365006	Original OMOP ID: 35207362, ICD-10 Code G31.9	Mapped OMOP ID: 36717467, Code SNOMED:721365006
35207362	Degenerative disease of nervous system, unspecified	G31.9	37119157	Injury of tibial nerve at lower leg level	SNOMED:724803007	Original OMOP ID: 35207362, ICD-10 Code G31.9	Mapped OMOP ID: 37119157, Code SNOMED:724803007
35207362	Degenerative disease of nervous system, unspecified	G31.9	37110837	Mucolipidosis type IV	SNOMED:725296006	Original OMOP ID: 35207362, ICD-10 Code G31.9	Mapped OMOP ID: 37110837, Code SNOMED:725296006
35207362	Degenerative disease of nervous system, unspecified	G31.9	37110684	Secondary intracranial hypotension	SNOMED:725000003	Original OMOP ID: 35207362, ICD-10 Code G31.9	Mapped OMOP ID: 37110684, Code SNOMED:725000003
35207362	Degenerative disease of nervous system, unspecified	G31.9	37110545	Disorder of nervous system following procedure	SNOMED:724817003	Original OMOP ID: 35207362, ICD-10 Code G31.9	Mapped OMOP ID: 37110545, Code SNOMED:724817003
35207362	Degenerative disease of nervous system, unspecified	G31.9	37110468	Psychoactive substance withdrawal without complication	SNOMED:724725009	Original OMOP ID: 35207362, ICD-10 Code G31.9	Mapped OMOP ID: 37110468, Code SNOMED:724725009
35207362	Degenerative disease of nervous system, unspecified	G31.9	37109288	Traumatic subarachnoid hemorrhage with loss of consciousness	SNOMED:330000000000000	Original OMOP ID: 35207362, ICD-10 Code G31.9	Mapped OMOP ID: 37109288, Code SNOMED:330000000000000
35207362	Degenerative disease of nervous system, unspecified	G31.9	37109056	Vascular dementia without behavioral disturbance	SNOMED:16300000000000000	Original OMOP ID: 35207362, ICD-10 Code G31.9	Mapped OMOP ID: 37109056, Code SNOMED:16300000000000000
35207362	Degenerative disease of nervous system, unspecified	G31.9	37109019	White matter disease	SNOMED:16100000000000000	Original OMOP ID: 35207362, ICD-10 Code G31.9	Mapped OMOP ID: 37109019, Code SNOMED:16100000000000000
35207362	Degenerative disease of nervous system, unspecified	G31.9	37108966	Radiculopathy of lumbosacral spine due to disc disorder	SNOMED:16000000000000000	Original OMOP ID: 35207362, ICD-10 Code G31.9	Mapped OMOP ID: 37108966, Code SNOMED:16000000000000000
35207362	Degenerative disease of nervous system, unspecified	G31.9	37019108	Human T-cell lymphotropic virus 1-associated myelopathy	SNOMED:714279000	Original OMOP ID: 35207362, ICD-10 Code G31.9	Mapped OMOP ID: 37019108, Code SNOMED:714279000
35207362	Degenerative disease of nervous system, unspecified	G31.9	37018918	Radiculopathy due to lumbar intervertebral disc disorder	SNOMED:311000000000000	Original OMOP ID: 35207362, ICD-10 Code G31.9	Mapped OMOP ID: 37018918, Code SNOMED:311000000000000
35207362	Degenerative disease of nervous system, unspecified	G31.9	37018724	Meningitis caused by Histoplasmosis	SNOMED:713626006	Original OMOP ID: 35207362, ICD-10 Code G31.9	Mapped OMOP ID: 37018724, Code SNOMED:713626006
35207362	Degenerative disease of nervous system, unspecified	G31.9	37018689	Opioid-induced mood disorder due to opioid dependence	SNOMED:289000000000000	Original OMOP ID: 35207362, ICD-10 Code G31.9	Mapped OMOP ID: 37018689, Code SNOMED:289000000000000
35207362	Degenerative disease of nervous system, unspecified	G31.9	37018688	Vascular dementia with behavioral disturbance	SNOMED:289000000000000	Original OMOP ID: 35207362, ICD-10 Code G31.9	Mapped OMOP ID: 37018688, Code SNOMED:289000000000000
35207362	Degenerative disease of nervous system, unspecified	G31.9	37017432	Polyneuropathy due to type 2 diabetes mellitus	SNOMED:713706002	Original OMOP ID: 35207362, ICD-10 Code G31.9	Mapped OMOP ID: 37017432, Code SNOMED:713706002
35207362	Degenerative disease of nervous system, unspecified	G31.9	37017431	Polyneuropathy due to type 1 diabetes mellitus	SNOMED:713705003	Original OMOP ID: 35207362, ICD-10 Code G31.9	Mapped OMOP ID: 37017431, Code SNOMED:713705003
35207362	Degenerative disease of nervous system, unspecified	G31.9	37017364	Meningitis caused by Histoplasma duboisii	SNOMED:713625005	Original OMOP ID: 35207362, ICD-10 Code G31.9	Mapped OMOP ID: 37017364, Code SNOMED:713625005
35207362	Degenerative disease of nervous system, unspecified	G31.9	37017363	Meningitis caused by Histoplasma capsulatum	SNOMED:713624009	Original OMOP ID: 35207362, ICD-10 Code G31.9	Mapped OMOP ID: 37017363, Code SNOMED:713624009
35207362	Degenerative disease of nervous system, unspecified	G31.9	37016847	Encephalitis caused by tick-borne encephalitis virus	SNOMED:712986001	Original OMOP ID: 35207362, ICD-10 Code G31.9	Mapped OMOP ID: 37016847, Code SNOMED:712986001
35207362	Degenerative disease of nervous system, unspecified	G31.9	37016768	Autonomic neuropathy due to type 2 diabetes mellitus	SNOMED:712883005	Original OMOP ID: 35207362, ICD-10 Code G31.9	Mapped OMOP ID: 37016768, Code SNOMED:712883005
35207362	Degenerative disease of nervous system, unspecified	G31.9	37016767	Autonomic neuropathy due to type 1 diabetes mellitus	SNOMED:712882000	Original OMOP ID: 35207362, ICD-10 Code G31.9	Mapped OMOP ID: 37016767, Code SNOMED:712882000
35207362	Degenerative disease of nervous system, unspecified	G31.9	37016355	Hyperosmolar coma due to secondary diabetes mellitus	SNOMED:369000000000000	Original OMOP ID: 35207362, ICD-10 Code G31.9	Mapped OMOP ID: 37016355, Code SNOMED:369000000000000
35207362	Degenerative disease of nervous system, unspecified	G31.9	37016354	Neuropathy due to type 2 diabetes mellitus	SNOMED:369000000000000	Original OMOP ID: 35207362, ICD-10 Code G31.9	Mapped OMOP ID: 37016354, Code SNOMED:369000000000000
35207362	Degenerative disease of nervous system, unspecified	G31.9	37016268	Opioid-induced mood disorder due to opioid abuse	SNOMED:289000000000000	Original OMOP ID: 35207362, ICD-10 Code G31.9	Mapped OMOP ID: 37016268, Code SNOMED:289000000000000
35207362	Degenerative disease of nervous system, unspecified	G31.9	37016176	Cerebral degeneration due to alcoholism	SNOMED:136000000000000	Original OMOP ID: 35207362, ICD-10 Code G31.9	Mapped OMOP ID: 37016176, Code SNOMED:136000000000000
35207362	Degenerative disease of nervous system, unspecified	G31.9	36717610	Post cerebral ventricular shunt leak	SNOMED:723154002	Original OMOP ID: 35207362, ICD-10 Code G31.9	Mapped OMOP ID: 36717610, Code SNOMED:723154002
35207362	Degenerative disease of nervous system, unspecified	G31.9	36717576	Injury of lumbar spinal cord	SNOMED:722653002	Original OMOP ID: 35207362, ICD-10 Code G31.9	Mapped OMOP ID: 36717576, Code SNOMED:722653002
35207362	Degenerative disease of nervous system, unspecified	G31.9	36717471	Injury of thoracic spinal cord	SNOMED:721428008	Original OMOP ID: 35207362, ICD-10 Code G31.9	Mapped OMOP ID: 36717471, Code SNOMED:721428008
35207362	Degenerative disease of nervous system, unspecified	G31.9	36717468	Central cord syndrome of cervical spinal cord at C6 level	SNOMED:721377001	Original OMOP ID: 35207362, ICD-10 Code G31.9	Mapped OMOP ID: 36717468, Code SNOMED:721377001
35207362	Degenerative disease of nervous system, unspecified	G31.9	37205197	Traumatic intracranial extradural hemorrhage	SNOMED:784573006	Original OMOP ID: 35207362, ICD-10 Code G31.9	Mapped OMOP ID: 37205197, Code SNOMED:784573006
35207362	Degenerative disease of nervous system, unspecified	G31.9	40493327	Complete spinal cord injury at T1-T6 level	SNOMED:447575003	Original OMOP ID: 35207362, ICD-10 Code G31.9	Mapped OMOP ID: 40493327, Code SNOMED:447575003
35207362	Degenerative disease of nervous system, unspecified	G31.9	42534990	Common migraine with status migrainosus	SNOMED:124000000000000	Original OMOP ID: 35207362, ICD-10 Code G31.9	Mapped OMOP ID: 42534990, Code SNOMED:124000000000000
35207362	Degenerative disease of nervous system, unspecified	G31.9	42535221	Bilateral sciatic nerve disorder	SNOMED:16200000000000000	Original OMOP ID: 35207362, ICD-10 Code G31.9	Mapped OMOP ID: 42535221, Code SNOMED:16200000000000000
35207362	Degenerative disease of nervous system, unspecified	G31.9	45757715	Cortical blindness of left side of brain	SNOMED:343000000000000	Original OMOP ID: 35207362, ICD-10 Code G31.9	Mapped OMOP ID: 45757715, Code SNOMED:343000000000000
35207362	Degenerative disease of nervous system, unspecified	G31.9	45757643	Postvaricella myelitis	SNOMED:28700000000000	Original OMOP ID: 35207362, ICD-10 Code G31.9	Mapped OMOP ID: 45757643, Code SNOMED:28700000000000
35207362	Degenerative disease of nervous system, unspecified	G31.9	45757271	Tuberculous neuritis	SNOMED:1090000000000000	Original OMOP ID: 35207362, ICD-10 Code G31.9	Mapped OMOP ID: 45757271, Code SNOMED:1090000000000000
35207362	Degenerative disease of nervous system, unspecified	G31.9	45757257	Meningococcal retrobulbar neuritis	SNOMED:1090000000000000	Original OMOP ID: 35207362, ICD-10 Code G31.9	Mapped OMOP ID: 45757257, Code SNOMED:1090000000000000
35207362	Degenerative disease of nervous system, unspecified	G31.9	45757236	Diphtheria radiculomyelitis	SNOMED:1090000000000000	Original OMOP ID: 35207362, ICD-10 Code G31.9	Mapped OMOP ID: 45757236, Code SNOMED:1090000000000000
35207362	Degenerative disease of nervous system, unspecified	G31.9	45757050	Epilepsy in mother complicating pregnancy	SNOMED:101000000000000	Original OMOP ID: 35207362, ICD-10 Code G31.9	Mapped OMOP ID: 45757050, Code SNOMED:101000000000000
35207362	Degenerative disease of nervous system, unspecified	G31.9	44806793	Spastic hemiplegic cerebral palsy	SNOMED:814000000000000	Original OMOP ID: 35207362, ICD-10 Code G31.9	Mapped OMOP ID: 44806793, Code SNOMED:814000000000000
35207362	Degenerative disease of nervous system, unspecified	G31.9	44784591	Refractory juvenile myoclonic epilepsy	SNOMED:698761003	Original OMOP ID: 35207362, ICD-10 Code G31.9	Mapped OMOP ID: 44784591, Code SNOMED:698761003
35207362	Degenerative disease of nervous system, unspecified	G31.9	44784469	Closed fracture of base of skull with concussion	SNOMED:698621006	Original OMOP ID: 35207362, ICD-10 Code G31.9	Mapped OMOP ID: 44784469, Code SNOMED:698621006
35207362	Degenerative disease of nervous system, unspecified	G31.9	44784468	Closed fracture of base of skull with loss of consciousness	SNOMED:698620007	Original OMOP ID: 35207362, ICD-10 Code G31.9	Mapped OMOP ID: 44784468, Code SNOMED:698620007
35207362	Degenerative disease of nervous system, unspecified	G31.9	44784467	Open fracture of vault of skull with concussion	SNOMED:698619001	Original OMOP ID: 35207362, ICD-10 Code G31.9	Mapped OMOP ID: 44784467, Code SNOMED:698619001
35207362	Degenerative disease of nervous system, unspecified	G31.9	44784465	Closed fracture of vault of skull with concussion	SNOMED:698617004	Original OMOP ID: 35207362, ICD-10 Code G31.9	Mapped OMOP ID: 44784465, Code SNOMED:698617004
35207362	Degenerative disease of nervous system, unspecified	G31.9	44784464	Closed fracture of vault of skull with loss of consciousness	SNOMED:698616008	Original OMOP ID: 35207362, ICD-10 Code G31.9	Mapped OMOP ID: 44784464, Code SNOMED:698616008
35207362	Degenerative disease of nervous system, unspecified	G31.9	45757770	Reflex neuropathic bladder	SNOMED:368000000000000	Original OMOP ID: 35207362, ICD-10 Code G31.9	Mapped OMOP ID: 45757770, Code SNOMED:368000000000000
35207362	Degenerative disease of nervous system, unspecified	G31.9	44784365	Spinal cord injury due to birth trauma	SNOMED:698500002	Original OMOP ID: 35207362, ICD-10 Code G31.9	Mapped OMOP ID: 44784365, Code SNOMED:698500002
35207362	Degenerative disease of nervous system, unspecified	G31.9	44782773	Cerebral infarction due to vertebral artery occlusion	SNOMED:34200000000000	Original OMOP ID: 35207362, ICD-10 Code G31.9	Mapped OMOP ID: 44782773, Code SNOMED:34200000000000
35207362	Degenerative disease of nervous system, unspecified	G31.9	44782771	Presenile dementia with delusions	SNOMED:31100000000000	Original OMOP ID: 35207362, ICD-10 Code G31.9	Mapped OMOP ID: 44782771, Code SNOMED:31100000000000
35207362	Degenerative disease of nervous system, unspecified	G31.9	44782711	Quadriplegia with quadriparesis	SNOMED:22900000000000	Original OMOP ID: 35207362, ICD-10 Code G31.9	Mapped OMOP ID: 44782711, Code SNOMED:22900000000000
35207362	Degenerative disease of nervous system, unspecified	G31.9	44782470	Migraine with persistent visual aura	SNOMED:699314009	Original OMOP ID: 35207362, ICD-10 Code G31.9	Mapped OMOP ID: 44782470, Code SNOMED:699314009
35207362	Degenerative disease of nervous system, unspecified	G31.9	43531639	Paralytic syndrome on one side of the body	SNOMED:609557004	Original OMOP ID: 35207362, ICD-10 Code G31.9	Mapped OMOP ID: 43531639, Code SNOMED:609557004
35207362	Degenerative disease of nervous system, unspecified	G31.9	43531630	Intractable absence seizures	SNOMED:68100000000000	Original OMOP ID: 35207362, ICD-10 Code G31.9	Mapped OMOP ID: 43531630, Code SNOMED:68100000000000
35207362	Degenerative disease of nervous system, unspecified	G31.9	43531623	Multisystem degeneration of autonomic nervous system	SNOMED:290000000000000	Original OMOP ID: 35207362, ICD-10 Code G31.9	Mapped OMOP ID: 43531623, Code SNOMED:290000000000000
35207362	Degenerative disease of nervous system, unspecified	G31.9	43531605	Occlusion of cerebral artery with stroke	SNOMED:9900000000000	Original OMOP ID: 35207362, ICD-10 Code G31.9	Mapped OMOP ID: 43531605, Code SNOMED:9900000000000
35207362	Degenerative disease of nervous system, unspecified	G31.9	43531604	Subacute dyskinesia due to drug	SNOMED:98800000000000	Original OMOP ID: 35207362, ICD-10 Code G31.9	Mapped OMOP ID: 43531604, Code SNOMED:98800000000000
35207362	Degenerative disease of nervous system, unspecified	G31.9	43531594	Organic sleep related movement disorder	SNOMED:90000000000000	Original OMOP ID: 35207362, ICD-10 Code G31.9	Mapped OMOP ID: 43531594, Code SNOMED:90000000000000
35207362	Degenerative disease of nervous system, unspecified	G31.9	43531563	Neuropathic arthropathy due to type 2 diabetes mellitus	SNOMED:781000000000	Original OMOP ID: 35207362, ICD-10 Code G31.9	Mapped OMOP ID: 43531563, Code SNOMED:781000000000
35207362	Degenerative disease of nervous system, unspecified	G31.9	43531561	Myasthenia gravis without exacerbation	SNOMED:77500000000000	Original OMOP ID: 35207362, ICD-10 Code G31.9	Mapped OMOP ID: 43531561, Code SNOMED:77500000000000
35207362	Degenerative disease of nervous system, unspecified	G31.9	43531560	Myasthenia gravis with exacerbation	SNOMED:77500000000000	Original OMOP ID: 35207362, ICD-10 Code G31.9	Mapped OMOP ID: 43531560, Code SNOMED:77500000000000
35207362	Degenerative disease of nervous system, unspecified	G31.9	44782781	Hemiplegia and/or hemiparesis following stroke	SNOMED:48600000000000	Original OMOP ID: 35207362, ICD-10 Code G31.9	Mapped OMOP ID: 44782781, Code SNOMED:48600000000000
35207362	Degenerative disease of nervous system, unspecified	G31.9	45757801	Intracranial hypotension	SNOMED:434000000000000	Original OMOP ID: 35207362, ICD-10 Code G31.9	Mapped OMOP ID: 45757801, Code SNOMED:434000000000000
35207362	Degenerative disease of nervous system, unspecified	G31.9	45765628	Congenital brain aplasia	SNOMED:702611008	Original OMOP ID: 35207362, ICD-10 Code G31.9	Mapped OMOP ID: 45765628, Code SNOMED:702611008
35207362	Degenerative disease of nervous system, unspecified	G31.9	45766189	Hypoxic ischemic encephalopathy	SNOMED:703300001	Original OMOP ID: 35207362, ICD-10 Code G31.9	Mapped OMOP ID: 45766189, Code SNOMED:703300001
35207362	Degenerative disease of nervous system, unspecified	G31.9	46271795	Refractory idiopathic generalized epilepsy	SNOMED:710046001	Original OMOP ID: 35207362, ICD-10 Code G31.9	Mapped OMOP ID: 46271795, Code SNOMED:710046001
35207362	Degenerative disease of nervous system, unspecified	G31.9	46271082	Injury of nerve at lower leg level	SNOMED:709118002	Original OMOP ID: 35207362, ICD-10 Code G31.9	Mapped OMOP ID: 46271082, Code SNOMED:709118002
35207362	Degenerative disease of nervous system, unspecified	G31.9	46270715	Parosmia	SNOMED:708673009	Original OMOP ID: 35207362, ICD-10 Code G31.9	Mapped OMOP ID: 46270715, Code SNOMED:708673009
35207362	Degenerative disease of nervous system, unspecified	G31.9	46270482	Polyneuropathy due to systemic sclerosis	SNOMED:322000000000000	Original OMOP ID: 35207362, ICD-10 Code G31.9	Mapped OMOP ID: 46270482, Code SNOMED:322000000000000
35207362	Degenerative disease of nervous system, unspecified	G31.9	46270370	Refractory infantile spasms co-occurrent with status epilepticus	SNOMED:291000000000000	Original OMOP ID: 35207362, ICD-10 Code G31.9	Mapped OMOP ID: 46270370, Code SNOMED:291000000000000
35207362	Degenerative disease of nervous system, unspecified	G31.9	46270368	Status epilepticus due to refractory simple partial epilepsy	SNOMED:291000000000000	Original OMOP ID: 35207362, ICD-10 Code G31.9	Mapped OMOP ID: 46270368, Code SNOMED:291000000000000
35207362	Degenerative disease of nervous system, unspecified	G31.9	46270367	Status epilepticus due to refractory epilepsy	SNOMED:291000000000000	Original OMOP ID: 35207362, ICD-10 Code G31.9	Mapped OMOP ID: 46270367, Code SNOMED:291000000000000
35207362	Degenerative disease of nervous system, unspecified	G31.9	46270366	Status epilepticus due to intractable idiopathic generalized epilepsy	SNOMED:291000000000000	Original OMOP ID: 35207362, ICD-10 Code G31.9	Mapped OMOP ID: 46270366, Code SNOMED:291000000000000
35207362	Degenerative disease of nervous system, unspecified	G31.9	46270365	Status epilepticus due to generalized idiopathic epilepsy	SNOMED:291000000000000	Original OMOP ID: 35207362, ICD-10 Code G31.9	Mapped OMOP ID: 46270365, Code SNOMED:291000000000000
35207362	Degenerative disease of nervous system, unspecified	G31.9	46270364	Status epilepticus due to refractory complex partial seizures	SNOMED:291000000000000	Original OMOP ID: 35207362, ICD-10 Code G31.9	Mapped OMOP ID: 46270364, Code SNOMED:291000000000000
35207362	Degenerative disease of nervous system, unspecified	G31.9	46270037	Hepatic coma due to acute hepatitis C	SNOMED:126000000000000	Original OMOP ID: 35207362, ICD-10 Code G31.9	Mapped OMOP ID: 46270037, Code SNOMED:126000000000000
35207362	Degenerative disease of nervous system, unspecified	G31.9	46270031	Cerebral infarction due to occlusion of precerebral artery	SNOMED:125000000000000	Original OMOP ID: 35207362, ICD-10 Code G31.9	Mapped OMOP ID: 46270031, Code SNOMED:125000000000000
35207362	Degenerative disease of nervous system, unspecified	G31.9	46269919	Meningoencephalitis due to Acanthamoeba	SNOMED:1090000000000000	Original OMOP ID: 35207362, ICD-10 Code G31.9	Mapped OMOP ID: 46269919, Code SNOMED:1090000000000000
35207362	Degenerative disease of nervous system, unspecified	G31.9	46269917	Meningitis due to infectious mononucleosis	SNOMED:1090000000000000	Original OMOP ID: 35207362, ICD-10 Code G31.9	Mapped OMOP ID: 46269917, Code SNOMED:1090000000000000
35207362	Degenerative disease of nervous system, unspecified	G31.9	46269857	Meningitis due to Cytomegaloviral Mononucleosis	SNOMED:1090000000000000	Original OMOP ID: 35207362, ICD-10 Code G31.9	Mapped OMOP ID: 46269857, Code SNOMED:1090000000000000
35207362	Degenerative disease of nervous system, unspecified	G31.9	46269836	Hepatic coma due to chronic hepatic failure	SNOMED:1090000000000000	Original OMOP ID: 35207362, ICD-10 Code G31.9	Mapped OMOP ID: 46269836, Code SNOMED:1090000000000000
35207362	Degenerative disease of nervous system, unspecified	G31.9	46269818	Hepatic coma due to alcoholic liver failure	SNOMED:1080000000000000	Original OMOP ID: 35207362, ICD-10 Code G31.9	Mapped OMOP ID: 46269818, Code SNOMED:1080000000000000
35207362	Degenerative disease of nervous system, unspecified	G31.9	46269814	Hepatic coma due to acute hepatic failure	SNOMED:1080000000000000	Original OMOP ID: 35207362, ICD-10 Code G31.9	Mapped OMOP ID: 46269814, Code SNOMED:1080000000000000
35207362	Degenerative disease of nervous system, unspecified	G31.9	45773195	Idiopathic intracranial hypotension	SNOMED:700219009	Original OMOP ID: 35207362, ICD-10 Code G31.9	Mapped OMOP ID: 45773195, Code SNOMED:700219009
35207362	Degenerative disease of nervous system, unspecified	G31.9	45773181	Phantom limb syndrome with pain	SNOMED:5770000000000	Original OMOP ID: 35207362, ICD-10 Code G31.9	Mapped OMOP ID: 45773181, Code SNOMED:5770000000000
35207362	Degenerative disease of nervous system, unspecified	G31.9	45772786	Cerebral infarction due to embolism of middle cerebral artery	SNOMED:705128004	Original OMOP ID: 35207362, ICD-10 Code G31.9	Mapped OMOP ID: 45772786, Code SNOMED:705128004
35207362	Degenerative disease of nervous system, unspecified	G31.9	45772121	Cortical blindness of right side of brain	SNOMED:343000000000000	Original OMOP ID: 35207362, ICD-10 Code G31.9	Mapped OMOP ID: 45772121, Code SNOMED:343000000000000
35207362	Degenerative disease of nervous system, unspecified	G31.9	45770836	Herpes zoster myelitis	SNOMED:98500000000000	Original OMOP ID: 35207362, ICD-10 Code G31.9	Mapped OMOP ID: 45770836, Code SNOMED:98500000000000
35207362	Degenerative disease of nervous system, unspecified	G31.9	45770735	Disorder of muscle tone of newborn	SNOMED:935000000000000	Original OMOP ID: 35207362, ICD-10 Code G31.9	Mapped OMOP ID: 45770735, Code SNOMED:935000000000000
35207362	Degenerative disease of nervous system, unspecified	G31.9	45769830	Neuropathic arthropathy due to type 1 diabetes mellitus	SNOMED:71800000000000	Original OMOP ID: 35207362, ICD-10 Code G31.9	Mapped OMOP ID: 45769830, Code SNOMED:71800000000000
35207362	Degenerative disease of nervous system, unspecified	G31.9	45767658	Cerebral infarction due to thrombosis of middle cerebral artery	SNOMED:705130002	Original OMOP ID: 35207362, ICD-10 Code G31.9	Mapped OMOP ID: 45767658, Code SNOMED:705130002
35207362	Degenerative disease of nervous system, unspecified	G31.9	45766192	Severe hypoxic ischemic encephalopathy	SNOMED:703303004	Original OMOP ID: 35207362, ICD-10 Code G31.9	Mapped OMOP ID: 45766192, Code SNOMED:703303004
35207362	Degenerative disease of nervous system, unspecified	G31.9	45766191	Moderate hypoxic ischemic encephalopathy	SNOMED:703302009	Original OMOP ID: 35207362, ICD-10 Code G31.9	Mapped OMOP ID: 45766191, Code SNOMED:703302009
35207362	Degenerative disease of nervous system, unspecified	G31.9	45766190	Mild hypoxic ischemic encephalopathy	SNOMED:703301002	Original OMOP ID: 35207362, ICD-10 Code G31.9	Mapped OMOP ID: 45766190, Code SNOMED:703301002
35207362	Degenerative disease of nervous system, unspecified	G31.9	43531175	Eaton Lambert syndrome with underlying malignancy	SNOMED:608874000	Original OMOP ID: 35207362, ICD-10 Code G31.9	Mapped OMOP ID: 43531175, Code SNOMED:608874000
35207362	Degenerative disease of nervous system, unspecified	G31.9	43531046	Disorder of nerve root and/or plexus	SNOMED:609612001	Original OMOP ID: 35207362, ICD-10 Code G31.9	Mapped OMOP ID: 43531046, Code SNOMED:609612001
35207362	Degenerative disease of nervous system, unspecified	G31.9	43531045	Lesion of nerve root and/or plexus	SNOMED:609611008	Original OMOP ID: 35207362, ICD-10 Code G31.9	Mapped OMOP ID: 43531045, Code SNOMED:609611008
35207362	Degenerative disease of nervous system, unspecified	G31.9	43531028	Mononeuropathy of lower limb	SNOMED:609592007	Original OMOP ID: 35207362, ICD-10 Code G31.9	Mapped OMOP ID: 43531028, Code SNOMED:609592007
35207362	Degenerative disease of nervous system, unspecified	G31.9	42539285	Complex regional pain syndrome type I of right lower limb	SNOMED:294000000000000	Original OMOP ID: 35207362, ICD-10 Code G31.9	Mapped OMOP ID: 42539285, Code SNOMED:294000000000000
35207362	Degenerative disease of nervous system, unspecified	G31.9	42539273	Bilateral meralgia paresthetica	SNOMED:16200000000000000	Original OMOP ID: 35207362, ICD-10 Code G31.9	Mapped OMOP ID: 42539273, Code SNOMED:16200000000000000
35207362	Degenerative disease of nervous system, unspecified	G31.9	42539177	Monoplegia of left nondominant lower limb	SNOMED:290000000000000	Original OMOP ID: 35207362, ICD-10 Code G31.9	Mapped OMOP ID: 42539177, Code SNOMED:290000000000000
35207362	Degenerative disease of nervous system, unspecified	G31.9	42538592	Anxiety disorder caused by stimulant	SNOMED:762331007	Original OMOP ID: 35207362, ICD-10 Code G31.9	Mapped OMOP ID: 42538592, Code SNOMED:762331007
35207362	Degenerative disease of nervous system, unspecified	G31.9	42536623	Infection causing granuloma of spinal cord	SNOMED:735560004	Original OMOP ID: 35207362, ICD-10 Code G31.9	Mapped OMOP ID: 42536623, Code SNOMED:735560004
35207362	Degenerative disease of nervous system, unspecified	G31.9	42536260	Complex regional pain syndrome of hand	SNOMED:734989004	Original OMOP ID: 35207362, ICD-10 Code G31.9	Mapped OMOP ID: 42536260, Code SNOMED:734989004
35207362	Degenerative disease of nervous system, unspecified	G31.9	42536233	Complex regional pain syndrome type I	SNOMED:734947007	Original OMOP ID: 35207362, ICD-10 Code G31.9	Mapped OMOP ID: 42536233, Code SNOMED:734947007
35207362	Degenerative disease of nervous system, unspecified	G31.9	42535483	Hemiplegia of right nondominant side	SNOMED:294000000000000	Original OMOP ID: 35207362, ICD-10 Code G31.9	Mapped OMOP ID: 42535483, Code SNOMED:294000000000000
35207362	Degenerative disease of nervous system, unspecified	G31.9	42535482	Hemiplegia of right dominant side	SNOMED:294000000000000	Original OMOP ID: 35207362, ICD-10 Code G31.9	Mapped OMOP ID: 42535482, Code SNOMED:294000000000000
35207362	Degenerative disease of nervous system, unspecified	G31.9	42535481	Hemiplegia of left nondominant side	SNOMED:294000000000000	Original OMOP ID: 35207362, ICD-10 Code G31.9	Mapped OMOP ID: 42535481, Code SNOMED:294000000000000
35207362	Degenerative disease of nervous system, unspecified	G31.9	42535480	Hemiplegia of left dominant side	SNOMED:294000000000000	Original OMOP ID: 35207362, ICD-10 Code G31.9	Mapped OMOP ID: 42535480, Code SNOMED:294000000000000
35207362	Degenerative disease of nervous system, unspecified	G31.9	42535478	Flaccid hemiplegia of right nondominant side	SNOMED:294000000000000	Original OMOP ID: 35207362, ICD-10 Code G31.9	Mapped OMOP ID: 42535478, Code SNOMED:294000000000000
35207362	Degenerative disease of nervous system, unspecified	G31.9	42535477	Flaccid hemiplegia of left nondominant side	SNOMED:294000000000000	Original OMOP ID: 35207362, ICD-10 Code G31.9	Mapped OMOP ID: 42535477, Code SNOMED:294000000000000
35207362	Degenerative disease of nervous system, unspecified	G31.9	42535476	Flaccid hemiplegia of left dominant side	SNOMED:294000000000000	Original OMOP ID: 35207362, ICD-10 Code G31.9	Mapped OMOP ID: 42535476, Code SNOMED:294000000000000
35207362	Degenerative disease of nervous system, unspecified	G31.9	42535471	Complex regional pain syndrome type I of bilateral lower limbs	SNOMED:294000000000000	Original OMOP ID: 35207362, ICD-10 Code G31.9	Mapped OMOP ID: 42535471, Code SNOMED:294000000000000
35207362	Degenerative disease of nervous system, unspecified	G31.9	42535469	Complex regional pain syndrome type I of left lower limb	SNOMED:294000000000000	Original OMOP ID: 35207362, ICD-10 Code G31.9	Mapped OMOP ID: 42535469, Code SNOMED:294000000000000
35207362	Degenerative disease of nervous system, unspecified	G31.9	42535437	Disorder of right sciatic nerve	SNOMED:292000000000000	Original OMOP ID: 35207362, ICD-10 Code G31.9	Mapped OMOP ID: 42535437, Code SNOMED:292000000000000
35207362	Degenerative disease of nervous system, unspecified	G31.9	42535436	Disorder of left sciatic nerve	SNOMED:292000000000000	Original OMOP ID: 35207362, ICD-10 Code G31.9	Mapped OMOP ID: 42535436, Code SNOMED:292000000000000
35207362	Degenerative disease of nervous system, unspecified	G31.9	42535426	Acute nontraumatic subdural hemorrhage	SNOMED:292000000000000	Original OMOP ID: 35207362, ICD-10 Code G31.9	Mapped OMOP ID: 42535426, Code SNOMED:292000000000000
35207362	Degenerative disease of nervous system, unspecified	G31.9	42535425	Spontaneous hemorrhage of cerebral hemisphere	SNOMED:292000000000000	Original OMOP ID: 35207362, ICD-10 Code G31.9	Mapped OMOP ID: 42535425, Code SNOMED:292000000000000
35207362	Degenerative disease of nervous system, unspecified	G31.9	42535410	Intractable chronic tension headache	SNOMED:291000000000000	Original OMOP ID: 35207362, ICD-10 Code G31.9	Mapped OMOP ID: 42535410, Code SNOMED:291000000000000
35207362	Degenerative disease of nervous system, unspecified	G31.9	42535409	Right tarsal tunnel syndrome	SNOMED:291000000000000	Original OMOP ID: 35207362, ICD-10 Code G31.9	Mapped OMOP ID: 42535409, Code SNOMED:291000000000000
35207362	Degenerative disease of nervous system, unspecified	G31.9	42535408	Left tarsal tunnel syndrome	SNOMED:291000000000000	Original OMOP ID: 35207362, ICD-10 Code G31.9	Mapped OMOP ID: 42535408, Code SNOMED:291000000000000
35207362	Degenerative disease of nervous system, unspecified	G31.9	42535407	Spastic hemiplegia of right nondominant side	SNOMED:290000000000000	Original OMOP ID: 35207362, ICD-10 Code G31.9	Mapped OMOP ID: 42535407, Code SNOMED:290000000000000
35207362	Degenerative disease of nervous system, unspecified	G31.9	42535406	Spastic hemiplegia of right dominant side	SNOMED:290000000000000	Original OMOP ID: 35207362, ICD-10 Code G31.9	Mapped OMOP ID: 42535406, Code SNOMED:290000000000000
35207362	Degenerative disease of nervous system, unspecified	G31.9	42535405	Spastic hemiplegia of left nondominant side	SNOMED:290000000000000	Original OMOP ID: 35207362, ICD-10 Code G31.9	Mapped OMOP ID: 42535405, Code SNOMED:290000000000000
35207362	Degenerative disease of nervous system, unspecified	G31.9	42535404	Spastic hemiplegia of left dominant side	SNOMED:290000000000000	Original OMOP ID: 35207362, ICD-10 Code G31.9	Mapped OMOP ID: 42535404, Code SNOMED:290000000000000
35207362	Degenerative disease of nervous system, unspecified	G31.9	380729	Primary optic atrophy	SNOMED:21098003	Original OMOP ID: 35207362, ICD-10 Code G31.9	Mapped OMOP ID: 380729, Code SNOMED:21098003
35207362	Degenerative disease of nervous system, unspecified	G31.9	42535223	Bilateral tarsal tunnel syndrome	SNOMED:16200000000000000	Original OMOP ID: 35207362, ICD-10 Code G31.9	Mapped OMOP ID: 42535223, Code SNOMED:16200000000000000
35207362	Degenerative disease of nervous system, unspecified	G31.9	42539286	Flaccid hemiplegia of right dominant side	SNOMED:294000000000000	Original OMOP ID: 35207362, ICD-10 Code G31.9	Mapped OMOP ID: 42539286, Code SNOMED:294000000000000
35207362	Degenerative disease of nervous system, unspecified	G31.9	46273649	Cerebral infarction due to occlusion of basilar artery	SNOMED:34200000000000	Original OMOP ID: 35207362, ICD-10 Code G31.9	Mapped OMOP ID: 46273649, Code SNOMED:34200000000000
35207362	Degenerative disease of nervous system, unspecified	G31.9	42539474	Complex regional pain syndrome of lower limb	SNOMED:734986006	Original OMOP ID: 35207362, ICD-10 Code G31.9	Mapped OMOP ID: 42539474, Code SNOMED:734986006
35207362	Degenerative disease of nervous system, unspecified	G31.9	42709921	Hemorrhage into subdural space of neuraxis	SNOMED:449793009	Original OMOP ID: 35207362, ICD-10 Code G31.9	Mapped OMOP ID: 42709921, Code SNOMED:449793009
35207362	Degenerative disease of nervous system, unspecified	G31.9	43531027	Mononeuropathy of upper limb	SNOMED:609591000	Original OMOP ID: 35207362, ICD-10 Code G31.9	Mapped OMOP ID: 43531027, Code SNOMED:609591000
35207362	Degenerative disease of nervous system, unspecified	G31.9	43531003	Essential tremor	SNOMED:609558009	Original OMOP ID: 35207362, ICD-10 Code G31.9	Mapped OMOP ID: 43531003, Code SNOMED:609558009
35207362	Degenerative disease of nervous system, unspecified	G31.9	43530851	Chronic non-traumatic intracranial subdural hemorrhage	SNOMED:609382000	Original OMOP ID: 35207362, ICD-10 Code G31.9	Mapped OMOP ID: 43530851, Code SNOMED:609382000
35207362	Degenerative disease of nervous system, unspecified	G31.9	43530742	Paralytic syndrome on one side of the body as late effect of cerebrovascular accident	SNOMED:361000000000	Original OMOP ID: 35207362, ICD-10 Code G31.9	Mapped OMOP ID: 43530742, Code SNOMED:361000000000
35207362	Degenerative disease of nervous system, unspecified	G31.9	43530734	Refractory generalized convulsive epilepsy	SNOMED:3370000000000	Original OMOP ID: 35207362, ICD-10 Code G31.9	Mapped OMOP ID: 43530734, Code SNOMED:3370000000000
35207362	Degenerative disease of nervous system, unspecified	G31.9	43530727	Spontaneous cerebral hemorrhage	SNOMED:292000000000000	Original OMOP ID: 35207362, ICD-10 Code G31.9	Mapped OMOP ID: 43530727, Code SNOMED:292000000000000
35207362	Degenerative disease of nervous system, unspecified	G31.9	43530719	Incomplete paraplegia	SNOMED:290000000000000	Original OMOP ID: 35207362, ICD-10 Code G31.9	Mapped OMOP ID: 43530719, Code SNOMED:290000000000000
35207362	Degenerative disease of nervous system, unspecified	G31.9	43530718	Complete paraplegia	SNOMED:290000000000000	Original OMOP ID: 35207362, ICD-10 Code G31.9	Mapped OMOP ID: 43530718, Code SNOMED:290000000000000
35207362	Degenerative disease of nervous system, unspecified	G31.9	43530717	Meningeal adhesions	SNOMED:290000000000000	Original OMOP ID: 35207362, ICD-10 Code G31.9	Mapped OMOP ID: 43530717, Code SNOMED:290000000000000
35207362	Degenerative disease of nervous system, unspecified	G31.9	43530714	Sensory disorder of smell and/or taste	SNOMED:2610000000000	Original OMOP ID: 35207362, ICD-10 Code G31.9	Mapped OMOP ID: 43530714, Code SNOMED:2610000000000
35207362	Degenerative disease of nervous system, unspecified	G31.9	43530710	Hydrocephalus due to Arnold Chiari malformation type 2	SNOMED:23900000000000	Original OMOP ID: 35207362, ICD-10 Code G31.9	Mapped OMOP ID: 43530710, Code SNOMED:23900000000000
35207362	Degenerative disease of nervous system, unspecified	G31.9	43530701	Acute disseminated encephalomyelitis following infectious disease	SNOMED:183000000000000	Original OMOP ID: 35207362, ICD-10 Code G31.9	Mapped OMOP ID: 43530701, Code SNOMED:183000000000000
35207362	Degenerative disease of nervous system, unspecified	G31.9	43530686	Temporal lobe sclerosis	SNOMED:134000000000000	Original OMOP ID: 35207362, ICD-10 Code G31.9	Mapped OMOP ID: 43530686, Code SNOMED:134000000000000
35207362	Degenerative disease of nervous system, unspecified	G31.9	43530683	Cerebral infarction due to carotid artery occlusion	SNOMED:150000000000000	Original OMOP ID: 35207362, ICD-10 Code G31.9	Mapped OMOP ID: 43530683, Code SNOMED:150000000000000
35207362	Degenerative disease of nervous system, unspecified	G31.9	43530679	Apraxia as late effect of cerebrovascular disease	SNOMED:146000000000000	Original OMOP ID: 35207362, ICD-10 Code G31.9	Mapped OMOP ID: 43530679, Code SNOMED:146000000000000
35207362	Degenerative disease of nervous system, unspecified	G31.9	43530674	Spontaneous cerebellar hemorrhage	SNOMED:143000000000000	Original OMOP ID: 35207362, ICD-10 Code G31.9	Mapped OMOP ID: 43530674, Code SNOMED:143000000000000
35207362	Degenerative disease of nervous system, unspecified	G31.9	43530666	Dementia with behavioral disturbance	SNOMED:1590000000000	Original OMOP ID: 35207362, ICD-10 Code G31.9	Mapped OMOP ID: 43530666, Code SNOMED:1590000000000
35207362	Degenerative disease of nervous system, unspecified	G31.9	43530652	Chronic intractable migraine without aura	SNOMED:124000000000000	Original OMOP ID: 35207362, ICD-10 Code G31.9	Mapped OMOP ID: 43530652, Code SNOMED:124000000000000
35207362	Degenerative disease of nervous system, unspecified	G31.9	43530650	Menstrual status migrainosus	SNOMED:124000000000000	Original OMOP ID: 35207362, ICD-10 Code G31.9	Mapped OMOP ID: 43530650, Code SNOMED:124000000000000
35207362	Degenerative disease of nervous system, unspecified	G31.9	43530641	Primary thunderclap headache	SNOMED:123000000000000	Original OMOP ID: 35207362, ICD-10 Code G31.9	Mapped OMOP ID: 43530641, Code SNOMED:123000000000000
35207362	Degenerative disease of nervous system, unspecified	G31.9	43530628	Intractable simple partial epilepsy	SNOMED:119000000000000	Original OMOP ID: 35207362, ICD-10 Code G31.9	Mapped OMOP ID: 43530628, Code SNOMED:119000000000000
35207362	Degenerative disease of nervous system, unspecified	G31.9	43530626	Simple partial seizure	SNOMED:118000000000000	Original OMOP ID: 35207362, ICD-10 Code G31.9	Mapped OMOP ID: 43530626, Code SNOMED:118000000000000
35207362	Degenerative disease of nervous system, unspecified	G31.9	43021132	Toxic metabolic encephalopathy	SNOMED:472916000	Original OMOP ID: 35207362, ICD-10 Code G31.9	Mapped OMOP ID: 43021132, Code SNOMED:472916000
35207362	Degenerative disease of nervous system, unspecified	G31.9	42873125	Hemorrhage into extradural space of neuraxis	SNOMED:450378005	Original OMOP ID: 35207362, ICD-10 Code G31.9	Mapped OMOP ID: 42873125, Code SNOMED:450378005
35207362	Degenerative disease of nervous system, unspecified	G31.9	42873124	Hemorrhage into meningeal space of neuraxis	SNOMED:450377000	Original OMOP ID: 35207362, ICD-10 Code G31.9	Mapped OMOP ID: 42873124, Code SNOMED:450377000
35207362	Degenerative disease of nervous system, unspecified	G31.9	42873123	Hemorrhage of intracranial meningeal space	SNOMED:450376009	Original OMOP ID: 35207362, ICD-10 Code G31.9	Mapped OMOP ID: 42873123, Code SNOMED:450376009
35207362	Degenerative disease of nervous system, unspecified	G31.9	42873109	Hemorrhage into subarachnoid space of neuraxis	SNOMED:450362008	Original OMOP ID: 35207362, ICD-10 Code G31.9	Mapped OMOP ID: 42873109, Code SNOMED:450362008
35207362	Degenerative disease of nervous system, unspecified	G31.9	42872891	Posterior reversible encephalopathy syndrome	SNOMED:450886002	Original OMOP ID: 35207362, ICD-10 Code G31.9	Mapped OMOP ID: 42872891, Code SNOMED:450886002
35207362	Degenerative disease of nervous system, unspecified	G31.9	42872427	Cerebral hemorrhage following injury	SNOMED:450418003	Original OMOP ID: 35207362, ICD-10 Code G31.9	Mapped OMOP ID: 42872427, Code SNOMED:450418003
35207362	Degenerative disease of nervous system, unspecified	G31.9	42539784	Malformation of central nervous system of fetus	SNOMED:9720000000000	Original OMOP ID: 35207362, ICD-10 Code G31.9	Mapped OMOP ID: 42539784, Code SNOMED:9720000000000
35207362	Degenerative disease of nervous system, unspecified	G31.9	380995	Neuromyelitis optica	SNOMED:25044007	Original OMOP ID: 35207362, ICD-10 Code G31.9	Mapped OMOP ID: 380995, Code SNOMED:25044007
35207362	Degenerative disease of nervous system, unspecified	G31.9	3656928	Choroid degeneration of right eye	SNOMED:336000000000000	Original OMOP ID: 35207362, ICD-10 Code G31.9	Mapped OMOP ID: 3656928, Code SNOMED:336000000000000
35207362	Degenerative disease of nervous system, unspecified	G31.9	381020	Conjunctival concretion	SNOMED:13706005	Original OMOP ID: 35207362, ICD-10 Code G31.9	Mapped OMOP ID: 381020, Code SNOMED:13706005
35207362	Degenerative disease of nervous system, unspecified	G31.9	36684586	Spondylosis of thoracolumbar spine	SNOMED:321000000000000	Original OMOP ID: 35207362, ICD-10 Code G31.9	Mapped OMOP ID: 36684586, Code SNOMED:321000000000000
35207362	Degenerative disease of nervous system, unspecified	G31.9	36684554	Atrophy of muscle of right upper arm	SNOMED:314000000000000	Original OMOP ID: 35207362, ICD-10 Code G31.9	Mapped OMOP ID: 36684554, Code SNOMED:314000000000000
35207362	Degenerative disease of nervous system, unspecified	G31.9	36684553	Atrophy of muscle of right thigh	SNOMED:314000000000000	Original OMOP ID: 35207362, ICD-10 Code G31.9	Mapped OMOP ID: 36684553, Code SNOMED:314000000000000
35207362	Degenerative disease of nervous system, unspecified	G31.9	36684552	Atrophy of muscle of right shoulder	SNOMED:314000000000000	Original OMOP ID: 35207362, ICD-10 Code G31.9	Mapped OMOP ID: 36684552, Code SNOMED:314000000000000
35207362	Degenerative disease of nervous system, unspecified	G31.9	36684551	Atrophy of muscle of right lower leg	SNOMED:314000000000000	Original OMOP ID: 35207362, ICD-10 Code G31.9	Mapped OMOP ID: 36684551, Code SNOMED:314000000000000
35207362	Degenerative disease of nervous system, unspecified	G31.9	36684550	Atrophy of muscle of right hand	SNOMED:314000000000000	Original OMOP ID: 35207362, ICD-10 Code G31.9	Mapped OMOP ID: 36684550, Code SNOMED:314000000000000
35207362	Degenerative disease of nervous system, unspecified	G31.9	36684549	Atrophy of muscle of left upper arm	SNOMED:314000000000000	Original OMOP ID: 35207362, ICD-10 Code G31.9	Mapped OMOP ID: 36684549, Code SNOMED:314000000000000
35207362	Degenerative disease of nervous system, unspecified	G31.9	36684548	Atrophy of muscle of left thigh	SNOMED:314000000000000	Original OMOP ID: 35207362, ICD-10 Code G31.9	Mapped OMOP ID: 36684548, Code SNOMED:314000000000000
35207362	Degenerative disease of nervous system, unspecified	G31.9	36684547	Atrophy of muscle of left shoulder	SNOMED:314000000000000	Original OMOP ID: 35207362, ICD-10 Code G31.9	Mapped OMOP ID: 36684547, Code SNOMED:314000000000000
35207362	Degenerative disease of nervous system, unspecified	G31.9	36684546	Atrophy of muscle of left lower leg	SNOMED:314000000000000	Original OMOP ID: 35207362, ICD-10 Code G31.9	Mapped OMOP ID: 36684546, Code SNOMED:314000000000000
35207362	Degenerative disease of nervous system, unspecified	G31.9	36684545	Atrophy of muscle of left hand	SNOMED:314000000000000	Original OMOP ID: 35207362, ICD-10 Code G31.9	Mapped OMOP ID: 36684545, Code SNOMED:314000000000000
35207362	Degenerative disease of nervous system, unspecified	G31.9	36684538	Juvenile osteochondrosis of right tarsus	SNOMED:312000000000000	Original OMOP ID: 35207362, ICD-10 Code G31.9	Mapped OMOP ID: 36684538, Code SNOMED:312000000000000
35207362	Degenerative disease of nervous system, unspecified	G31.9	36684537	Juvenile osteochondrosis of left tarsus	SNOMED:312000000000000	Original OMOP ID: 35207362, ICD-10 Code G31.9	Mapped OMOP ID: 36684537, Code SNOMED:312000000000000
35207362	Degenerative disease of nervous system, unspecified	G31.9	36684536	Juvenile osteochondrosis of thoracic spine	SNOMED:312000000000000	Original OMOP ID: 35207362, ICD-10 Code G31.9	Mapped OMOP ID: 36684536, Code SNOMED:312000000000000
35207362	Degenerative disease of nervous system, unspecified	G31.9	36684612	Vitreous degeneration of right eye	SNOMED:331000000000000	Original OMOP ID: 35207362, ICD-10 Code G31.9	Mapped OMOP ID: 36684612, Code SNOMED:331000000000000
35207362	Degenerative disease of nervous system, unspecified	G31.9	36684488	Calcific tendinitis of right upper arm	SNOMED:303000000000000	Original OMOP ID: 35207362, ICD-10 Code G31.9	Mapped OMOP ID: 36684488, Code SNOMED:303000000000000
35207362	Degenerative disease of nervous system, unspecified	G31.9	36684455	Osteoarthritis of bilateral hip joints	SNOMED:113000000000000	Original OMOP ID: 35207362, ICD-10 Code G31.9	Mapped OMOP ID: 36684455, Code SNOMED:113000000000000
35207362	Degenerative disease of nervous system, unspecified	G31.9	36684454	Bilateral osteoarthritis of knees	SNOMED:113000000000000	Original OMOP ID: 35207362, ICD-10 Code G31.9	Mapped OMOP ID: 36684454, Code SNOMED:113000000000000
35207362	Degenerative disease of nervous system, unspecified	G31.9	36674346	Sarcopenia	SNOMED:772791006	Original OMOP ID: 35207362, ICD-10 Code G31.9	Mapped OMOP ID: 36674346, Code SNOMED:772791006
35207362	Degenerative disease of nervous system, unspecified	G31.9	35624213	Secondary cataract	SNOMED:766834007	Original OMOP ID: 35207362, ICD-10 Code G31.9	Mapped OMOP ID: 35624213, Code SNOMED:766834007
35207362	Degenerative disease of nervous system, unspecified	G31.9	35622759	Fundus albipunctatus	SNOMED:764939004	Original OMOP ID: 35207362, ICD-10 Code G31.9	Mapped OMOP ID: 35622759, Code SNOMED:764939004
35207362	Degenerative disease of nervous system, unspecified	G31.9	35615134	Hydroxyapatite deposition disease of right shoulder	SNOMED:16000000000000000	Original OMOP ID: 35207362, ICD-10 Code G31.9	Mapped OMOP ID: 35615134, Code SNOMED:16000000000000000
35207362	Degenerative disease of nervous system, unspecified	G31.9	35615133	Hydroxyapatite deposition disease of left shoulder	SNOMED:16000000000000000	Original OMOP ID: 35207362, ICD-10 Code G31.9	Mapped OMOP ID: 35615133, Code SNOMED:16000000000000000
35207362	Degenerative disease of nervous system, unspecified	G31.9	35615116	Bilateral lower limb atherosclerosis of non-biological bypass graft	SNOMED:16000000000000000	Original OMOP ID: 35207362, ICD-10 Code G31.9	Mapped OMOP ID: 35615116, Code SNOMED:16000000000000000
35207362	Degenerative disease of nervous system, unspecified	G31.9	35615028	Bilateral atherosclerosis of lower limbs with gangrene	SNOMED:15600000000000000	Original OMOP ID: 35207362, ICD-10 Code G31.9	Mapped OMOP ID: 35615028, Code SNOMED:15600000000000000
35207362	Degenerative disease of nervous system, unspecified	G31.9	35611566	Bilateral lower limb atherosclerosis pain at rest co-occurrent and due to atherosclerosis	SNOMED:12200000000000000	Original OMOP ID: 35207362, ICD-10 Code G31.9	Mapped OMOP ID: 35611566, Code SNOMED:12200000000000000
35207362	Degenerative disease of nervous system, unspecified	G31.9	4346975	Lumbar spondylosis	SNOMED:239880009	Original OMOP ID: 35207362, ICD-10 Code G31.9	Mapped OMOP ID: 4346975, Code SNOMED:239880009
35207362	Degenerative disease of nervous system, unspecified	G31.9	4345578	Rhabdomyolysis	SNOMED:240131006	Original OMOP ID: 35207362, ICD-10 Code G31.9	Mapped OMOP ID: 4345578, Code SNOMED:240131006
35207362	Degenerative disease of nervous system, unspecified	G31.9	4344382	Juvenile osteochondritis of the arm	SNOMED:240178007	Original OMOP ID: 35207362, ICD-10 Code G31.9	Mapped OMOP ID: 4344382, Code SNOMED:240178007
35207362	Degenerative disease of nervous system, unspecified	G31.9	4344379	Osteomalacia secondary to drug	SNOMED:240165007	Original OMOP ID: 35207362, ICD-10 Code G31.9	Mapped OMOP ID: 4344379, Code SNOMED:240165007
35207362	Degenerative disease of nervous system, unspecified	G31.9	36684458	Bilateral wrist osteoarthritis	SNOMED:113000000000000	Original OMOP ID: 35207362, ICD-10 Code G31.9	Mapped OMOP ID: 36684458, Code SNOMED:113000000000000
35207362	Degenerative disease of nervous system, unspecified	G31.9	36684615	Cataract of right eye due to and following trauma	SNOMED:332000000000000	Original OMOP ID: 35207362, ICD-10 Code G31.9	Mapped OMOP ID: 36684615, Code SNOMED:332000000000000
35207362	Degenerative disease of nervous system, unspecified	G31.9	36684620	Schisis of right retina	SNOMED:332000000000000	Original OMOP ID: 35207362, ICD-10 Code G31.9	Mapped OMOP ID: 36684620, Code SNOMED:332000000000000
35207362	Degenerative disease of nervous system, unspecified	G31.9	36684626	Lattice degeneration of right retina	SNOMED:332000000000000	Original OMOP ID: 35207362, ICD-10 Code G31.9	Mapped OMOP ID: 36684626, Code SNOMED:332000000000000
35207362	Degenerative disease of nervous system, unspecified	G31.9	36712807	Pain at rest of right lower limb co-occurrent and due to atherosclerosis	SNOMED:12200000000000000	Original OMOP ID: 35207362, ICD-10 Code G31.9	Mapped OMOP ID: 36712807, Code SNOMED:12200000000000000
35207362	Degenerative disease of nervous system, unspecified	G31.9	36712805	Pain at rest of left lower limb co-occurrent and due to atherosclerosis	SNOMED:12200000000000000	Original OMOP ID: 35207362, ICD-10 Code G31.9	Mapped OMOP ID: 36712805, Code SNOMED:12200000000000000
35207362	Degenerative disease of nervous system, unspecified	G31.9	36687193	Chondromalacia of right shoulder	SNOMED:16000000000000000	Original OMOP ID: 35207362, ICD-10 Code G31.9	Mapped OMOP ID: 36687193, Code SNOMED:16000000000000000
35207362	Degenerative disease of nervous system, unspecified	G31.9	36687192	Chondromalacia of left shoulder	SNOMED:16000000000000000	Original OMOP ID: 35207362, ICD-10 Code G31.9	Mapped OMOP ID: 36687192, Code SNOMED:16000000000000000
35207362	Degenerative disease of nervous system, unspecified	G31.9	36686938	Bilateral optic atrophy of eyes	SNOMED:15600000000000000	Original OMOP ID: 35207362, ICD-10 Code G31.9	Mapped OMOP ID: 36686938, Code SNOMED:15600000000000000
35207362	Degenerative disease of nervous system, unspecified	G31.9	36686937	Optic atrophy of left eye	SNOMED:15600000000000000	Original OMOP ID: 35207362, ICD-10 Code G31.9	Mapped OMOP ID: 36686937, Code SNOMED:15600000000000000
35207362	Degenerative disease of nervous system, unspecified	G31.9	36686936	Optic atrophy of right eye	SNOMED:15600000000000000	Original OMOP ID: 35207362, ICD-10 Code G31.9	Mapped OMOP ID: 36686936, Code SNOMED:15600000000000000
35207362	Degenerative disease of nervous system, unspecified	G31.9	36685058	Posterior subcapsular polar senile cataract of right eye	SNOMED:1080000000000000	Original OMOP ID: 35207362, ICD-10 Code G31.9	Mapped OMOP ID: 36685058, Code SNOMED:1080000000000000
35207362	Degenerative disease of nervous system, unspecified	G31.9	36685057	Posterior subcapsular polar senile cataract of left eye	SNOMED:1080000000000000	Original OMOP ID: 35207362, ICD-10 Code G31.9	Mapped OMOP ID: 36685057, Code SNOMED:1080000000000000
35207362	Degenerative disease of nervous system, unspecified	G31.9	36684804	Bilateral cortical age-related cataract eyes	SNOMED:348000000000000	Original OMOP ID: 35207362, ICD-10 Code G31.9	Mapped OMOP ID: 36684804, Code SNOMED:348000000000000
35207362	Degenerative disease of nervous system, unspecified	G31.9	36684803	Bilateral posterior subcapsular polar senile cataract of eyes	SNOMED:348000000000000	Original OMOP ID: 35207362, ICD-10 Code G31.9	Mapped OMOP ID: 36684803, Code SNOMED:348000000000000
35207362	Degenerative disease of nervous system, unspecified	G31.9	36684802	Cortical age-related cataract of left eye	SNOMED:348000000000000	Original OMOP ID: 35207362, ICD-10 Code G31.9	Mapped OMOP ID: 36684802, Code SNOMED:348000000000000
35207362	Degenerative disease of nervous system, unspecified	G31.9	36684801	Cortical age-related cataract of right eye	SNOMED:347000000000000	Original OMOP ID: 35207362, ICD-10 Code G31.9	Mapped OMOP ID: 36684801, Code SNOMED:347000000000000
35207362	Degenerative disease of nervous system, unspecified	G31.9	36684798	Bilateral eye band keratopathy	SNOMED:347000000000000	Original OMOP ID: 35207362, ICD-10 Code G31.9	Mapped OMOP ID: 36684798, Code SNOMED:347000000000000
35207362	Degenerative disease of nervous system, unspecified	G31.9	36684769	Bilateral nodular degeneration of corneas	SNOMED:345000000000000	Original OMOP ID: 35207362, ICD-10 Code G31.9	Mapped OMOP ID: 36684769, Code SNOMED:345000000000000
35207362	Degenerative disease of nervous system, unspecified	G31.9	36684764	Bilateral pinguecula of eyes	SNOMED:344000000000000	Original OMOP ID: 35207362, ICD-10 Code G31.9	Mapped OMOP ID: 36684764, Code SNOMED:344000000000000
35207362	Degenerative disease of nervous system, unspecified	G31.9	36684760	Bliateral recurrent pterygium of eye	SNOMED:344000000000000	Original OMOP ID: 35207362, ICD-10 Code G31.9	Mapped OMOP ID: 36684760, Code SNOMED:344000000000000
35207362	Degenerative disease of nervous system, unspecified	G31.9	36684630	Recurrent pterygium of right eye	SNOMED:333000000000000	Original OMOP ID: 35207362, ICD-10 Code G31.9	Mapped OMOP ID: 36684630, Code SNOMED:333000000000000
35207362	Degenerative disease of nervous system, unspecified	G31.9	36684639	Nodular degeneration of right cornea	SNOMED:334000000000000	Original OMOP ID: 35207362, ICD-10 Code G31.9	Mapped OMOP ID: 36684639, Code SNOMED:334000000000000
35207362	Degenerative disease of nervous system, unspecified	G31.9	36684671	Band keratopathy of right eye	SNOMED:336000000000000	Original OMOP ID: 35207362, ICD-10 Code G31.9	Mapped OMOP ID: 36684671, Code SNOMED:336000000000000
35207362	Degenerative disease of nervous system, unspecified	G31.9	36684674	Vitreous degeneration of left eye	SNOMED:337000000000000	Original OMOP ID: 35207362, ICD-10 Code G31.9	Mapped OMOP ID: 36684674, Code SNOMED:337000000000000
35207362	Degenerative disease of nervous system, unspecified	G31.9	36684678	Cataract of left eye due to and following trauma	SNOMED:337000000000000	Original OMOP ID: 35207362, ICD-10 Code G31.9	Mapped OMOP ID: 36684678, Code SNOMED:337000000000000
35207362	Degenerative disease of nervous system, unspecified	G31.9	36684683	Schisis of left retina	SNOMED:338000000000000	Original OMOP ID: 35207362, ICD-10 Code G31.9	Mapped OMOP ID: 36684683, Code SNOMED:338000000000000
35207362	Degenerative disease of nervous system, unspecified	G31.9	4344276	X-linked muscular dystrophy with abnormal dystrophin	SNOMED:240048000	Original OMOP ID: 35207362, ICD-10 Code G31.9	Mapped OMOP ID: 4344276, Code SNOMED:240048000
35207362	Degenerative disease of nervous system, unspecified	G31.9	36684689	Lattice degeneration of left retina	SNOMED:338000000000000	Original OMOP ID: 35207362, ICD-10 Code G31.9	Mapped OMOP ID: 36684689, Code SNOMED:338000000000000
35207362	Degenerative disease of nervous system, unspecified	G31.9	36684698	Pinguecula of left eye	SNOMED:339000000000000	Original OMOP ID: 35207362, ICD-10 Code G31.9	Mapped OMOP ID: 36684698, Code SNOMED:339000000000000
35207362	Degenerative disease of nervous system, unspecified	G31.9	36684703	Nodular degeneration of left cornea	SNOMED:339000000000000	Original OMOP ID: 35207362, ICD-10 Code G31.9	Mapped OMOP ID: 36684703, Code SNOMED:339000000000000
35207362	Degenerative disease of nervous system, unspecified	G31.9	36684737	Band keratopathy of left eye	SNOMED:342000000000000	Original OMOP ID: 35207362, ICD-10 Code G31.9	Mapped OMOP ID: 36684737, Code SNOMED:342000000000000
35207362	Degenerative disease of nervous system, unspecified	G31.9	36684746	Bilateral vitreous degeneration of eyes	SNOMED:343000000000000	Original OMOP ID: 35207362, ICD-10 Code G31.9	Mapped OMOP ID: 36684746, Code SNOMED:343000000000000
35207362	Degenerative disease of nervous system, unspecified	G31.9	36684750	Bilateral schisis of retinas	SNOMED:344000000000000	Original OMOP ID: 35207362, ICD-10 Code G31.9	Mapped OMOP ID: 36684750, Code SNOMED:344000000000000
35207362	Degenerative disease of nervous system, unspecified	G31.9	36684756	Bilateral lattice degeneration of retinas	SNOMED:344000000000000	Original OMOP ID: 35207362, ICD-10 Code G31.9	Mapped OMOP ID: 36684756, Code SNOMED:344000000000000
35207362	Degenerative disease of nervous system, unspecified	G31.9	36684693	Recurrent pterygium of left eye	SNOMED:338000000000000	Original OMOP ID: 35207362, ICD-10 Code G31.9	Mapped OMOP ID: 36684693, Code SNOMED:338000000000000
35207362	Degenerative disease of nervous system, unspecified	G31.9	36712982	Unstable angina co-occurrent and due to coronary arteriosclerosis	SNOMED:16000000000000000	Original OMOP ID: 35207362, ICD-10 Code G31.9	Mapped OMOP ID: 36712982, Code SNOMED:16000000000000000
35207362	Degenerative disease of nervous system, unspecified	G31.9	4336254	Dystrophia unguium	SNOMED:87065009	Original OMOP ID: 35207362, ICD-10 Code G31.9	Mapped OMOP ID: 4336254, Code SNOMED:87065009
35207362	Degenerative disease of nervous system, unspecified	G31.9	4334868	Cataract in systemic disorders	SNOMED:231970007	Original OMOP ID: 35207362, ICD-10 Code G31.9	Mapped OMOP ID: 4334868, Code SNOMED:231970007
35207362	Degenerative disease of nervous system, unspecified	G31.9	4243456	Senile atrophy of choroid	SNOMED:38513001	Original OMOP ID: 35207362, ICD-10 Code G31.9	Mapped OMOP ID: 4243456, Code SNOMED:38513001
35207362	Degenerative disease of nervous system, unspecified	G31.9	4242670	Calcific coronary arteriosclerosis	SNOMED:92517006	Original OMOP ID: 35207362, ICD-10 Code G31.9	Mapped OMOP ID: 4242670, Code SNOMED:92517006
35207362	Degenerative disease of nervous system, unspecified	G31.9	4242103	Osteoarthrosis of the carpometacarpal joint of the thumb	SNOMED:37895003	Original OMOP ID: 35207362, ICD-10 Code G31.9	Mapped OMOP ID: 4242103, Code SNOMED:37895003
35207362	Degenerative disease of nervous system, unspecified	G31.9	4238559	Central pontine myelinolysis	SNOMED:6807001	Original OMOP ID: 35207362, ICD-10 Code G31.9	Mapped OMOP ID: 4238559, Code SNOMED:6807001
35207362	Degenerative disease of nervous system, unspecified	G31.9	4233223	Juvenile osteochondrosis of head of metacarpals	SNOMED:89807005	Original OMOP ID: 35207362, ICD-10 Code G31.9	Mapped OMOP ID: 4233223, Code SNOMED:89807005
35207362	Degenerative disease of nervous system, unspecified	G31.9	4230351	Fetal OR neonatal jaundice from infection	SNOMED:89062002	Original OMOP ID: 35207362, ICD-10 Code G31.9	Mapped OMOP ID: 4230351, Code SNOMED:89062002
35207362	Degenerative disease of nervous system, unspecified	G31.9	4229262	Wilson's disease	SNOMED:88518009	Original OMOP ID: 35207362, ICD-10 Code G31.9	Mapped OMOP ID: 4229262, Code SNOMED:88518009
35207362	Degenerative disease of nervous system, unspecified	G31.9	4227449	Spondylosis	SNOMED:8847002	Original OMOP ID: 35207362, ICD-10 Code G31.9	Mapped OMOP ID: 4227449, Code SNOMED:8847002
35207362	Degenerative disease of nervous system, unspecified	G31.9	4225656	Cataract due to diabetes mellitus type 1	SNOMED:421920002	Original OMOP ID: 35207362, ICD-10 Code G31.9	Mapped OMOP ID: 4225656, Code SNOMED:421920002
35207362	Degenerative disease of nervous system, unspecified	G31.9	4224741	Degenerative disorder of macula	SNOMED:422338006	Original OMOP ID: 35207362, ICD-10 Code G31.9	Mapped OMOP ID: 4224741, Code SNOMED:422338006
35207362	Degenerative disease of nervous system, unspecified	G31.9	4223997	Juvenile osteochondrosis of carpal lunate	SNOMED:84062004	Original OMOP ID: 35207362, ICD-10 Code G31.9	Mapped OMOP ID: 4223997, Code SNOMED:84062004
35207362	Degenerative disease of nervous system, unspecified	G31.9	4222001	Collapse of vertebra	SNOMED:84138006	Original OMOP ID: 35207362, ICD-10 Code G31.9	Mapped OMOP ID: 4222001, Code SNOMED:84138006
35207362	Degenerative disease of nervous system, unspecified	G31.9	4221495	Cataract due to diabetes mellitus type 2	SNOMED:420756003	Original OMOP ID: 35207362, ICD-10 Code G31.9	Mapped OMOP ID: 4221495, Code SNOMED:420756003
35207362	Degenerative disease of nervous system, unspecified	G31.9	4221399	Neonatal jaundice due to delayed conjugation from breast milk inhibitor	SNOMED:82696006	Original OMOP ID: 35207362, ICD-10 Code G31.9	Mapped OMOP ID: 4221399, Code SNOMED:82696006
35207362	Degenerative disease of nervous system, unspecified	G31.9	4246290	Epidermolysis bullosa	SNOMED:61003004	Original OMOP ID: 35207362, ICD-10 Code G31.9	Mapped OMOP ID: 4246290, Code SNOMED:61003004
35207362	Degenerative disease of nervous system, unspecified	G31.9	4221139	Berylliosis	SNOMED:8247009	Original OMOP ID: 35207362, ICD-10 Code G31.9	Mapped OMOP ID: 4221139, Code SNOMED:8247009
35207362	Degenerative disease of nervous system, unspecified	G31.9	4220313	Primary degenerative dementia of the Alzheimer type, senile onset	SNOMED:416975007	Original OMOP ID: 35207362, ICD-10 Code G31.9	Mapped OMOP ID: 4220313, Code SNOMED:416975007
35207362	Degenerative disease of nervous system, unspecified	G31.9	4219865	Acquired acantholytic dermatosis	SNOMED:399915007	Original OMOP ID: 35207362, ICD-10 Code G31.9	Mapped OMOP ID: 4219865, Code SNOMED:399915007
35207362	Degenerative disease of nervous system, unspecified	G31.9	4219481	Degenerative joint disease of ankle AND/OR foot	SNOMED:82300000	Original OMOP ID: 35207362, ICD-10 Code G31.9	Mapped OMOP ID: 4219481, Code SNOMED:82300000
35207362	Degenerative disease of nervous system, unspecified	G31.9	4219330	Combined form of nonsenile cataract	SNOMED:39944005	Original OMOP ID: 35207362, ICD-10 Code G31.9	Mapped OMOP ID: 4219330, Code SNOMED:39944005
35207362	Degenerative disease of nervous system, unspecified	G31.9	4219277	Mucopolysaccharidosis, MPS-IV-A	SNOMED:7259005	Original OMOP ID: 35207362, ICD-10 Code G31.9	Mapped OMOP ID: 4219277, Code SNOMED:7259005
35207362	Degenerative disease of nervous system, unspecified	G31.9	4218017	Primary degenerative dementia of the Alzheimer type, presenile onset	SNOMED:416780008	Original OMOP ID: 35207362, ICD-10 Code G31.9	Mapped OMOP ID: 4218017, Code SNOMED:416780008
35207362	Degenerative disease of nervous system, unspecified	G31.9	4216873	Relapsing polychondritis	SNOMED:72275000	Original OMOP ID: 35207362, ICD-10 Code G31.9	Mapped OMOP ID: 4216873, Code SNOMED:72275000
35207362	Degenerative disease of nervous system, unspecified	G31.9	4216037	Pemphigus vegetans	SNOMED:81285006	Original OMOP ID: 35207362, ICD-10 Code G31.9	Mapped OMOP ID: 4216037, Code SNOMED:81285006
35207362	Degenerative disease of nervous system, unspecified	G31.9	4213310	Degenerative disease of the central nervous system	SNOMED:80690008	Original OMOP ID: 35207362, ICD-10 Code G31.9	Mapped OMOP ID: 4213310, Code SNOMED:80690008
35207362	Degenerative disease of nervous system, unspecified	G31.9	4210746	Localized amyloidosis	SNOMED:56871000	Original OMOP ID: 35207362, ICD-10 Code G31.9	Mapped OMOP ID: 4210746, Code SNOMED:56871000
35207362	Degenerative disease of nervous system, unspecified	G31.9	4204781	Collapse of lumbar vertebra	SNOMED:308758008	Original OMOP ID: 35207362, ICD-10 Code G31.9	Mapped OMOP ID: 4204781, Code SNOMED:308758008
35207362	Degenerative disease of nervous system, unspecified	G31.9	4203556	Collapse of cervical vertebra	SNOMED:308757003	Original OMOP ID: 35207362, ICD-10 Code G31.9	Mapped OMOP ID: 4203556, Code SNOMED:308757003
35207362	Degenerative disease of nervous system, unspecified	G31.9	4203555	Collapse of thoracic vertebra	SNOMED:308756007	Original OMOP ID: 35207362, ICD-10 Code G31.9	Mapped OMOP ID: 4203555, Code SNOMED:308756007
35207362	Degenerative disease of nervous system, unspecified	G31.9	4202842	Cutis laxa senilis	SNOMED:5280003	Original OMOP ID: 35207362, ICD-10 Code G31.9	Mapped OMOP ID: 4202842, Code SNOMED:5280003
35207362	Degenerative disease of nervous system, unspecified	G31.9	4220669	Ocular amyloid deposit	SNOMED:8231007	Original OMOP ID: 35207362, ICD-10 Code G31.9	Mapped OMOP ID: 4220669, Code SNOMED:8231007
35207362	Degenerative disease of nervous system, unspecified	G31.9	4247802	Muscular dystrophy	SNOMED:73297009	Original OMOP ID: 35207362, ICD-10 Code G31.9	Mapped OMOP ID: 4247802, Code SNOMED:73297009
35207362	Degenerative disease of nervous system, unspecified	G31.9	4249010	Pneumoconiosis due to talc	SNOMED:73144008	Original OMOP ID: 35207362, ICD-10 Code G31.9	Mapped OMOP ID: 4249010, Code SNOMED:73144008
35207362	Degenerative disease of nervous system, unspecified	G31.9	4249574	Acute hemorrhagic leukoencephalitis	SNOMED:72986009	Original OMOP ID: 35207362, ICD-10 Code G31.9	Mapped OMOP ID: 4249574, Code SNOMED:72986009
35207362	Degenerative disease of nervous system, unspecified	G31.9	4319334	Congenital bronchomalacia	SNOMED:95468000	Original OMOP ID: 35207362, ICD-10 Code G31.9	Mapped OMOP ID: 4319334, Code SNOMED:95468000
35207362	Degenerative disease of nervous system, unspecified	G31.9	4318985	Degeneration of retina	SNOMED:95695004	Original OMOP ID: 35207362, ICD-10 Code G31.9	Mapped OMOP ID: 4318985, Code SNOMED:95695004
35207362	Degenerative disease of nervous system, unspecified	G31.9	4317977	Bilateral cataracts	SNOMED:95722004	Original OMOP ID: 35207362, ICD-10 Code G31.9	Mapped OMOP ID: 4317977, Code SNOMED:95722004
35207362	Degenerative disease of nervous system, unspecified	G31.9	4317278	Calcific tendinitis	SNOMED:95414005	Original OMOP ID: 35207362, ICD-10 Code G31.9	Mapped OMOP ID: 4317278, Code SNOMED:95414005
35207362	Degenerative disease of nervous system, unspecified	G31.9	4316227	Congenital tracheomalacia	SNOMED:95467005	Original OMOP ID: 35207362, ICD-10 Code G31.9	Mapped OMOP ID: 4316227, Code SNOMED:95467005
35207362	Degenerative disease of nervous system, unspecified	G31.9	4314702	Chalcosis of eye	SNOMED:875001	Original OMOP ID: 35207362, ICD-10 Code G31.9	Mapped OMOP ID: 4314702, Code SNOMED:875001
35207362	Degenerative disease of nervous system, unspecified	G31.9	4311814	Byssinosis	SNOMED:85761009	Original OMOP ID: 35207362, ICD-10 Code G31.9	Mapped OMOP ID: 4311814, Code SNOMED:85761009
35207362	Degenerative disease of nervous system, unspecified	G31.9	4308802	Cervical spondylosis	SNOMED:387800004	Original OMOP ID: 35207362, ICD-10 Code G31.9	Mapped OMOP ID: 4308802, Code SNOMED:387800004
35207362	Degenerative disease of nervous system, unspecified	G31.9	4303996	Marchiafava-Bignami disease	SNOMED:386766007	Original OMOP ID: 35207362, ICD-10 Code G31.9	Mapped OMOP ID: 4303996, Code SNOMED:386766007
35207362	Degenerative disease of nervous system, unspecified	G31.9	4302900	Cannabinosis	SNOMED:78723001	Original OMOP ID: 35207362, ICD-10 Code G31.9	Mapped OMOP ID: 4302900, Code SNOMED:78723001
35207362	Degenerative disease of nervous system, unspecified	G31.9	4302686	Thoracic spondylosis	SNOMED:387802007	Original OMOP ID: 35207362, ICD-10 Code G31.9	Mapped OMOP ID: 4302686, Code SNOMED:387802007
35207362	Degenerative disease of nervous system, unspecified	G31.9	4301166	Drug-induced epidermolysis bullosa acquisita	SNOMED:403632002	Original OMOP ID: 35207362, ICD-10 Code G31.9	Mapped OMOP ID: 4301166, Code SNOMED:403632002
35207362	Degenerative disease of nervous system, unspecified	G31.9	4299829	Ephelis	SNOMED:403536009	Original OMOP ID: 35207362, ICD-10 Code G31.9	Mapped OMOP ID: 4299829, Code SNOMED:403536009
35207362	Degenerative disease of nervous system, unspecified	G31.9	4299569	Mucinosis affecting skin	SNOMED:402721001	Original OMOP ID: 35207362, ICD-10 Code G31.9	Mapped OMOP ID: 4299569, Code SNOMED:402721001
35207362	Degenerative disease of nervous system, unspecified	G31.9	4299408	Gouty tophus	SNOMED:402469004	Original OMOP ID: 35207362, ICD-10 Code G31.9	Mapped OMOP ID: 4299408, Code SNOMED:402469004
35207362	Degenerative disease of nervous system, unspecified	G31.9	4296491	Ligneous conjunctivitis	SNOMED:403435005	Original OMOP ID: 35207362, ICD-10 Code G31.9	Mapped OMOP ID: 4296491, Code SNOMED:403435005
35207362	Degenerative disease of nervous system, unspecified	G31.9	4292105	Morquio syndrome	SNOMED:378007	Original OMOP ID: 35207362, ICD-10 Code G31.9	Mapped OMOP ID: 4292105, Code SNOMED:378007
35207362	Degenerative disease of nervous system, unspecified	G31.9	4250767	Chronic tophaceous gout	SNOMED:73877009	Original OMOP ID: 35207362, ICD-10 Code G31.9	Mapped OMOP ID: 4250767, Code SNOMED:73877009
35207362	Degenerative disease of nervous system, unspecified	G31.9	4251487	Perinatal jaundice due to inspissated bile syndrome	SNOMED:73876000	Original OMOP ID: 35207362, ICD-10 Code G31.9	Mapped OMOP ID: 4251487, Code SNOMED:73876000
35207362	Degenerative disease of nervous system, unspecified	G31.9	4263345	Lattice corneal dystrophy	SNOMED:361199007	Original OMOP ID: 35207362, ICD-10 Code G31.9	Mapped OMOP ID: 4263345, Code SNOMED:361199007
35207362	Degenerative disease of nervous system, unspecified	G31.9	4264234	Chloasma	SNOMED:36209000	Original OMOP ID: 35207362, ICD-10 Code G31.9	Mapped OMOP ID: 4264234, Code SNOMED:36209000
35207362	Degenerative disease of nervous system, unspecified	G31.9	4266525	Pulmonary siderosis	SNOMED:62371005	Original OMOP ID: 35207362, ICD-10 Code G31.9	Mapped OMOP ID: 4266525, Code SNOMED:62371005
35207362	Degenerative disease of nervous system, unspecified	G31.9	4274633	Reactive perforating collagenosis	SNOMED:64036004	Original OMOP ID: 35207362, ICD-10 Code G31.9	Mapped OMOP ID: 4274633, Code SNOMED:64036004
35207362	Degenerative disease of nervous system, unspecified	G31.9	4334874	Central areolar choroidal sclerosis	SNOMED:231996009	Original OMOP ID: 35207362, ICD-10 Code G31.9	Mapped OMOP ID: 4334874, Code SNOMED:231996009
35207362	Degenerative disease of nervous system, unspecified	G31.9	4278813	Cystic degeneration of lacrimal gland	SNOMED:66046000	Original OMOP ID: 35207362, ICD-10 Code G31.9	Mapped OMOP ID: 4278813, Code SNOMED:66046000
35207362	Degenerative disease of nervous system, unspecified	G31.9	4279526	Pemphigus erythematosus	SNOMED:36739006	Original OMOP ID: 35207362, ICD-10 Code G31.9	Mapped OMOP ID: 4279526, Code SNOMED:36739006
35207362	Degenerative disease of nervous system, unspecified	G31.9	4280820	Calcinosis	SNOMED:6595006	Original OMOP ID: 35207362, ICD-10 Code G31.9	Mapped OMOP ID: 4280820, Code SNOMED:6595006
35207362	Degenerative disease of nervous system, unspecified	G31.9	4284682	Large plaque parapsoriasis	SNOMED:67081008	Original OMOP ID: 35207362, ICD-10 Code G31.9	Mapped OMOP ID: 4284682, Code SNOMED:67081008
35207362	Degenerative disease of nervous system, unspecified	G31.9	4284702	Epidermolysis bullosa simplex	SNOMED:67144006	Original OMOP ID: 35207362, ICD-10 Code G31.9	Mapped OMOP ID: 4284702, Code SNOMED:67144006
35207362	Degenerative disease of nervous system, unspecified	G31.9	4290978	Junctional epidermolysis bullosa gravis of Herlitz	SNOMED:400140006	Original OMOP ID: 35207362, ICD-10 Code G31.9	Mapped OMOP ID: 4290978, Code SNOMED:400140006
35207362	Degenerative disease of nervous system, unspecified	G31.9	4291435	Pemphigus paraneoplastica	SNOMED:402718003	Original OMOP ID: 35207362, ICD-10 Code G31.9	Mapped OMOP ID: 4291435, Code SNOMED:402718003
35207362	Degenerative disease of nervous system, unspecified	G31.9	4278830	Primary degenerative dementia of the Alzheimer type, senile onset, uncomplicated	SNOMED:66108005	Original OMOP ID: 35207362, ICD-10 Code G31.9	Mapped OMOP ID: 4278830, Code SNOMED:66108005
35207362	Degenerative disease of nervous system, unspecified	G31.9	36712983	Angina co-occurrent and due to coronary arteriosclerosis	SNOMED:16000000000000000	Original OMOP ID: 35207362, ICD-10 Code G31.9	Mapped OMOP ID: 36712983, Code SNOMED:16000000000000000
35207362	Degenerative disease of nervous system, unspecified	G31.9	36713098	Osteoarthritis of joint of left hand	SNOMED:319000000000000	Original OMOP ID: 35207362, ICD-10 Code G31.9	Mapped OMOP ID: 36713098, Code SNOMED:319000000000000
35207362	Degenerative disease of nervous system, unspecified	G31.9	36713099	Osteoarthritis of joint of left shoulder region	SNOMED:319000000000000	Original OMOP ID: 35207362, ICD-10 Code G31.9	Mapped OMOP ID: 36713099, Code SNOMED:319000000000000
35207362	Degenerative disease of nervous system, unspecified	G31.9	42535174	Chondromalacia of left hip	SNOMED:16000000000000000	Original OMOP ID: 35207362, ICD-10 Code G31.9	Mapped OMOP ID: 42535174, Code SNOMED:16000000000000000
35207362	Degenerative disease of nervous system, unspecified	G31.9	42534850	Chondrocalcinosis of left hip	SNOMED:1070000000000000	Original OMOP ID: 35207362, ICD-10 Code G31.9	Mapped OMOP ID: 42534850, Code SNOMED:1070000000000000
35207362	Degenerative disease of nervous system, unspecified	G31.9	42534849	Chondrocalcinosis of right hip	SNOMED:1070000000000000	Original OMOP ID: 35207362, ICD-10 Code G31.9	Mapped OMOP ID: 42534849, Code SNOMED:1070000000000000
35207362	Degenerative disease of nervous system, unspecified	G31.9	42534848	Chondrocalcinosis of left hand	SNOMED:1070000000000000	Original OMOP ID: 35207362, ICD-10 Code G31.9	Mapped OMOP ID: 42534848, Code SNOMED:1070000000000000
35207362	Degenerative disease of nervous system, unspecified	G31.9	42534847	Chondrocalcinosis of right hand	SNOMED:1070000000000000	Original OMOP ID: 35207362, ICD-10 Code G31.9	Mapped OMOP ID: 42534847, Code SNOMED:1070000000000000
35207362	Degenerative disease of nervous system, unspecified	G31.9	42534846	Chondrocalcinosis of left elbow	SNOMED:1070000000000000	Original OMOP ID: 35207362, ICD-10 Code G31.9	Mapped OMOP ID: 42534846, Code SNOMED:1070000000000000
35207362	Degenerative disease of nervous system, unspecified	G31.9	42534845	Chondrocalcinosis of right elbow	SNOMED:1070000000000000	Original OMOP ID: 35207362, ICD-10 Code G31.9	Mapped OMOP ID: 42534845, Code SNOMED:1070000000000000
35207362	Degenerative disease of nervous system, unspecified	G31.9	42534844	Chondrocalcinosis of right shoulder	SNOMED:1070000000000000	Original OMOP ID: 35207362, ICD-10 Code G31.9	Mapped OMOP ID: 42534844, Code SNOMED:1070000000000000
35207362	Degenerative disease of nervous system, unspecified	G31.9	40490403	Calcification of muscle	SNOMED:446993003	Original OMOP ID: 35207362, ICD-10 Code G31.9	Mapped OMOP ID: 40490403, Code SNOMED:446993003
35207362	Degenerative disease of nervous system, unspecified	G31.9	40485405	Chondrocalcinosis of joint of hand	SNOMED:442884002	Original OMOP ID: 35207362, ICD-10 Code G31.9	Mapped OMOP ID: 40485405, Code SNOMED:442884002
35207362	Degenerative disease of nervous system, unspecified	G31.9	40484912	Atherosclerosis of nonautologous bypass graft of limb	SNOMED:442735001	Original OMOP ID: 35207362, ICD-10 Code G31.9	Mapped OMOP ID: 40484912, Code SNOMED:442735001
35207362	Degenerative disease of nervous system, unspecified	G31.9	40484551	Atherosclerosis of nonautologous biological bypass graft of limb	SNOMED:442701004	Original OMOP ID: 35207362, ICD-10 Code G31.9	Mapped OMOP ID: 40484551, Code SNOMED:442701004
35207362	Degenerative disease of nervous system, unspecified	G31.9	40484541	Atherosclerosis of autologous vein bypass graft of limb	SNOMED:442693003	Original OMOP ID: 35207362, ICD-10 Code G31.9	Mapped OMOP ID: 40484541, Code SNOMED:442693003
35207362	Degenerative disease of nervous system, unspecified	G31.9	40484532	Nonalcoholic steatohepatitis	SNOMED:442685003	Original OMOP ID: 35207362, ICD-10 Code G31.9	Mapped OMOP ID: 40484532, Code SNOMED:442685003
35207362	Degenerative disease of nervous system, unspecified	G31.9	42535175	Chondromalacia of right hip	SNOMED:16000000000000000	Original OMOP ID: 35207362, ICD-10 Code G31.9	Mapped OMOP ID: 42535175, Code SNOMED:16000000000000000
35207362	Degenerative disease of nervous system, unspecified	G31.9	40483814	Chondrocalcinosis of joint of pelvis	SNOMED:445496008	Original OMOP ID: 35207362, ICD-10 Code G31.9	Mapped OMOP ID: 40483814, Code SNOMED:445496008
35207362	Degenerative disease of nervous system, unspecified	G31.9	40483793	Crystal arthropathy of pelvis	SNOMED:445477009	Original OMOP ID: 35207362, ICD-10 Code G31.9	Mapped OMOP ID: 40483793, Code SNOMED:445477009
35207362	Degenerative disease of nervous system, unspecified	G31.9	40483538	Atherosclerosis of bypass graft of limb	SNOMED:442439008	Original OMOP ID: 35207362, ICD-10 Code G31.9	Mapped OMOP ID: 40483538, Code SNOMED:442439008
35207362	Degenerative disease of nervous system, unspecified	G31.9	40483291	Diffuse cholesteatosis of middle ear and mastoid	SNOMED:445331004	Original OMOP ID: 35207362, ICD-10 Code G31.9	Mapped OMOP ID: 40483291, Code SNOMED:445331004
35207362	Degenerative disease of nervous system, unspecified	G31.9	40483189	Arteriosclerosis of arterial coronary artery bypass graft	SNOMED:442421004	Original OMOP ID: 35207362, ICD-10 Code G31.9	Mapped OMOP ID: 40483189, Code SNOMED:442421004
35207362	Degenerative disease of nervous system, unspecified	G31.9	40482655	Arteriosclerosis of nonautologous coronary artery bypass graft	SNOMED:442240008	Original OMOP ID: 35207362, ICD-10 Code G31.9	Mapped OMOP ID: 40482655, Code SNOMED:442240008
35207362	Degenerative disease of nervous system, unspecified	G31.9	40482638	Arteriosclerosis of autologous vein coronary artery bypass graft	SNOMED:442224005	Original OMOP ID: 35207362, ICD-10 Code G31.9	Mapped OMOP ID: 40482638, Code SNOMED:442224005
35207362	Degenerative disease of nervous system, unspecified	G31.9	40482507	Incipient senile cataract	SNOMED:445213003	Original OMOP ID: 35207362, ICD-10 Code G31.9	Mapped OMOP ID: 40482507, Code SNOMED:445213003
35207362	Degenerative disease of nervous system, unspecified	G31.9	40481943	Secondary osteoarthritis	SNOMED:443524000	Original OMOP ID: 35207362, ICD-10 Code G31.9	Mapped OMOP ID: 40481943, Code SNOMED:443524000
35207362	Degenerative disease of nervous system, unspecified	G31.9	40481919	Coronary atherosclerosis	SNOMED:443502000	Original OMOP ID: 35207362, ICD-10 Code G31.9	Mapped OMOP ID: 40481919, Code SNOMED:443502000
35207362	Degenerative disease of nervous system, unspecified	G31.9	40481132	Arteriosclerosis of coronary artery bypass graft of transplanted heart	SNOMED:444855007	Original OMOP ID: 35207362, ICD-10 Code G31.9	Mapped OMOP ID: 40481132, Code SNOMED:444855007
35207362	Degenerative disease of nervous system, unspecified	G31.9	40480217	Atrophy of skeletal muscle of pelvis	SNOMED:444606000	Original OMOP ID: 35207362, ICD-10 Code G31.9	Mapped OMOP ID: 40480217, Code SNOMED:444606000
35207362	Degenerative disease of nervous system, unspecified	G31.9	40480077	Periprosthetic osteolysis	SNOMED:441698009	Original OMOP ID: 35207362, ICD-10 Code G31.9	Mapped OMOP ID: 40480077, Code SNOMED:441698009
35207362	Degenerative disease of nervous system, unspecified	G31.9	40479662	Chondrocalcinosis of hip joint	SNOMED:443002008	Original OMOP ID: 35207362, ICD-10 Code G31.9	Mapped OMOP ID: 40479662, Code SNOMED:443002008
35207362	Degenerative disease of nervous system, unspecified	G31.9	40479661	Chondrocalcinosis of elbow joint	SNOMED:443001001	Original OMOP ID: 35207362, ICD-10 Code G31.9	Mapped OMOP ID: 40479661, Code SNOMED:443001001
35207362	Degenerative disease of nervous system, unspecified	G31.9	40483794	Degenerative joint disease of pelvis	SNOMED:445478004	Original OMOP ID: 35207362, ICD-10 Code G31.9	Mapped OMOP ID: 40483794, Code SNOMED:445478004
35207362	Degenerative disease of nervous system, unspecified	G31.9	42535205	Tophus of left elbow co-occurrent and due to gout	SNOMED:16100000000000000	Original OMOP ID: 35207362, ICD-10 Code G31.9	Mapped OMOP ID: 42535205, Code SNOMED:16100000000000000
35207362	Degenerative disease of nervous system, unspecified	G31.9	42535206	Gouty tophus of left foot	SNOMED:16100000000000000	Original OMOP ID: 35207362, ICD-10 Code G31.9	Mapped OMOP ID: 42535206, Code SNOMED:16100000000000000
35207362	Degenerative disease of nervous system, unspecified	G31.9	42535491	Chondromalacia of left patella	SNOMED:304000000000000	Original OMOP ID: 35207362, ICD-10 Code G31.9	Mapped OMOP ID: 42535491, Code SNOMED:304000000000000
35207362	Degenerative disease of nervous system, unspecified	G31.9	46273508	Chronic tophaceous gout of vertebra due to renal impairment	SNOMED:304000000000000	Original OMOP ID: 35207362, ICD-10 Code G31.9	Mapped OMOP ID: 46273508, Code SNOMED:304000000000000
35207362	Degenerative disease of nervous system, unspecified	G31.9	46273178	Osteoarthritis of hip due to dysplasia	SNOMED:712504007	Original OMOP ID: 35207362, ICD-10 Code G31.9	Mapped OMOP ID: 46273178, Code SNOMED:712504007
35207362	Degenerative disease of nervous system, unspecified	G31.9	46271460	Atherosclerosis of nonautologous biological bypass graft of lower limb	SNOMED:709585003	Original OMOP ID: 35207362, ICD-10 Code G31.9	Mapped OMOP ID: 46271460, Code SNOMED:709585003
35207362	Degenerative disease of nervous system, unspecified	G31.9	46271459	Atherosclerosis of bypass graft of lower limb	SNOMED:709584004	Original OMOP ID: 35207362, ICD-10 Code G31.9	Mapped OMOP ID: 46271459, Code SNOMED:709584004
35207362	Degenerative disease of nervous system, unspecified	G31.9	46270450	Chronic tophaceous gout caused by drug	SNOMED:307000000000000	Original OMOP ID: 35207362, ICD-10 Code G31.9	Mapped OMOP ID: 46270450, Code SNOMED:307000000000000
35207362	Degenerative disease of nervous system, unspecified	G31.9	46270438	Chronic tophaceous gout of hand caused by drug	SNOMED:306000000000000	Original OMOP ID: 35207362, ICD-10 Code G31.9	Mapped OMOP ID: 46270438, Code SNOMED:306000000000000
35207362	Degenerative disease of nervous system, unspecified	G31.9	46270429	Chronic tophaceous gout due to renal impairment	SNOMED:304000000000000	Original OMOP ID: 35207362, ICD-10 Code G31.9	Mapped OMOP ID: 46270429, Code SNOMED:304000000000000
35207362	Degenerative disease of nervous system, unspecified	G31.9	46270425	Chronic tophaceous gout of multiple sites due to renal impairment	SNOMED:304000000000000	Original OMOP ID: 35207362, ICD-10 Code G31.9	Mapped OMOP ID: 46270425, Code SNOMED:304000000000000
35207362	Degenerative disease of nervous system, unspecified	G31.9	46270420	Chronic tophaceous gout of hand due to renal impairment	SNOMED:304000000000000	Original OMOP ID: 35207362, ICD-10 Code G31.9	Mapped OMOP ID: 46270420, Code SNOMED:304000000000000
35207362	Degenerative disease of nervous system, unspecified	G31.9	46270418	Chronic tophaceous gout of elbow due to renal impairment	SNOMED:304000000000000	Original OMOP ID: 35207362, ICD-10 Code G31.9	Mapped OMOP ID: 46270418, Code SNOMED:304000000000000
35207362	Degenerative disease of nervous system, unspecified	G31.9	46270416	Chronic tophaceous gout of ankle due to renal impairment	SNOMED:304000000000000	Original OMOP ID: 35207362, ICD-10 Code G31.9	Mapped OMOP ID: 46270416, Code SNOMED:304000000000000
35207362	Degenerative disease of nervous system, unspecified	G31.9	46270390	Myositis ossificans of upper arm due to burn	SNOMED:296000000000000	Original OMOP ID: 35207362, ICD-10 Code G31.9	Mapped OMOP ID: 46270390, Code SNOMED:296000000000000
35207362	Degenerative disease of nervous system, unspecified	G31.9	45773180	Congenital osteodystrophy	SNOMED:5730000000000	Original OMOP ID: 35207362, ICD-10 Code G31.9	Mapped OMOP ID: 45773180, Code SNOMED:5730000000000
35207362	Degenerative disease of nervous system, unspecified	G31.9	45770919	Infantile and/or juvenile cataract	SNOMED:342000000000000	Original OMOP ID: 35207362, ICD-10 Code G31.9	Mapped OMOP ID: 45770919, Code SNOMED:342000000000000
35207362	Degenerative disease of nervous system, unspecified	G31.9	45769832	Dermopathy due to type 1 diabetes mellitus	SNOMED:72000000000000	Original OMOP ID: 35207362, ICD-10 Code G31.9	Mapped OMOP ID: 45769832, Code SNOMED:72000000000000
35207362	Degenerative disease of nervous system, unspecified	G31.9	45757727	Posterior corneal dystrophy	SNOMED:35100000000000	Original OMOP ID: 35207362, ICD-10 Code G31.9	Mapped OMOP ID: 45757727, Code SNOMED:35100000000000
35207362	Degenerative disease of nervous system, unspecified	G31.9	45757713	Retinal pigment epithelial dystrophy	SNOMED:343000000000000	Original OMOP ID: 35207362, ICD-10 Code G31.9	Mapped OMOP ID: 45757713, Code SNOMED:343000000000000
35207362	Degenerative disease of nervous system, unspecified	G31.9	42535499	Osteoarthritis of joint of left elbow	SNOMED:319000000000000	Original OMOP ID: 35207362, ICD-10 Code G31.9	Mapped OMOP ID: 42535499, Code SNOMED:319000000000000
35207362	Degenerative disease of nervous system, unspecified	G31.9	42535530	Vitreous opacity of left eye	SNOMED:348000000000000	Original OMOP ID: 35207362, ICD-10 Code G31.9	Mapped OMOP ID: 42535530, Code SNOMED:348000000000000
35207362	Degenerative disease of nervous system, unspecified	G31.9	42536659	Wear of articular bearing surface of joint prosthesis of hip	SNOMED:735602002	Original OMOP ID: 35207362, ICD-10 Code G31.9	Mapped OMOP ID: 42536659, Code SNOMED:735602002
35207362	Degenerative disease of nervous system, unspecified	G31.9	42537214	Degenerative disorder of ear	SNOMED:736432009	Original OMOP ID: 35207362, ICD-10 Code G31.9	Mapped OMOP ID: 42537214, Code SNOMED:736432009
35207362	Degenerative disease of nervous system, unspecified	G31.9	42537576	Osteoarthritis of joint of left ankle and/or foot	SNOMED:737057000	Original OMOP ID: 35207362, ICD-10 Code G31.9	Mapped OMOP ID: 42537576, Code SNOMED:737057000
35207362	Degenerative disease of nervous system, unspecified	G31.9	42539034	Wear of articular bearing surface of joint prosthesis of knee	SNOMED:735603007	Original OMOP ID: 35207362, ICD-10 Code G31.9	Mapped OMOP ID: 42539034, Code SNOMED:735603007
35207362	Degenerative disease of nervous system, unspecified	G31.9	40479625	Atherosclerosis of artery	SNOMED:441574008	Original OMOP ID: 35207362, ICD-10 Code G31.9	Mapped OMOP ID: 40479625, Code SNOMED:441574008
35207362	Degenerative disease of nervous system, unspecified	G31.9	42539212	Chondrocalcinosis of left shoulder	SNOMED:1070000000000000	Original OMOP ID: 35207362, ICD-10 Code G31.9	Mapped OMOP ID: 42539212, Code SNOMED:1070000000000000
35207362	Degenerative disease of nervous system, unspecified	G31.9	43531616	Dermopathy due to type 2 diabetes mellitus	SNOMED:1530000000000	Original OMOP ID: 35207362, ICD-10 Code G31.9	Mapped OMOP ID: 43531616, Code SNOMED:1530000000000
35207362	Degenerative disease of nervous system, unspecified	G31.9	44783205	Post traumatic osteoarthritis	SNOMED:699262001	Original OMOP ID: 35207362, ICD-10 Code G31.9	Mapped OMOP ID: 44783205, Code SNOMED:699262001
35207362	Degenerative disease of nervous system, unspecified	G31.9	44783428	Cortical nonsenile cataract	SNOMED:699521008	Original OMOP ID: 35207362, ICD-10 Code G31.9	Mapped OMOP ID: 44783428, Code SNOMED:699521008
35207362	Degenerative disease of nervous system, unspecified	G31.9	44783938	Apatite-associated destructive arthritis of shoulder	SNOMED:699942000	Original OMOP ID: 35207362, ICD-10 Code G31.9	Mapped OMOP ID: 44783938, Code SNOMED:699942000
35207362	Degenerative disease of nervous system, unspecified	G31.9	45757373	Pingueculitis	SNOMED:125000000000000	Original OMOP ID: 35207362, ICD-10 Code G31.9	Mapped OMOP ID: 45757373, Code SNOMED:125000000000000
35207362	Degenerative disease of nervous system, unspecified	G31.9	43021857	Arteriosclerosis of autologous arterial coronary artery bypass graft	SNOMED:285000000000000	Original OMOP ID: 35207362, ICD-10 Code G31.9	Mapped OMOP ID: 43021857, Code SNOMED:285000000000000
35207362	Degenerative disease of nervous system, unspecified	G31.9	40479260	Chondrocalcinosis of knee joint	SNOMED:442942009	Original OMOP ID: 35207362, ICD-10 Code G31.9	Mapped OMOP ID: 40479260, Code SNOMED:442942009
35207362	Degenerative disease of nervous system, unspecified	G31.9	40479259	Chondrocalcinosis of joint of ankle AND/OR foot	SNOMED:442941002	Original OMOP ID: 35207362, ICD-10 Code G31.9	Mapped OMOP ID: 40479259, Code SNOMED:442941002
35207362	Degenerative disease of nervous system, unspecified	G31.9	40479244	Chondrocalcinosis of shoulder region	SNOMED:442928001	Original OMOP ID: 35207362, ICD-10 Code G31.9	Mapped OMOP ID: 40479244, Code SNOMED:442928001
35207362	Degenerative disease of nervous system, unspecified	G31.9	37207879	Double pterygium of right eye	SNOMED:335000000000000	Original OMOP ID: 35207362, ICD-10 Code G31.9	Mapped OMOP ID: 37207879, Code SNOMED:335000000000000
35207362	Degenerative disease of nervous system, unspecified	G31.9	37207864	Xanthoma of right lower eyelid	SNOMED:334000000000000	Original OMOP ID: 35207362, ICD-10 Code G31.9	Mapped OMOP ID: 37207864, Code SNOMED:334000000000000
35207362	Degenerative disease of nervous system, unspecified	G31.9	37207856	Progressive peripheral pterygium of right eye	SNOMED:333000000000000	Original OMOP ID: 35207362, ICD-10 Code G31.9	Mapped OMOP ID: 37207856, Code SNOMED:333000000000000
35207362	Degenerative disease of nervous system, unspecified	G31.9	37207855	Stationary peripheral pterygium of right eye	SNOMED:333000000000000	Original OMOP ID: 35207362, ICD-10 Code G31.9	Mapped OMOP ID: 37207855, Code SNOMED:333000000000000
35207362	Degenerative disease of nervous system, unspecified	G31.9	37207854	Pingueculitis of right eye	SNOMED:333000000000000	Original OMOP ID: 35207362, ICD-10 Code G31.9	Mapped OMOP ID: 37207854, Code SNOMED:333000000000000
35207362	Degenerative disease of nervous system, unspecified	G31.9	37207842	Xanthoma of right upper eyelid	SNOMED:331000000000000	Original OMOP ID: 35207362, ICD-10 Code G31.9	Mapped OMOP ID: 37207842, Code SNOMED:331000000000000
35207362	Degenerative disease of nervous system, unspecified	G31.9	37207801	Osteolysis of right hand	SNOMED:316000000000000	Original OMOP ID: 35207362, ICD-10 Code G31.9	Mapped OMOP ID: 37207801, Code SNOMED:316000000000000
35207362	Degenerative disease of nervous system, unspecified	G31.9	37207794	Calcific tendinitis of right hand	SNOMED:309000000000000	Original OMOP ID: 35207362, ICD-10 Code G31.9	Mapped OMOP ID: 37207794, Code SNOMED:309000000000000
35207362	Degenerative disease of nervous system, unspecified	G31.9	37207761	Calcium deposit in bursa of right hip	SNOMED:304000000000000	Original OMOP ID: 35207362, ICD-10 Code G31.9	Mapped OMOP ID: 37207761, Code SNOMED:304000000000000
35207362	Degenerative disease of nervous system, unspecified	G31.9	37207760	Calcium deposit in bursa of left knee	SNOMED:303000000000000	Original OMOP ID: 35207362, ICD-10 Code G31.9	Mapped OMOP ID: 37207760, Code SNOMED:303000000000000
35207362	Degenerative disease of nervous system, unspecified	G31.9	37207758	Calcific tendinitis of right forearm	SNOMED:303000000000000	Original OMOP ID: 35207362, ICD-10 Code G31.9	Mapped OMOP ID: 37207758, Code SNOMED:303000000000000
35207362	Degenerative disease of nervous system, unspecified	G31.9	37207757	Calcific tendinitis of left hand	SNOMED:303000000000000	Original OMOP ID: 35207362, ICD-10 Code G31.9	Mapped OMOP ID: 37207757, Code SNOMED:303000000000000
35207362	Degenerative disease of nervous system, unspecified	G31.9	37207756	Calcific tendinitis of left forearm	SNOMED:303000000000000	Original OMOP ID: 35207362, ICD-10 Code G31.9	Mapped OMOP ID: 37207756, Code SNOMED:303000000000000
35207362	Degenerative disease of nervous system, unspecified	G31.9	37110250	Atherosclerosis of artery of lower limb	SNOMED:724440007	Original OMOP ID: 35207362, ICD-10 Code G31.9	Mapped OMOP ID: 37110250, Code SNOMED:724440007
35207362	Degenerative disease of nervous system, unspecified	G31.9	37109289	Pinguecula of right eye	SNOMED:333000000000000	Original OMOP ID: 35207362, ICD-10 Code G31.9	Mapped OMOP ID: 37109289, Code SNOMED:333000000000000
35207362	Degenerative disease of nervous system, unspecified	G31.9	36713100	Osteoarthritis of joint of left wrist	SNOMED:319000000000000	Original OMOP ID: 35207362, ICD-10 Code G31.9	Mapped OMOP ID: 36713100, Code SNOMED:319000000000000
35207362	Degenerative disease of nervous system, unspecified	G31.9	36713101	Osteoarthritis of joint of right ankle and/or foot	SNOMED:319000000000000	Original OMOP ID: 35207362, ICD-10 Code G31.9	Mapped OMOP ID: 36713101, Code SNOMED:319000000000000
35207362	Degenerative disease of nervous system, unspecified	G31.9	36713102	Osteoarthritis of joint of right hand	SNOMED:319000000000000	Original OMOP ID: 35207362, ICD-10 Code G31.9	Mapped OMOP ID: 36713102, Code SNOMED:319000000000000
35207362	Degenerative disease of nervous system, unspecified	G31.9	36713103	Osteoarthritis of joint of right shoulder region	SNOMED:319000000000000	Original OMOP ID: 35207362, ICD-10 Code G31.9	Mapped OMOP ID: 36713103, Code SNOMED:319000000000000
35207362	Degenerative disease of nervous system, unspecified	G31.9	36713104	Osteoarthritis of joint of right wrist	SNOMED:319000000000000	Original OMOP ID: 35207362, ICD-10 Code G31.9	Mapped OMOP ID: 36713104, Code SNOMED:319000000000000
35207362	Degenerative disease of nervous system, unspecified	G31.9	36713109	Osteoarthritis of left hip joint	SNOMED:323000000000000	Original OMOP ID: 35207362, ICD-10 Code G31.9	Mapped OMOP ID: 36713109, Code SNOMED:323000000000000
35207362	Degenerative disease of nervous system, unspecified	G31.9	37207896	Central pterygium of right eye	SNOMED:336000000000000	Original OMOP ID: 35207362, ICD-10 Code G31.9	Mapped OMOP ID: 37207896, Code SNOMED:336000000000000
35207362	Degenerative disease of nervous system, unspecified	G31.9	36713110	Osteoarthritis of right hip joint	SNOMED:323000000000000	Original OMOP ID: 35207362, ICD-10 Code G31.9	Mapped OMOP ID: 36713110, Code SNOMED:323000000000000
35207362	Degenerative disease of nervous system, unspecified	G31.9	36713165	Pigment dispersion syndrome of bilateral eyes	SNOMED:349000000000000	Original OMOP ID: 35207362, ICD-10 Code G31.9	Mapped OMOP ID: 36713165, Code SNOMED:349000000000000
35207362	Degenerative disease of nervous system, unspecified	G31.9	36717013	Chondromalacia of right patella	SNOMED:15700000000000000	Original OMOP ID: 35207362, ICD-10 Code G31.9	Mapped OMOP ID: 36717013, Code SNOMED:15700000000000000
35207362	Degenerative disease of nervous system, unspecified	G31.9	36717036	Osteoarthritis of left knee joint	SNOMED:323000000000000	Original OMOP ID: 35207362, ICD-10 Code G31.9	Mapped OMOP ID: 36717036, Code SNOMED:323000000000000
35207362	Degenerative disease of nervous system, unspecified	G31.9	36717302	Osteoarthritis of joint of right elbow	SNOMED:319000000000000	Original OMOP ID: 35207362, ICD-10 Code G31.9	Mapped OMOP ID: 36717302, Code SNOMED:319000000000000
35207362	Degenerative disease of nervous system, unspecified	G31.9	36717313	Vitreous opacity of right eye	SNOMED:348000000000000	Original OMOP ID: 35207362, ICD-10 Code G31.9	Mapped OMOP ID: 36717313, Code SNOMED:348000000000000
35207362	Degenerative disease of nervous system, unspecified	G31.9	36717363	Vitreous opacity of bilateral eyes	SNOMED:349000000000000	Original OMOP ID: 35207362, ICD-10 Code G31.9	Mapped OMOP ID: 36717363, Code SNOMED:349000000000000
35207362	Degenerative disease of nervous system, unspecified	G31.9	36713111	Osteoarthritis of right knee joint	SNOMED:323000000000000	Original OMOP ID: 35207362, ICD-10 Code G31.9	Mapped OMOP ID: 36713111, Code SNOMED:323000000000000
35207362	Degenerative disease of nervous system, unspecified	G31.9	4200238	Onychogryposis	SNOMED:52897009	Original OMOP ID: 35207362, ICD-10 Code G31.9	Mapped OMOP ID: 4200238, Code SNOMED:52897009
35207362	Degenerative disease of nervous system, unspecified	G31.9	37207902	Xanthoma of left upper eyelid	SNOMED:337000000000000	Original OMOP ID: 35207362, ICD-10 Code G31.9	Mapped OMOP ID: 37207902, Code SNOMED:337000000000000
35207362	Degenerative disease of nervous system, unspecified	G31.9	37207915	Stationary peripheral pterygium of left eye	SNOMED:339000000000000	Original OMOP ID: 35207362, ICD-10 Code G31.9	Mapped OMOP ID: 37207915, Code SNOMED:339000000000000
35207362	Degenerative disease of nervous system, unspecified	G31.9	40479241	Chondrocalcinosis of wrist joint	SNOMED:442925003	Original OMOP ID: 35207362, ICD-10 Code G31.9	Mapped OMOP ID: 40479241, Code SNOMED:442925003
35207362	Degenerative disease of nervous system, unspecified	G31.9	37395590	Rheumatoid lung disease with rheumatoid arthritis	SNOMED:320000000000000	Original OMOP ID: 35207362, ICD-10 Code G31.9	Mapped OMOP ID: 37395590, Code SNOMED:320000000000000
35207362	Degenerative disease of nervous system, unspecified	G31.9	37312532	Coronary arteriosclerosis in artery of transplanted heart	SNOMED:792842004	Original OMOP ID: 35207362, ICD-10 Code G31.9	Mapped OMOP ID: 37312532, Code SNOMED:792842004
35207362	Degenerative disease of nervous system, unspecified	G31.9	37311985	Early age related macular degeneration	SNOMED:788913001	Original OMOP ID: 35207362, ICD-10 Code G31.9	Mapped OMOP ID: 37311985, Code SNOMED:788913001
35207362	Degenerative disease of nervous system, unspecified	G31.9	37311931	Intermediate age related macular degeneration	SNOMED:788967007	Original OMOP ID: 35207362, ICD-10 Code G31.9	Mapped OMOP ID: 37311931, Code SNOMED:788967007
35207362	Degenerative disease of nervous system, unspecified	G31.9	37311301	Cataract of left eye	SNOMED:816119002	Original OMOP ID: 35207362, ICD-10 Code G31.9	Mapped OMOP ID: 37311301, Code SNOMED:816119002
35207362	Degenerative disease of nervous system, unspecified	G31.9	37311300	Cataract of right eye	SNOMED:816120008	Original OMOP ID: 35207362, ICD-10 Code G31.9	Mapped OMOP ID: 37311300, Code SNOMED:816120008
35207362	Degenerative disease of nervous system, unspecified	G31.9	37310661	Juvenile osteochondrosis of thoracolumbar spine	SNOMED:312000000000000	Original OMOP ID: 35207362, ICD-10 Code G31.9	Mapped OMOP ID: 37310661, Code SNOMED:312000000000000
35207362	Degenerative disease of nervous system, unspecified	G31.9	37209532	Bilateral anterior subcapsular polar senile cataract of eyes	SNOMED:16500000000000000	Original OMOP ID: 35207362, ICD-10 Code G31.9	Mapped OMOP ID: 37209532, Code SNOMED:16500000000000000
35207362	Degenerative disease of nervous system, unspecified	G31.9	37209478	Chondromalacia of joint of right wrist	SNOMED:16000000000000000	Original OMOP ID: 35207362, ICD-10 Code G31.9	Mapped OMOP ID: 37209478, Code SNOMED:16000000000000000
35207362	Degenerative disease of nervous system, unspecified	G31.9	37209475	Chondromalacia of joint of left wrist	SNOMED:16000000000000000	Original OMOP ID: 35207362, ICD-10 Code G31.9	Mapped OMOP ID: 37209475, Code SNOMED:16000000000000000
35207362	Degenerative disease of nervous system, unspecified	G31.9	37209474	Chondromalacia of joint of right elbow	SNOMED:16000000000000000	Original OMOP ID: 35207362, ICD-10 Code G31.9	Mapped OMOP ID: 37209474, Code SNOMED:16000000000000000
35207362	Degenerative disease of nervous system, unspecified	G31.9	37209473	Chondromalacia of joint of left elbow	SNOMED:16000000000000000	Original OMOP ID: 35207362, ICD-10 Code G31.9	Mapped OMOP ID: 37209473, Code SNOMED:16000000000000000
35207362	Degenerative disease of nervous system, unspecified	G31.9	37208236	Atrophy of iris of right eye	SNOMED:681000000000000	Original OMOP ID: 35207362, ICD-10 Code G31.9	Mapped OMOP ID: 37208236, Code SNOMED:681000000000000
35207362	Degenerative disease of nervous system, unspecified	G31.9	37208235	Atrophy of iris of left eye	SNOMED:681000000000000	Original OMOP ID: 35207362, ICD-10 Code G31.9	Mapped OMOP ID: 37208235, Code SNOMED:681000000000000
35207362	Degenerative disease of nervous system, unspecified	G31.9	37208216	Anterior subcapsular polar senile cataract of right eye	SNOMED:679000000000000	Original OMOP ID: 35207362, ICD-10 Code G31.9	Mapped OMOP ID: 37208216, Code SNOMED:679000000000000
35207362	Degenerative disease of nervous system, unspecified	G31.9	37208215	Anterior subcapsular polar senile cataract of left eye	SNOMED:679000000000000	Original OMOP ID: 35207362, ICD-10 Code G31.9	Mapped OMOP ID: 37208215, Code SNOMED:679000000000000
35207362	Degenerative disease of nervous system, unspecified	G31.9	37207924	Xanthoma of left lower eyelid	SNOMED:340000000000000	Original OMOP ID: 35207362, ICD-10 Code G31.9	Mapped OMOP ID: 37207924, Code SNOMED:340000000000000
35207362	Degenerative disease of nervous system, unspecified	G31.9	37207939	Double pterygium of left eye	SNOMED:341000000000000	Original OMOP ID: 35207362, ICD-10 Code G31.9	Mapped OMOP ID: 37207939, Code SNOMED:341000000000000
35207362	Degenerative disease of nervous system, unspecified	G31.9	37207956	Central pterygium of left eye	SNOMED:342000000000000	Original OMOP ID: 35207362, ICD-10 Code G31.9	Mapped OMOP ID: 37207956, Code SNOMED:342000000000000
35207362	Degenerative disease of nervous system, unspecified	G31.9	37207970	Bilateral paving stone retinal degeneration	SNOMED:344000000000000	Original OMOP ID: 35207362, ICD-10 Code G31.9	Mapped OMOP ID: 37207970, Code SNOMED:344000000000000
35207362	Degenerative disease of nervous system, unspecified	G31.9	37207974	Bilateral pingueculitis of eyes	SNOMED:344000000000000	Original OMOP ID: 35207362, ICD-10 Code G31.9	Mapped OMOP ID: 37207974, Code SNOMED:344000000000000
35207362	Degenerative disease of nervous system, unspecified	G31.9	37207976	Bilateral stationary peripheral pterygium of eyes	SNOMED:345000000000000	Original OMOP ID: 35207362, ICD-10 Code G31.9	Mapped OMOP ID: 37207976, Code SNOMED:345000000000000
35207362	Degenerative disease of nervous system, unspecified	G31.9	37207914	Pingueculitis of left eye	SNOMED:339000000000000	Original OMOP ID: 35207362, ICD-10 Code G31.9	Mapped OMOP ID: 37207914, Code SNOMED:339000000000000
35207362	Degenerative disease of nervous system, unspecified	G31.9	37207977	Bilateral progressive peripheral pterygium of eyes	SNOMED:345000000000000	Original OMOP ID: 35207362, ICD-10 Code G31.9	Mapped OMOP ID: 37207977, Code SNOMED:345000000000000
35207362	Degenerative disease of nervous system, unspecified	G31.9	37208002	Bilateral arcus senilis	SNOMED:347000000000000	Original OMOP ID: 35207362, ICD-10 Code G31.9	Mapped OMOP ID: 37208002, Code SNOMED:347000000000000
35207362	Degenerative disease of nervous system, unspecified	G31.9	37208005	Senile combined form cataract of right eye	SNOMED:347000000000000	Original OMOP ID: 35207362, ICD-10 Code G31.9	Mapped OMOP ID: 37208005, Code SNOMED:347000000000000
35207362	Degenerative disease of nervous system, unspecified	G31.9	37208007	Senile combined form cataract of left eye	SNOMED:348000000000000	Original OMOP ID: 35207362, ICD-10 Code G31.9	Mapped OMOP ID: 37208007, Code SNOMED:348000000000000
35207362	Degenerative disease of nervous system, unspecified	G31.9	37208009	Bilateral senile combined form cataracts of eyes	SNOMED:348000000000000	Original OMOP ID: 35207362, ICD-10 Code G31.9	Mapped OMOP ID: 37208009, Code SNOMED:348000000000000
35207362	Degenerative disease of nervous system, unspecified	G31.9	37208010	Pigment dispersion syndrome of right eye	SNOMED:348000000000000	Original OMOP ID: 35207362, ICD-10 Code G31.9	Mapped OMOP ID: 37208010, Code SNOMED:348000000000000
35207362	Degenerative disease of nervous system, unspecified	G31.9	37208015	Pigment dispersion syndrome of left eye	SNOMED:349000000000000	Original OMOP ID: 35207362, ICD-10 Code G31.9	Mapped OMOP ID: 37208015, Code SNOMED:349000000000000
35207362	Degenerative disease of nervous system, unspecified	G31.9	37207987	Bilateral double pterygium of eyes	SNOMED:346000000000000	Original OMOP ID: 35207362, ICD-10 Code G31.9	Mapped OMOP ID: 37207987, Code SNOMED:346000000000000
35207362	Degenerative disease of nervous system, unspecified	G31.9	381009	Chronic inflammatory demyelinating polyradiculoneuropathy	SNOMED:128209004	Original OMOP ID: 35207362, ICD-10 Code G31.9	Mapped OMOP ID: 381009, Code SNOMED:128209004
35207362	Degenerative disease of nervous system, unspecified	G31.9	4199780	Gyrate atrophy	SNOMED:314467007	Original OMOP ID: 35207362, ICD-10 Code G31.9	Mapped OMOP ID: 4199780, Code SNOMED:314467007
35207362	Degenerative disease of nervous system, unspecified	G31.9	4197476	Localized, primary osteoarthritis of the wrist	SNOMED:313257005	Original OMOP ID: 35207362, ICD-10 Code G31.9	Mapped OMOP ID: 4197476, Code SNOMED:313257005
35207362	Degenerative disease of nervous system, unspecified	G31.9	443116	Cervical posterior longitudinal ligament ossification	SNOMED:202771000	Original OMOP ID: 35207362, ICD-10 Code G31.9	Mapped OMOP ID: 443116, Code SNOMED:202771000
35207362	Degenerative disease of nervous system, unspecified	G31.9	443110	Calcium deposit in bursa	SNOMED:202932007	Original OMOP ID: 35207362, ICD-10 Code G31.9	Mapped OMOP ID: 443110, Code SNOMED:202932007
35207362	Degenerative disease of nervous system, unspecified	G31.9	442775	Degeneration of thoracic intervertebral disc	SNOMED:68675004	Original OMOP ID: 35207362, ICD-10 Code G31.9	Mapped OMOP ID: 442775, Code SNOMED:68675004
35207362	Degenerative disease of nervous system, unspecified	G31.9	442759	Gerstmann-Straussler-Scheinker syndrome	SNOMED:67155006	Original OMOP ID: 35207362, ICD-10 Code G31.9	Mapped OMOP ID: 442759, Code SNOMED:67155006
35207362	Degenerative disease of nervous system, unspecified	G31.9	442340	Total circumpapillary dystrophy of choroid	SNOMED:59753003	Original OMOP ID: 35207362, ICD-10 Code G31.9	Mapped OMOP ID: 442340, Code SNOMED:59753003
35207362	Degenerative disease of nervous system, unspecified	G31.9	442125	Pneumoconiosis due to silica	SNOMED:805002	Original OMOP ID: 35207362, ICD-10 Code G31.9	Mapped OMOP ID: 442125, Code SNOMED:805002
35207362	Degenerative disease of nervous system, unspecified	G31.9	442107	External resorption of tooth	SNOMED:41918006	Original OMOP ID: 35207362, ICD-10 Code G31.9	Mapped OMOP ID: 442107, Code SNOMED:41918006
35207362	Degenerative disease of nervous system, unspecified	G31.9	441946	Calcific tendinitis of shoulder	SNOMED:27741009	Original OMOP ID: 35207362, ICD-10 Code G31.9	Mapped OMOP ID: 441946, Code SNOMED:27741009
35207362	Degenerative disease of nervous system, unspecified	G31.9	441856	Degeneration of pupillary margin	SNOMED:25859000	Original OMOP ID: 35207362, ICD-10 Code G31.9	Mapped OMOP ID: 441856, Code SNOMED:25859000
35207362	Degenerative disease of nervous system, unspecified	G31.9	441852	Hereditary choroidal dystrophy	SNOMED:74469006	Original OMOP ID: 35207362, ICD-10 Code G31.9	Mapped OMOP ID: 441852, Code SNOMED:74469006
35207362	Degenerative disease of nervous system, unspecified	G31.9	441846	After-cataract not obscuring vision following extraction of cataract	SNOMED:51044000	Original OMOP ID: 35207362, ICD-10 Code G31.9	Mapped OMOP ID: 441846, Code SNOMED:51044000
35207362	Degenerative disease of nervous system, unspecified	G31.9	441554	Friedreich's ataxia	SNOMED:10394003	Original OMOP ID: 35207362, ICD-10 Code G31.9	Mapped OMOP ID: 441554, Code SNOMED:10394003
35207362	Degenerative disease of nervous system, unspecified	G31.9	441333	Geographic tongue	SNOMED:59032001	Original OMOP ID: 35207362, ICD-10 Code G31.9	Mapped OMOP ID: 441333, Code SNOMED:59032001
35207362	Degenerative disease of nervous system, unspecified	G31.9	441329	Pathological resorption of tooth	SNOMED:70931000	Original OMOP ID: 35207362, ICD-10 Code G31.9	Mapped OMOP ID: 441329, Code SNOMED:70931000
35207362	Degenerative disease of nervous system, unspecified	G31.9	443362	Variant Creutzfeldt-Jakob disease	SNOMED:304603007	Original OMOP ID: 35207362, ICD-10 Code G31.9	Mapped OMOP ID: 443362, Code SNOMED:304603007
35207362	Degenerative disease of nervous system, unspecified	G31.9	441006	Soemmerring's ring	SNOMED:65720003	Original OMOP ID: 35207362, ICD-10 Code G31.9	Mapped OMOP ID: 441006, Code SNOMED:65720003
35207362	Degenerative disease of nervous system, unspecified	G31.9	440408	Meesman's corneal dystrophy	SNOMED:1674008	Original OMOP ID: 35207362, ICD-10 Code G31.9	Mapped OMOP ID: 440408, Code SNOMED:1674008
35207362	Degenerative disease of nervous system, unspecified	G31.9	440370	Nutritional marasmus	SNOMED:29740003	Original OMOP ID: 35207362, ICD-10 Code G31.9	Mapped OMOP ID: 440370, Code SNOMED:29740003
35207362	Degenerative disease of nervous system, unspecified	G31.9	440170	Chondrocalcinosis due to dicalcium phosphate crystals, of multiple sites	SNOMED:201634008	Original OMOP ID: 35207362, ICD-10 Code G31.9	Mapped OMOP ID: 440170, Code SNOMED:201634008
35207362	Degenerative disease of nervous system, unspecified	G31.9	440140	Polypoid sinus degeneration	SNOMED:26808007	Original OMOP ID: 35207362, ICD-10 Code G31.9	Mapped OMOP ID: 440140, Code SNOMED:26808007
35207362	Degenerative disease of nervous system, unspecified	G31.9	440112	Hyperpigmentation of eyelid	SNOMED:41115008	Original OMOP ID: 35207362, ICD-10 Code G31.9	Mapped OMOP ID: 440112, Code SNOMED:41115008
35207362	Degenerative disease of nervous system, unspecified	G31.9	440104	Atrophic iris	SNOMED:95709007	Original OMOP ID: 35207362, ICD-10 Code G31.9	Mapped OMOP ID: 440104, Code SNOMED:95709007
35207362	Degenerative disease of nervous system, unspecified	G31.9	439901	Chondrocalcinosis due to pyrophosphate crystals	SNOMED:201637001	Original OMOP ID: 35207362, ICD-10 Code G31.9	Mapped OMOP ID: 439901, Code SNOMED:201637001
35207362	Degenerative disease of nervous system, unspecified	G31.9	439854	Internal resorption of tooth	SNOMED:52994003	Original OMOP ID: 35207362, ICD-10 Code G31.9	Mapped OMOP ID: 439854, Code SNOMED:52994003
35207362	Degenerative disease of nervous system, unspecified	G31.9	439815	Choroidal degeneration	SNOMED:406446000	Original OMOP ID: 35207362, ICD-10 Code G31.9	Mapped OMOP ID: 439815, Code SNOMED:406446000
35207362	Degenerative disease of nervous system, unspecified	G31.9	439678	Kashin-Beck disease of the shoulder region	SNOMED:201921009	Original OMOP ID: 35207362, ICD-10 Code G31.9	Mapped OMOP ID: 439678, Code SNOMED:201921009
35207362	Degenerative disease of nervous system, unspecified	G31.9	439301	Partial circumpapillary choroid dystrophy	SNOMED:193466003	Original OMOP ID: 35207362, ICD-10 Code G31.9	Mapped OMOP ID: 439301, Code SNOMED:193466003
35207362	Degenerative disease of nervous system, unspecified	G31.9	439297	Nuclear senile cataract	SNOMED:193589009	Original OMOP ID: 35207362, ICD-10 Code G31.9	Mapped OMOP ID: 439297, Code SNOMED:193589009
35207362	Degenerative disease of nervous system, unspecified	G31.9	439137	Neonatal jaundice due to delayed conjugation	SNOMED:17140000	Original OMOP ID: 35207362, ICD-10 Code G31.9	Mapped OMOP ID: 439137, Code SNOMED:17140000
35207362	Degenerative disease of nervous system, unspecified	G31.9	439060	Atrophy of tongue papillae	SNOMED:9491003	Original OMOP ID: 35207362, ICD-10 Code G31.9	Mapped OMOP ID: 439060, Code SNOMED:9491003
35207362	Degenerative disease of nervous system, unspecified	G31.9	440847	Neonatal jaundice associated with preterm delivery	SNOMED:73749009	Original OMOP ID: 35207362, ICD-10 Code G31.9	Mapped OMOP ID: 440847, Code SNOMED:73749009
35207362	Degenerative disease of nervous system, unspecified	G31.9	443563	Arteriosclerosis of coronary artery bypass graft	SNOMED:429673002	Original OMOP ID: 35207362, ICD-10 Code G31.9	Mapped OMOP ID: 443563, Code SNOMED:429673002
35207362	Degenerative disease of nervous system, unspecified	G31.9	443613	Dystrophy of anterior cornea	SNOMED:430888006	Original OMOP ID: 35207362, ICD-10 Code G31.9	Mapped OMOP ID: 443613, Code SNOMED:430888006
35207362	Degenerative disease of nervous system, unspecified	G31.9	443740	Corneal endothelial dystrophy	SNOMED:416960004	Original OMOP ID: 35207362, ICD-10 Code G31.9	Mapped OMOP ID: 443740, Code SNOMED:416960004
35207362	Degenerative disease of nervous system, unspecified	G31.9	765573	Postoperative heterotopic calcification of muscle	SNOMED:450000000000000	Original OMOP ID: 35207362, ICD-10 Code G31.9	Mapped OMOP ID: 765573, Code SNOMED:450000000000000
35207362	Degenerative disease of nervous system, unspecified	G31.9	765527	Age-related nuclear cataract of left eye	SNOMED:679000000000000	Original OMOP ID: 35207362, ICD-10 Code G31.9	Mapped OMOP ID: 765527, Code SNOMED:679000000000000
35207362	Degenerative disease of nervous system, unspecified	G31.9	765202	Age-related nonexudative macular degeneration of left eye	SNOMED:15600000000000000	Original OMOP ID: 35207362, ICD-10 Code G31.9	Mapped OMOP ID: 765202, Code SNOMED:15600000000000000
35207362	Degenerative disease of nervous system, unspecified	G31.9	765169	Pterygium of bilateral eyes	SNOMED:344000000000000	Original OMOP ID: 35207362, ICD-10 Code G31.9	Mapped OMOP ID: 765169, Code SNOMED:344000000000000
35207362	Degenerative disease of nervous system, unspecified	G31.9	765080	Atherosclerosis of bypass graft of left lower limb	SNOMED:15700000000000000	Original OMOP ID: 35207362, ICD-10 Code G31.9	Mapped OMOP ID: 765080, Code SNOMED:15700000000000000
35207362	Degenerative disease of nervous system, unspecified	G31.9	764824	Age-related nuclear cataract of right eye	SNOMED:679000000000000	Original OMOP ID: 35207362, ICD-10 Code G31.9	Mapped OMOP ID: 764824, Code SNOMED:679000000000000
35207362	Degenerative disease of nervous system, unspecified	G31.9	764823	Bilateral age-related nuclear cataracts	SNOMED:679000000000000	Original OMOP ID: 35207362, ICD-10 Code G31.9	Mapped OMOP ID: 764823, Code SNOMED:679000000000000
35207362	Degenerative disease of nervous system, unspecified	G31.9	764149	Lipid-rich atherosclerosis of coronary artery	SNOMED:451000000000000	Original OMOP ID: 35207362, ICD-10 Code G31.9	Mapped OMOP ID: 764149, Code SNOMED:451000000000000
35207362	Degenerative disease of nervous system, unspecified	G31.9	764123	Atherosclerosis of coronary artery without angina pectoris	SNOMED:451000000000000	Original OMOP ID: 35207362, ICD-10 Code G31.9	Mapped OMOP ID: 764123, Code SNOMED:451000000000000
35207362	Degenerative disease of nervous system, unspecified	G31.9	762756	Arteriosclerosis of renal artery	SNOMED:431000000000000	Original OMOP ID: 35207362, ICD-10 Code G31.9	Mapped OMOP ID: 762756, Code SNOMED:431000000000000
35207362	Degenerative disease of nervous system, unspecified	G31.9	762374	Pterygium of left eye	SNOMED:338000000000000	Original OMOP ID: 35207362, ICD-10 Code G31.9	Mapped OMOP ID: 762374, Code SNOMED:338000000000000
35207362	Degenerative disease of nervous system, unspecified	G31.9	762360	Pterygium of right eye	SNOMED:333000000000000	Original OMOP ID: 35207362, ICD-10 Code G31.9	Mapped OMOP ID: 762360, Code SNOMED:333000000000000
35207362	Degenerative disease of nervous system, unspecified	G31.9	762217	Calcific tendinitis of right shoulder	SNOMED:303000000000000	Original OMOP ID: 35207362, ICD-10 Code G31.9	Mapped OMOP ID: 762217, Code SNOMED:303000000000000
35207362	Degenerative disease of nervous system, unspecified	G31.9	762216	Calcific tendinitis of left shoulder	SNOMED:303000000000000	Original OMOP ID: 35207362, ICD-10 Code G31.9	Mapped OMOP ID: 762216, Code SNOMED:303000000000000
35207362	Degenerative disease of nervous system, unspecified	G31.9	761485	Chondromalacia of left knee	SNOMED:15700000000000000	Original OMOP ID: 35207362, ICD-10 Code G31.9	Mapped OMOP ID: 761485, Code SNOMED:15700000000000000
35207362	Degenerative disease of nervous system, unspecified	G31.9	761434	Atherosclerosis of bypass graft of bilateral lower limbs	SNOMED:15700000000000000	Original OMOP ID: 35207362, ICD-10 Code G31.9	Mapped OMOP ID: 761434, Code SNOMED:15700000000000000
35207362	Degenerative disease of nervous system, unspecified	G31.9	761430	Atherosclerosis of bypass graft of right lower limb	SNOMED:15700000000000000	Original OMOP ID: 35207362, ICD-10 Code G31.9	Mapped OMOP ID: 761430, Code SNOMED:15700000000000000
35207362	Degenerative disease of nervous system, unspecified	G31.9	443769	Degeneration of lumbar intervertebral disc	SNOMED:26538006	Original OMOP ID: 35207362, ICD-10 Code G31.9	Mapped OMOP ID: 443769, Code SNOMED:26538006
35207362	Degenerative disease of nervous system, unspecified	G31.9	443791	Congenital capsular cataract	SNOMED:28550007	Original OMOP ID: 35207362, ICD-10 Code G31.9	Mapped OMOP ID: 443791, Code SNOMED:28550007
35207362	Degenerative disease of nervous system, unspecified	G31.9	444373	Kuru	SNOMED:86188000	Original OMOP ID: 35207362, ICD-10 Code G31.9	Mapped OMOP ID: 444373, Code SNOMED:86188000
35207362	Degenerative disease of nervous system, unspecified	G31.9	444381	Total generalized choroidal dystrophy	SNOMED:19871000	Original OMOP ID: 35207362, ICD-10 Code G31.9	Mapped OMOP ID: 444381, Code SNOMED:19871000
35207362	Degenerative disease of nervous system, unspecified	G31.9	444407	Prion disease	SNOMED:20484008	Original OMOP ID: 35207362, ICD-10 Code G31.9	Mapped OMOP ID: 444407, Code SNOMED:20484008
35207362	Degenerative disease of nervous system, unspecified	G31.9	760145	Atrophic flaccid left tympanic membrane	SNOMED:1090000000000000	Original OMOP ID: 35207362, ICD-10 Code G31.9	Mapped OMOP ID: 760145, Code SNOMED:1090000000000000
35207362	Degenerative disease of nervous system, unspecified	G31.9	439030	Degenerative disorder of sclera	SNOMED:43645004	Original OMOP ID: 35207362, ICD-10 Code G31.9	Mapped OMOP ID: 439030, Code SNOMED:43645004
35207362	Degenerative disease of nervous system, unspecified	G31.9	760184	Atrophic flaccid right tympanic membrane	SNOMED:1090000000000000	Original OMOP ID: 35207362, ICD-10 Code G31.9	Mapped OMOP ID: 760184, Code SNOMED:1090000000000000
35207362	Degenerative disease of nervous system, unspecified	G31.9	761140	Bilateral age-related nonexudative macular degeneration	SNOMED:15600000000000000	Original OMOP ID: 35207362, ICD-10 Code G31.9	Mapped OMOP ID: 761140, Code SNOMED:15600000000000000
35207362	Degenerative disease of nervous system, unspecified	G31.9	761141	Age-related nonexudative macular degeneration of right eye	SNOMED:15600000000000000	Original OMOP ID: 35207362, ICD-10 Code G31.9	Mapped OMOP ID: 761141, Code SNOMED:15600000000000000
35207362	Degenerative disease of nervous system, unspecified	G31.9	761142	Age-related exudative macular degeneration of right eye	SNOMED:15600000000000000	Original OMOP ID: 35207362, ICD-10 Code G31.9	Mapped OMOP ID: 761142, Code SNOMED:15600000000000000
35207362	Degenerative disease of nervous system, unspecified	G31.9	761143	Age-related exudative macular degeneration of left eye	SNOMED:15600000000000000	Original OMOP ID: 35207362, ICD-10 Code G31.9	Mapped OMOP ID: 761143, Code SNOMED:15600000000000000
35207362	Degenerative disease of nervous system, unspecified	G31.9	761144	Bilateral age-related exudative degeneration of macula	SNOMED:15600000000000000	Original OMOP ID: 35207362, ICD-10 Code G31.9	Mapped OMOP ID: 761144, Code SNOMED:15600000000000000
35207362	Degenerative disease of nervous system, unspecified	G31.9	761429	Atherosclerosis of nonautologous biological bypass graft of left lower limb	SNOMED:15700000000000000	Original OMOP ID: 35207362, ICD-10 Code G31.9	Mapped OMOP ID: 761429, Code SNOMED:15700000000000000
35207362	Degenerative disease of nervous system, unspecified	G31.9	761084	Degenerative joint disease of thumb	SNOMED:14400000000000000	Original OMOP ID: 35207362, ICD-10 Code G31.9	Mapped OMOP ID: 761084, Code SNOMED:14400000000000000
35207362	Degenerative disease of nervous system, unspecified	G31.9	3655106	Degenerative myopia of left eye	SNOMED:846621001	Original OMOP ID: 35207362, ICD-10 Code G31.9	Mapped OMOP ID: 3655106, Code SNOMED:846621001
35207362	Degenerative disease of nervous system, unspecified	G31.9	439011	Progressive iris atrophy	SNOMED:25913001	Original OMOP ID: 35207362, ICD-10 Code G31.9	Mapped OMOP ID: 439011, Code SNOMED:25913001
35207362	Degenerative disease of nervous system, unspecified	G31.9	438749	Posterior subcapsular polar senile cataract	SNOMED:5318001	Original OMOP ID: 35207362, ICD-10 Code G31.9	Mapped OMOP ID: 438749, Code SNOMED:5318001
35207362	Degenerative disease of nervous system, unspecified	G31.9	434145	Embryonal nuclear cataract	SNOMED:5361003	Original OMOP ID: 35207362, ICD-10 Code G31.9	Mapped OMOP ID: 434145, Code SNOMED:5361003
35207362	Degenerative disease of nervous system, unspecified	G31.9	434123	Primary localized osteoarthrosis of pelvic region	SNOMED:77994009	Original OMOP ID: 35207362, ICD-10 Code G31.9	Mapped OMOP ID: 434123, Code SNOMED:77994009
35207362	Degenerative disease of nervous system, unspecified	G31.9	433957	Progressive multifocal leukoencephalopathy	SNOMED:22255007	Original OMOP ID: 35207362, ICD-10 Code G31.9	Mapped OMOP ID: 433957, Code SNOMED:22255007
35207362	Degenerative disease of nervous system, unspecified	G31.9	433844	Chondrocalcinosis due to pyrophosphate crystals, of the pelvic region and thigh	SNOMED:201643004	Original OMOP ID: 35207362, ICD-10 Code G31.9	Mapped OMOP ID: 433844, Code SNOMED:201643004
35207362	Degenerative disease of nervous system, unspecified	G31.9	433565	Juvenile osteochondrosis of spine	SNOMED:53406005	Original OMOP ID: 35207362, ICD-10 Code G31.9	Mapped OMOP ID: 433565, Code SNOMED:53406005
35207362	Degenerative disease of nervous system, unspecified	G31.9	433514	Abnormal hard tissue formation in pulp	SNOMED:81543006	Original OMOP ID: 35207362, ICD-10 Code G31.9	Mapped OMOP ID: 433514, Code SNOMED:81543006
35207362	Degenerative disease of nervous system, unspecified	G31.9	433490	Posterior corneal pigmentation	SNOMED:267639001	Original OMOP ID: 35207362, ICD-10 Code G31.9	Mapped OMOP ID: 433490, Code SNOMED:267639001
35207362	Degenerative disease of nervous system, unspecified	G31.9	433465	Choroideremia	SNOMED:75241009	Original OMOP ID: 35207362, ICD-10 Code G31.9	Mapped OMOP ID: 433465, Code SNOMED:75241009
35207362	Degenerative disease of nervous system, unspecified	G31.9	433281	Chondrocalcinosis due to dicalcium phosphate crystals, of the pelvic region and thigh	SNOMED:201631000	Original OMOP ID: 35207362, ICD-10 Code G31.9	Mapped OMOP ID: 433281, Code SNOMED:201631000
35207362	Degenerative disease of nervous system, unspecified	G31.9	433197	Pseudoexfoliation of lens capsule	SNOMED:44219007	Original OMOP ID: 35207362, ICD-10 Code G31.9	Mapped OMOP ID: 433197, Code SNOMED:44219007
35207362	Degenerative disease of nervous system, unspecified	G31.9	433029	Perinatal jaundice from excessive hemolysis	SNOMED:24911006	Original OMOP ID: 35207362, ICD-10 Code G31.9	Mapped OMOP ID: 433029, Code SNOMED:24911006
35207362	Degenerative disease of nervous system, unspecified	G31.9	432895	Cortical senile cataract	SNOMED:78875003	Original OMOP ID: 35207362, ICD-10 Code G31.9	Mapped OMOP ID: 432895, Code SNOMED:78875003
35207362	Degenerative disease of nervous system, unspecified	G31.9	432619	Angioid streaks of choroid	SNOMED:86103006	Original OMOP ID: 35207362, ICD-10 Code G31.9	Mapped OMOP ID: 432619, Code SNOMED:86103006
35207362	Degenerative disease of nervous system, unspecified	G31.9	432595	Amyloidosis	SNOMED:17602002	Original OMOP ID: 35207362, ICD-10 Code G31.9	Mapped OMOP ID: 432595, Code SNOMED:17602002
35207362	Degenerative disease of nervous system, unspecified	G31.9	434354	Anterior corneal pigmentation	SNOMED:18377001	Original OMOP ID: 35207362, ICD-10 Code G31.9	Mapped OMOP ID: 434354, Code SNOMED:18377001
35207362	Degenerative disease of nervous system, unspecified	G31.9	432594	Osteomalacia	SNOMED:4598005	Original OMOP ID: 35207362, ICD-10 Code G31.9	Mapped OMOP ID: 432594, Code SNOMED:4598005
35207362	Degenerative disease of nervous system, unspecified	G31.9	381866	Degenerative disorder of eyelid	SNOMED:1112003	Original OMOP ID: 35207362, ICD-10 Code G31.9	Mapped OMOP ID: 381866, Code SNOMED:1112003
35207362	Degenerative disease of nervous system, unspecified	G31.9	381861	Partial optic atrophy	SNOMED:111527005	Original OMOP ID: 35207362, ICD-10 Code G31.9	Mapped OMOP ID: 381861, Code SNOMED:111527005
35207362	Degenerative disease of nervous system, unspecified	G31.9	381584	Atrophic flaccid tympanic membrane	SNOMED:38645004	Original OMOP ID: 35207362, ICD-10 Code G31.9	Mapped OMOP ID: 381584, Code SNOMED:38645004
35207362	Degenerative disease of nervous system, unspecified	G31.9	381580	Conjunctival degeneration	SNOMED:40787005	Original OMOP ID: 35207362, ICD-10 Code G31.9	Mapped OMOP ID: 381580, Code SNOMED:40787005
35207362	Degenerative disease of nervous system, unspecified	G31.9	381566	Cataract due to inflammatory disorder	SNOMED:193602009	Original OMOP ID: 35207362, ICD-10 Code G31.9	Mapped OMOP ID: 381566, Code SNOMED:193602009
35207362	Degenerative disease of nervous system, unspecified	G31.9	381392	Congenital subcapsular cataract	SNOMED:76562003	Original OMOP ID: 35207362, ICD-10 Code G31.9	Mapped OMOP ID: 381392, Code SNOMED:76562003
35207362	Degenerative disease of nervous system, unspecified	G31.9	381297	Xanthoma of eyelid	SNOMED:6400008	Original OMOP ID: 35207362, ICD-10 Code G31.9	Mapped OMOP ID: 381297, Code SNOMED:6400008
35207362	Degenerative disease of nervous system, unspecified	G31.9	381296	Nodular degeneration of cornea	SNOMED:72620002	Original OMOP ID: 35207362, ICD-10 Code G31.9	Mapped OMOP ID: 381296, Code SNOMED:72620002
35207362	Degenerative disease of nervous system, unspecified	G31.9	381295	Senile cataract	SNOMED:39450006	Original OMOP ID: 35207362, ICD-10 Code G31.9	Mapped OMOP ID: 381295, Code SNOMED:39450006
35207362	Degenerative disease of nervous system, unspecified	G31.9	381288	Bullous retinoschisis	SNOMED:65545003	Original OMOP ID: 35207362, ICD-10 Code G31.9	Mapped OMOP ID: 381288, Code SNOMED:65545003
35207362	Degenerative disease of nervous system, unspecified	G31.9	381282	Retinoschisis	SNOMED:44268007	Original OMOP ID: 35207362, ICD-10 Code G31.9	Mapped OMOP ID: 381282, Code SNOMED:44268007
35207362	Degenerative disease of nervous system, unspecified	G31.9	381281	Degenerative progressive high myopia	SNOMED:32022003	Original OMOP ID: 35207362, ICD-10 Code G31.9	Mapped OMOP ID: 381281, Code SNOMED:32022003
35207362	Degenerative disease of nervous system, unspecified	G31.9	381279	Tetanic cataract	SNOMED:68216000	Original OMOP ID: 35207362, ICD-10 Code G31.9	Mapped OMOP ID: 381279, Code SNOMED:68216000
35207362	Degenerative disease of nervous system, unspecified	G31.9	381023	Phthisical cornea	SNOMED:28143002	Original OMOP ID: 35207362, ICD-10 Code G31.9	Mapped OMOP ID: 381023, Code SNOMED:28143002
35207362	Degenerative disease of nervous system, unspecified	G31.9	432394	Chondrocalcinosis due to pyrophosphate crystals, of multiple sites	SNOMED:201646007	Original OMOP ID: 35207362, ICD-10 Code G31.9	Mapped OMOP ID: 432394, Code SNOMED:201646007
35207362	Degenerative disease of nervous system, unspecified	G31.9	434449	Degeneration of thoracolumbar intervertebral disc	SNOMED:91240008	Original OMOP ID: 35207362, ICD-10 Code G31.9	Mapped OMOP ID: 434449, Code SNOMED:91240008
35207362	Degenerative disease of nervous system, unspecified	G31.9	434674	Atrophy of edentulous mandibular alveolar ridge	SNOMED:30877004	Original OMOP ID: 35207362, ICD-10 Code G31.9	Mapped OMOP ID: 434674, Code SNOMED:30877004
35207362	Degenerative disease of nervous system, unspecified	G31.9	434935	Macular corneal dystrophy	SNOMED:60258001	Original OMOP ID: 35207362, ICD-10 Code G31.9	Mapped OMOP ID: 434935, Code SNOMED:60258001
35207362	Degenerative disease of nervous system, unspecified	G31.9	438748	Paving stone retinal degeneration	SNOMED:69134001	Original OMOP ID: 35207362, ICD-10 Code G31.9	Mapped OMOP ID: 438748, Code SNOMED:69134001
35207362	Degenerative disease of nervous system, unspecified	G31.9	438531	Chondromalacia	SNOMED:63198006	Original OMOP ID: 35207362, ICD-10 Code G31.9	Mapped OMOP ID: 438531, Code SNOMED:63198006
35207362	Degenerative disease of nervous system, unspecified	G31.9	438477	Atrophy of testis	SNOMED:17585008	Original OMOP ID: 35207362, ICD-10 Code G31.9	Mapped OMOP ID: 438477, Code SNOMED:17585008
35207362	Degenerative disease of nervous system, unspecified	G31.9	438460	Atrophy of edentulous alveolar ridge	SNOMED:91950000	Original OMOP ID: 35207362, ICD-10 Code G31.9	Mapped OMOP ID: 438460, Code SNOMED:91950000
35207362	Degenerative disease of nervous system, unspecified	G31.9	438428	Stromal corneal dystrophy	SNOMED:231931001	Original OMOP ID: 35207362, ICD-10 Code G31.9	Mapped OMOP ID: 438428, Code SNOMED:231931001
35207362	Degenerative disease of nervous system, unspecified	G31.9	438208	Atrophic vulva	SNOMED:248861000	Original OMOP ID: 35207362, ICD-10 Code G31.9	Mapped OMOP ID: 438208, Code SNOMED:248861000
35207362	Degenerative disease of nervous system, unspecified	G31.9	438155	Glaucomatous atrophy of optic disc	SNOMED:1207009	Original OMOP ID: 35207362, ICD-10 Code G31.9	Mapped OMOP ID: 438155, Code SNOMED:1207009
35207362	Degenerative disease of nervous system, unspecified	G31.9	438147	Partial generalized choroidal dystrophy	SNOMED:24950005	Original OMOP ID: 35207362, ICD-10 Code G31.9	Mapped OMOP ID: 438147, Code SNOMED:24950005
35207362	Degenerative disease of nervous system, unspecified	G31.9	438141	Senile reticular retinal degeneration	SNOMED:54184008	Original OMOP ID: 35207362, ICD-10 Code G31.9	Mapped OMOP ID: 438141, Code SNOMED:54184008
35207362	Degenerative disease of nervous system, unspecified	G31.9	437973	Congenital chorioretinal degeneration	SNOMED:24210004	Original OMOP ID: 35207362, ICD-10 Code G31.9	Mapped OMOP ID: 437973, Code SNOMED:24210004
35207362	Degenerative disease of nervous system, unspecified	G31.9	437966	Calcium deposits in tendon	SNOMED:404224009	Original OMOP ID: 35207362, ICD-10 Code G31.9	Mapped OMOP ID: 437966, Code SNOMED:404224009
35207362	Degenerative disease of nervous system, unspecified	G31.9	437681	Kernicterus due to isoimmunization	SNOMED:359007	Original OMOP ID: 35207362, ICD-10 Code G31.9	Mapped OMOP ID: 437681, Code SNOMED:359007
35207362	Degenerative disease of nervous system, unspecified	G31.9	437629	Chondrocalcinosis due to dicalcium phosphate crystals	SNOMED:201625003	Original OMOP ID: 35207362, ICD-10 Code G31.9	Mapped OMOP ID: 437629, Code SNOMED:201625003
35207362	Degenerative disease of nervous system, unspecified	G31.9	437281	Granular corneal dystrophy	SNOMED:45283008	Original OMOP ID: 35207362, ICD-10 Code G31.9	Mapped OMOP ID: 437281, Code SNOMED:45283008
35207362	Degenerative disease of nervous system, unspecified	G31.9	437267	Peripheral retinal degeneration	SNOMED:61536007	Original OMOP ID: 35207362, ICD-10 Code G31.9	Mapped OMOP ID: 437267, Code SNOMED:61536007
35207362	Degenerative disease of nervous system, unspecified	G31.9	437064	Chondrocalcinosis	SNOMED:239838005	Original OMOP ID: 35207362, ICD-10 Code G31.9	Mapped OMOP ID: 437064, Code SNOMED:239838005
35207362	Degenerative disease of nervous system, unspecified	G31.9	436987	Atrophy of orbital structure	SNOMED:410073008	Original OMOP ID: 35207362, ICD-10 Code G31.9	Mapped OMOP ID: 436987, Code SNOMED:410073008
35207362	Degenerative disease of nervous system, unspecified	G31.9	435038	Crystal arthropathy of wrist	SNOMED:429419004	Original OMOP ID: 35207362, ICD-10 Code G31.9	Mapped OMOP ID: 435038, Code SNOMED:429419004
35207362	Degenerative disease of nervous system, unspecified	G31.9	435247	Metallosis	SNOMED:52276000	Original OMOP ID: 35207362, ICD-10 Code G31.9	Mapped OMOP ID: 435247, Code SNOMED:52276000
35207362	Degenerative disease of nervous system, unspecified	G31.9	435567	Atrophy of edentulous maxillary alveolar ridge	SNOMED:15492000	Original OMOP ID: 35207362, ICD-10 Code G31.9	Mapped OMOP ID: 435567, Code SNOMED:15492000
35207362	Degenerative disease of nervous system, unspecified	G31.9	435656	Neonatal jaundice	SNOMED:387712008	Original OMOP ID: 35207362, ICD-10 Code G31.9	Mapped OMOP ID: 435656, Code SNOMED:387712008
35207362	Degenerative disease of nervous system, unspecified	G31.9	435808	Diffuse secondary choroid atrophy	SNOMED:193463006	Original OMOP ID: 35207362, ICD-10 Code G31.9	Mapped OMOP ID: 435808, Code SNOMED:193463006
35207362	Degenerative disease of nervous system, unspecified	G31.9	435814	Degenerative changes of ciliary body	SNOMED:193508003	Original OMOP ID: 35207362, ICD-10 Code G31.9	Mapped OMOP ID: 435814, Code SNOMED:193508003
35207362	Degenerative disease of nervous system, unspecified	G31.9	438869	Perinatal jaundice due to hereditary hemolytic anemia	SNOMED:56921004	Original OMOP ID: 35207362, ICD-10 Code G31.9	Mapped OMOP ID: 438869, Code SNOMED:56921004
35207362	Degenerative disease of nervous system, unspecified	G31.9	435853	Pulmonary alveolar proteinosis	SNOMED:10501004	Original OMOP ID: 35207362, ICD-10 Code G31.9	Mapped OMOP ID: 435853, Code SNOMED:10501004
35207362	Degenerative disease of nervous system, unspecified	G31.9	435903	Juvenile osteochondrosis of foot	SNOMED:203392007	Original OMOP ID: 35207362, ICD-10 Code G31.9	Mapped OMOP ID: 435903, Code SNOMED:203392007
35207362	Degenerative disease of nervous system, unspecified	G31.9	436118	After-cataract with vision obscured following extraction of cataract	SNOMED:193615000	Original OMOP ID: 35207362, ICD-10 Code G31.9	Mapped OMOP ID: 436118, Code SNOMED:193615000
35207362	Degenerative disease of nervous system, unspecified	G31.9	436391	Primary cerebellar degeneration	SNOMED:23732000	Original OMOP ID: 35207362, ICD-10 Code G31.9	Mapped OMOP ID: 436391, Code SNOMED:23732000
35207362	Degenerative disease of nervous system, unspecified	G31.9	436480	Dystrophy of vulva	SNOMED:51689003	Original OMOP ID: 35207362, ICD-10 Code G31.9	Mapped OMOP ID: 436480, Code SNOMED:51689003
35207362	Degenerative disease of nervous system, unspecified	G31.9	436695	Band-shaped keratopathy	SNOMED:35055000	Original OMOP ID: 35207362, ICD-10 Code G31.9	Mapped OMOP ID: 436695, Code SNOMED:35055000
35207362	Degenerative disease of nervous system, unspecified	G31.9	436976	Posterior subcapsular polar cataract	SNOMED:34533008	Original OMOP ID: 35207362, ICD-10 Code G31.9	Mapped OMOP ID: 436976, Code SNOMED:34533008
35207362	Degenerative disease of nervous system, unspecified	G31.9	435854	Pulp degeneration	SNOMED:22361007	Original OMOP ID: 35207362, ICD-10 Code G31.9	Mapped OMOP ID: 435854, Code SNOMED:22361007
35207362	Degenerative disease of nervous system, unspecified	G31.9	3655107	Degenerative myopia of right eye	SNOMED:846622008	Original OMOP ID: 35207362, ICD-10 Code G31.9	Mapped OMOP ID: 3655107, Code SNOMED:846622008
35207362	Degenerative disease of nervous system, unspecified	G31.9	3655178	Secondary systemic amyloidosis	SNOMED:858580008	Original OMOP ID: 35207362, ICD-10 Code G31.9	Mapped OMOP ID: 3655178, Code SNOMED:858580008
35207362	Degenerative disease of nervous system, unspecified	G31.9	3656880	Peripheral opacity of right cornea	SNOMED:333000000000000	Original OMOP ID: 35207362, ICD-10 Code G31.9	Mapped OMOP ID: 3656880, Code SNOMED:333000000000000
35207362	Degenerative disease of nervous system, unspecified	G31.9	4130023	Atrophy of thyroid - acquired	SNOMED:237558008	Original OMOP ID: 35207362, ICD-10 Code G31.9	Mapped OMOP ID: 4130023, Code SNOMED:237558008
35207362	Degenerative disease of nervous system, unspecified	G31.9	4117700	Juvenile osteochondritis - leg/foot	SNOMED:287062005	Original OMOP ID: 35207362, ICD-10 Code G31.9	Mapped OMOP ID: 4117700, Code SNOMED:287062005
35207362	Degenerative disease of nervous system, unspecified	G31.9	4116769	Post-traumatic coxarthrosis, bilateral	SNOMED:201857000	Original OMOP ID: 35207362, ICD-10 Code G31.9	Mapped OMOP ID: 4116769, Code SNOMED:201857000
35207362	Degenerative disease of nervous system, unspecified	G31.9	4116451	Erosive osteoarthrosis	SNOMED:201826000	Original OMOP ID: 35207362, ICD-10 Code G31.9	Mapped OMOP ID: 4116451, Code SNOMED:201826000
35207362	Degenerative disease of nervous system, unspecified	G31.9	4115521	Post-traumatic gonarthrosis, bilateral	SNOMED:201858005	Original OMOP ID: 35207362, ICD-10 Code G31.9	Mapped OMOP ID: 4115521, Code SNOMED:201858005
35207362	Degenerative disease of nervous system, unspecified	G31.9	4113306	Congenital laryngomalacia	SNOMED:253737007	Original OMOP ID: 35207362, ICD-10 Code G31.9	Mapped OMOP ID: 4113306, Code SNOMED:253737007
35207362	Degenerative disease of nervous system, unspecified	G31.9	4113190	Acquired atrophy of fallopian tube	SNOMED:198302001	Original OMOP ID: 35207362, ICD-10 Code G31.9	Mapped OMOP ID: 4113190, Code SNOMED:198302001
35207362	Degenerative disease of nervous system, unspecified	G31.9	4110130	Dystrophic epidermolysis bullosa	SNOMED:254185007	Original OMOP ID: 35207362, ICD-10 Code G31.9	Mapped OMOP ID: 4110130, Code SNOMED:254185007
35207362	Degenerative disease of nervous system, unspecified	G31.9	4109548	Drug-induced cataract	SNOMED:193609000	Original OMOP ID: 35207362, ICD-10 Code G31.9	Mapped OMOP ID: 4109548, Code SNOMED:193609000
35207362	Degenerative disease of nervous system, unspecified	G31.9	4109424	Lamellar zonular cataract	SNOMED:193577007	Original OMOP ID: 35207362, ICD-10 Code G31.9	Mapped OMOP ID: 4109424, Code SNOMED:193577007
35207362	Degenerative disease of nervous system, unspecified	G31.9	4106888	Pigmentary pallidal degeneration	SNOMED:2992000	Original OMOP ID: 35207362, ICD-10 Code G31.9	Mapped OMOP ID: 4106888, Code SNOMED:2992000
35207362	Degenerative disease of nervous system, unspecified	G31.9	4106410	Striatonigral degeneration	SNOMED:29618004	Original OMOP ID: 35207362, ICD-10 Code G31.9	Mapped OMOP ID: 4106410, Code SNOMED:29618004
35207362	Degenerative disease of nervous system, unspecified	G31.9	4106216	Leigh's disease	SNOMED:29570005	Original OMOP ID: 35207362, ICD-10 Code G31.9	Mapped OMOP ID: 4106216, Code SNOMED:29570005
35207362	Degenerative disease of nervous system, unspecified	G31.9	4105341	Galactosylceramide beta-galactosidase deficiency	SNOMED:192782005	Original OMOP ID: 35207362, ICD-10 Code G31.9	Mapped OMOP ID: 4105341, Code SNOMED:192782005
35207362	Degenerative disease of nervous system, unspecified	G31.9	4130588	Morgagnian cataract	SNOMED:264443002	Original OMOP ID: 35207362, ICD-10 Code G31.9	Mapped OMOP ID: 4130588, Code SNOMED:264443002
35207362	Degenerative disease of nervous system, unspecified	G31.9	4104700	Cerebral degeneration associated with another disorder	SNOMED:192794001	Original OMOP ID: 35207362, ICD-10 Code G31.9	Mapped OMOP ID: 4104700, Code SNOMED:192794001
35207362	Degenerative disease of nervous system, unspecified	G31.9	4103534	Progressive supranuclear ophthalmoplegia	SNOMED:28978003	Original OMOP ID: 35207362, ICD-10 Code G31.9	Mapped OMOP ID: 4103534, Code SNOMED:28978003
35207362	Degenerative disease of nervous system, unspecified	G31.9	4102654	Hereditary retinal dystrophies in lipidoses	SNOMED:193400007	Original OMOP ID: 35207362, ICD-10 Code G31.9	Mapped OMOP ID: 4102654, Code SNOMED:193400007
35207362	Degenerative disease of nervous system, unspecified	G31.9	4102501	Pelvic muscular dystrophy	SNOMED:193227008	Original OMOP ID: 35207362, ICD-10 Code G31.9	Mapped OMOP ID: 4102501, Code SNOMED:193227008
35207362	Degenerative disease of nervous system, unspecified	G31.9	4102178	Iris and ciliary body degeneration	SNOMED:193504001	Original OMOP ID: 35207362, ICD-10 Code G31.9	Mapped OMOP ID: 4102178, Code SNOMED:193504001
35207362	Degenerative disease of nervous system, unspecified	G31.9	4101602	Immunoglobulin A vasculitis	SNOMED:191306005	Original OMOP ID: 35207362, ICD-10 Code G31.9	Mapped OMOP ID: 4101602, Code SNOMED:191306005
35207362	Degenerative disease of nervous system, unspecified	G31.9	4101425	Gouty tophus of hand	SNOMED:190842000	Original OMOP ID: 35207362, ICD-10 Code G31.9	Mapped OMOP ID: 4101425, Code SNOMED:190842000
35207362	Degenerative disease of nervous system, unspecified	G31.9	4101333	HSMN IV	SNOMED:25362006	Original OMOP ID: 35207362, ICD-10 Code G31.9	Mapped OMOP ID: 4101333, Code SNOMED:25362006
35207362	Degenerative disease of nervous system, unspecified	G31.9	4100824	Adult osteomalacia due to malabsorption	SNOMED:190645001	Original OMOP ID: 35207362, ICD-10 Code G31.9	Mapped OMOP ID: 4100824, Code SNOMED:190645001
35207362	Degenerative disease of nervous system, unspecified	G31.9	4100661	Acquired epidermolysis bullosa	SNOMED:2772003	Original OMOP ID: 35207362, ICD-10 Code G31.9	Mapped OMOP ID: 4100661, Code SNOMED:2772003
35207362	Degenerative disease of nervous system, unspecified	G31.9	4100626	Acquired atrophy of ovary	SNOMED:27529000	Original OMOP ID: 35207362, ICD-10 Code G31.9	Mapped OMOP ID: 4100626, Code SNOMED:27529000
35207362	Degenerative disease of nervous system, unspecified	G31.9	4099746	Alopecia mucinosa	SNOMED:27382006	Original OMOP ID: 35207362, ICD-10 Code G31.9	Mapped OMOP ID: 4099746, Code SNOMED:27382006
35207362	Degenerative disease of nervous system, unspecified	G31.9	4099178	Atrophoderma vermiculatum	SNOMED:2736005	Original OMOP ID: 35207362, ICD-10 Code G31.9	Mapped OMOP ID: 4099178, Code SNOMED:2736005
35207362	Degenerative disease of nervous system, unspecified	G31.9	4098464	Adult osteomalacia due to malnutrition	SNOMED:190646000	Original OMOP ID: 35207362, ICD-10 Code G31.9	Mapped OMOP ID: 4098464, Code SNOMED:190646000
35207362	Degenerative disease of nervous system, unspecified	G31.9	4098463	Senile osteomalacia	SNOMED:190644002	Original OMOP ID: 35207362, ICD-10 Code G31.9	Mapped OMOP ID: 4098463, Code SNOMED:190644002
35207362	Degenerative disease of nervous system, unspecified	G31.9	4104563	Degenerative disorders of eyelids and periocular area	SNOMED:193956000	Original OMOP ID: 35207362, ICD-10 Code G31.9	Mapped OMOP ID: 4104563, Code SNOMED:193956000
35207362	Degenerative disease of nervous system, unspecified	G31.9	4131963	Drusen stage macular degeneration	SNOMED:264633009	Original OMOP ID: 35207362, ICD-10 Code G31.9	Mapped OMOP ID: 4131963, Code SNOMED:264633009
35207362	Degenerative disease of nervous system, unspecified	G31.9	4135937	CREST syndrome	SNOMED:31848007	Original OMOP ID: 35207362, ICD-10 Code G31.9	Mapped OMOP ID: 4135937, Code SNOMED:31848007
35207362	Degenerative disease of nervous system, unspecified	G31.9	4140207	Nephrosclerosis	SNOMED:32916005	Original OMOP ID: 35207362, ICD-10 Code G31.9	Mapped OMOP ID: 4140207, Code SNOMED:32916005
35207362	Degenerative disease of nervous system, unspecified	G31.9	4196950	Stannosis	SNOMED:51277007	Original OMOP ID: 35207362, ICD-10 Code G31.9	Mapped OMOP ID: 4196950, Code SNOMED:51277007
35207362	Degenerative disease of nervous system, unspecified	G31.9	4196433	Senile dementia of the Lewy body type	SNOMED:312991009	Original OMOP ID: 35207362, ICD-10 Code G31.9	Mapped OMOP ID: 4196433, Code SNOMED:312991009
35207362	Degenerative disease of nervous system, unspecified	G31.9	4196401	Muscular ossification	SNOMED:44551007	Original OMOP ID: 35207362, ICD-10 Code G31.9	Mapped OMOP ID: 4196401, Code SNOMED:44551007
35207362	Degenerative disease of nervous system, unspecified	G31.9	4195318	Xeroderma pigmentosum	SNOMED:44600005	Original OMOP ID: 35207362, ICD-10 Code G31.9	Mapped OMOP ID: 4195318, Code SNOMED:44600005
35207362	Degenerative disease of nervous system, unspecified	G31.9	4190744	Primary congenital glaucoma	SNOMED:415176004	Original OMOP ID: 35207362, ICD-10 Code G31.9	Mapped OMOP ID: 4190744, Code SNOMED:415176004
35207362	Degenerative disease of nervous system, unspecified	G31.9	4189719	Pigment dispersion syndrome	SNOMED:392133001	Original OMOP ID: 35207362, ICD-10 Code G31.9	Mapped OMOP ID: 4189719, Code SNOMED:392133001
35207362	Degenerative disease of nervous system, unspecified	G31.9	4185564	Beau's lines	SNOMED:44087005	Original OMOP ID: 35207362, ICD-10 Code G31.9	Mapped OMOP ID: 4185564, Code SNOMED:44087005
35207362	Degenerative disease of nervous system, unspecified	G31.9	4183457	Atrophoderma of Pasini and Pierini	SNOMED:43398005	Original OMOP ID: 35207362, ICD-10 Code G31.9	Mapped OMOP ID: 4183457, Code SNOMED:43398005
35207362	Degenerative disease of nervous system, unspecified	G31.9	4183031	Degeneration of cervicothoracic intervertebral disc	SNOMED:43132002	Original OMOP ID: 35207362, ICD-10 Code G31.9	Mapped OMOP ID: 4183031, Code SNOMED:43132002
35207362	Degenerative disease of nervous system, unspecified	G31.9	4179873	Degenerative disorder	SNOMED:362975008	Original OMOP ID: 35207362, ICD-10 Code G31.9	Mapped OMOP ID: 4179873, Code SNOMED:362975008
35207362	Degenerative disease of nervous system, unspecified	G31.9	4176800	Degenerative disorder of bone	SNOMED:363054006	Original OMOP ID: 35207362, ICD-10 Code G31.9	Mapped OMOP ID: 4176800, Code SNOMED:363054006
35207362	Degenerative disease of nervous system, unspecified	G31.9	4173943	Phthisis bulbi	SNOMED:4229009	Original OMOP ID: 35207362, ICD-10 Code G31.9	Mapped OMOP ID: 4173943, Code SNOMED:4229009
35207362	Degenerative disease of nervous system, unspecified	G31.9	4173577	Kernicterus of newborn	SNOMED:50143004	Original OMOP ID: 35207362, ICD-10 Code G31.9	Mapped OMOP ID: 4173577, Code SNOMED:50143004
35207362	Degenerative disease of nervous system, unspecified	G31.9	4173311	Familial amyloid polyneuropathy	SNOMED:42295001	Original OMOP ID: 35207362, ICD-10 Code G31.9	Mapped OMOP ID: 4173311, Code SNOMED:42295001
35207362	Degenerative disease of nervous system, unspecified	G31.9	4172432	Hyperpigmentation of skin	SNOMED:49765009	Original OMOP ID: 35207362, ICD-10 Code G31.9	Mapped OMOP ID: 4172432, Code SNOMED:49765009
35207362	Degenerative disease of nervous system, unspecified	G31.9	4170931	Neuronal ceroid lipofuscinosis	SNOMED:42012007	Original OMOP ID: 35207362, ICD-10 Code G31.9	Mapped OMOP ID: 4170931, Code SNOMED:42012007
35207362	Degenerative disease of nervous system, unspecified	G31.9	4170728	Elastosis perforans serpiginosa	SNOMED:49428008	Original OMOP ID: 35207362, ICD-10 Code G31.9	Mapped OMOP ID: 4170728, Code SNOMED:49428008
35207362	Degenerative disease of nervous system, unspecified	G31.9	4143463	Localized osteoarthrosis	SNOMED:33952002	Original OMOP ID: 35207362, ICD-10 Code G31.9	Mapped OMOP ID: 4143463, Code SNOMED:33952002
35207362	Degenerative disease of nervous system, unspecified	G31.9	4143700	Smoke inhalation injury	SNOMED:426936004	Original OMOP ID: 35207362, ICD-10 Code G31.9	Mapped OMOP ID: 4143700, Code SNOMED:426936004
35207362	Degenerative disease of nervous system, unspecified	G31.9	4144996	Generalized osteoarthritis of the hand	SNOMED:267889007	Original OMOP ID: 35207362, ICD-10 Code G31.9	Mapped OMOP ID: 4144996, Code SNOMED:267889007
35207362	Degenerative disease of nervous system, unspecified	G31.9	4147779	Osteoarthritis of multiple joints	SNOMED:268054009	Original OMOP ID: 35207362, ICD-10 Code G31.9	Mapped OMOP ID: 4147779, Code SNOMED:268054009
35207362	Degenerative disease of nervous system, unspecified	G31.9	4148690	Pemphigus foliaceus	SNOMED:35154004	Original OMOP ID: 35207362, ICD-10 Code G31.9	Mapped OMOP ID: 4148690, Code SNOMED:35154004
35207362	Degenerative disease of nervous system, unspecified	G31.9	4150309	Localized, secondary osteoarthritis of the pelvic region and thigh	SNOMED:267890003	Original OMOP ID: 35207362, ICD-10 Code G31.9	Mapped OMOP ID: 4150309, Code SNOMED:267890003
35207362	Degenerative disease of nervous system, unspecified	G31.9	4096347	Gouty arthropathy	SNOMED:190828008	Original OMOP ID: 35207362, ICD-10 Code G31.9	Mapped OMOP ID: 4096347, Code SNOMED:190828008
35207362	Degenerative disease of nervous system, unspecified	G31.9	4150511	Post poliomyelitis syndrome	SNOMED:31097004	Original OMOP ID: 35207362, ICD-10 Code G31.9	Mapped OMOP ID: 4150511, Code SNOMED:31097004
35207362	Degenerative disease of nervous system, unspecified	G31.9	4161455	Significant coronary bypass graft disease	SNOMED:371805005	Original OMOP ID: 35207362, ICD-10 Code G31.9	Mapped OMOP ID: 4161455, Code SNOMED:371805005
35207362	Degenerative disease of nervous system, unspecified	G31.9	4163266	Facioscapulohumeral muscular dystrophy	SNOMED:399091004	Original OMOP ID: 35207362, ICD-10 Code G31.9	Mapped OMOP ID: 4163266, Code SNOMED:399091004
35207362	Degenerative disease of nervous system, unspecified	G31.9	4164770	Guillain-BarrÃƒÂ© syndrome	SNOMED:40956001	Original OMOP ID: 35207362, ICD-10 Code G31.9	Mapped OMOP ID: 4164770, Code SNOMED:40956001
35207362	Degenerative disease of nervous system, unspecified	G31.9	4166058	Poikiloderma of Civatte	SNOMED:45265000	Original OMOP ID: 35207362, ICD-10 Code G31.9	Mapped OMOP ID: 4166058, Code SNOMED:45265000
35207362	Degenerative disease of nervous system, unspecified	G31.9	4168666	Cerebral degeneration	SNOMED:418143002	Original OMOP ID: 35207362, ICD-10 Code G31.9	Mapped OMOP ID: 4168666, Code SNOMED:418143002
35207362	Degenerative disease of nervous system, unspecified	G31.9	4170723	Pemphigus vulgaris	SNOMED:49420001	Original OMOP ID: 35207362, ICD-10 Code G31.9	Mapped OMOP ID: 4170723, Code SNOMED:49420001
35207362	Degenerative disease of nervous system, unspecified	G31.9	4155962	Left main coronary artery disease	SNOMED:371804009	Original OMOP ID: 35207362, ICD-10 Code G31.9	Mapped OMOP ID: 4155962, Code SNOMED:371804009
35207362	Degenerative disease of nervous system, unspecified	G31.9	4096143	Fetal OR neonatal jaundice from swallowed maternal blood	SNOMED:26291002	Original OMOP ID: 35207362, ICD-10 Code G31.9	Mapped OMOP ID: 4096143, Code SNOMED:26291002
35207362	Degenerative disease of nervous system, unspecified	G31.9	4083695	Osteoarthritis of elbow	SNOMED:239866002	Original OMOP ID: 35207362, ICD-10 Code G31.9	Mapped OMOP ID: 4083695, Code SNOMED:239866002
35207362	Degenerative disease of nervous system, unspecified	G31.9	4083686	Apatite-associated destructive arthritis	SNOMED:239828000	Original OMOP ID: 35207362, ICD-10 Code G31.9	Mapped OMOP ID: 4083686, Code SNOMED:239828000
35207362	Degenerative disease of nervous system, unspecified	G31.9	4030362	Familial non-neuropathic amyloidosis	SNOMED:237868006	Original OMOP ID: 35207362, ICD-10 Code G31.9	Mapped OMOP ID: 4030362, Code SNOMED:237868006
35207362	Degenerative disease of nervous system, unspecified	G31.9	4029601	Wild type ATTR amyloidosis	SNOMED:237877004	Original OMOP ID: 35207362, ICD-10 Code G31.9	Mapped OMOP ID: 4029601, Code SNOMED:237877004
35207362	Degenerative disease of nervous system, unspecified	G31.9	4009506	Periarthritis of wrist	SNOMED:111242007	Original OMOP ID: 35207362, ICD-10 Code G31.9	Mapped OMOP ID: 4009506, Code SNOMED:111242007
35207362	Degenerative disease of nervous system, unspecified	G31.9	4009186	Arcus senilis	SNOMED:111522004	Original OMOP ID: 35207362, ICD-10 Code G31.9	Mapped OMOP ID: 4009186, Code SNOMED:111522004
35207362	Degenerative disease of nervous system, unspecified	G31.9	4007447	Schweninger-Buzzi anetoderma	SNOMED:110983008	Original OMOP ID: 35207362, ICD-10 Code G31.9	Mapped OMOP ID: 4007447, Code SNOMED:110983008
35207362	Degenerative disease of nervous system, unspecified	G31.9	4006657	Jadassohn-Pellizzari anetoderma	SNOMED:110982003	Original OMOP ID: 35207362, ICD-10 Code G31.9	Mapped OMOP ID: 4006657, Code SNOMED:110982003
35207362	Degenerative disease of nervous system, unspecified	G31.9	4001654	Paralytic calcification / ossification of muscle	SNOMED:203033005	Original OMOP ID: 35207362, ICD-10 Code G31.9	Mapped OMOP ID: 4001654, Code SNOMED:203033005
35207362	Degenerative disease of nervous system, unspecified	G31.9	3662403	Bilateral degeneration of peripheral cornea of bilateral eyes	SNOMED:345000000000000	Original OMOP ID: 35207362, ICD-10 Code G31.9	Mapped OMOP ID: 3662403, Code SNOMED:345000000000000
35207362	Degenerative disease of nervous system, unspecified	G31.9	3662400	Choroid degeneration of left eye	SNOMED:342000000000000	Original OMOP ID: 35207362, ICD-10 Code G31.9	Mapped OMOP ID: 3662400, Code SNOMED:342000000000000
35207362	Degenerative disease of nervous system, unspecified	G31.9	3662352	Bilateral anterior subcapsular polar cataract	SNOMED:15700000000000000	Original OMOP ID: 35207362, ICD-10 Code G31.9	Mapped OMOP ID: 3662352, Code SNOMED:15700000000000000
35207362	Degenerative disease of nervous system, unspecified	G31.9	3657143	Bilateral atrophy of iris of eyes	SNOMED:681000000000000	Original OMOP ID: 35207362, ICD-10 Code G31.9	Mapped OMOP ID: 3657143, Code SNOMED:681000000000000
35207362	Degenerative disease of nervous system, unspecified	G31.9	3657141	Bilateral cataract of eyes caused by drug	SNOMED:681000000000000	Original OMOP ID: 35207362, ICD-10 Code G31.9	Mapped OMOP ID: 3657141, Code SNOMED:681000000000000
35207362	Degenerative disease of nervous system, unspecified	G31.9	3657125	Deposit in right cornea	SNOMED:679000000000000	Original OMOP ID: 35207362, ICD-10 Code G31.9	Mapped OMOP ID: 3657125, Code SNOMED:679000000000000
35207362	Degenerative disease of nervous system, unspecified	G31.9	3657124	Deposit in left cornea	SNOMED:679000000000000	Original OMOP ID: 35207362, ICD-10 Code G31.9	Mapped OMOP ID: 3657124, Code SNOMED:679000000000000
35207362	Degenerative disease of nervous system, unspecified	G31.9	3657123	Bilateral deposit in corneas	SNOMED:679000000000000	Original OMOP ID: 35207362, ICD-10 Code G31.9	Mapped OMOP ID: 3657123, Code SNOMED:679000000000000
35207362	Degenerative disease of nervous system, unspecified	G31.9	3657081	Bilateral anterior corneal pigmentation	SNOMED:347000000000000	Original OMOP ID: 35207362, ICD-10 Code G31.9	Mapped OMOP ID: 3657081, Code SNOMED:347000000000000
35207362	Degenerative disease of nervous system, unspecified	G31.9	3657077	Bilateral central corneal opacities	SNOMED:347000000000000	Original OMOP ID: 35207362, ICD-10 Code G31.9	Mapped OMOP ID: 3657077, Code SNOMED:347000000000000
35207362	Degenerative disease of nervous system, unspecified	G31.9	3656881	Degeneration of peripheral cornea of right eye	SNOMED:333000000000000	Original OMOP ID: 35207362, ICD-10 Code G31.9	Mapped OMOP ID: 3656881, Code SNOMED:333000000000000
35207362	Degenerative disease of nervous system, unspecified	G31.9	3656894	Minor opacity of right cornea	SNOMED:334000000000000	Original OMOP ID: 35207362, ICD-10 Code G31.9	Mapped OMOP ID: 3656894, Code SNOMED:334000000000000
35207362	Degenerative disease of nervous system, unspecified	G31.9	3656916	Cystoid macular degeneration of right retina	SNOMED:336000000000000	Original OMOP ID: 35207362, ICD-10 Code G31.9	Mapped OMOP ID: 3656916, Code SNOMED:336000000000000
35207362	Degenerative disease of nervous system, unspecified	G31.9	36715650	Anterior cord syndrome of cervical spinal cord at C5 level	SNOMED:721385005	Original OMOP ID: 35207362, ICD-10 Code G31.9	Mapped OMOP ID: 36715650, Code SNOMED:721385005
35207362	Degenerative disease of nervous system, unspecified	G31.9	3656931	Central opacity of right cornea	SNOMED:336000000000000	Original OMOP ID: 35207362, ICD-10 Code G31.9	Mapped OMOP ID: 3656931, Code SNOMED:336000000000000
35207362	Degenerative disease of nervous system, unspecified	G31.9	3656964	Peripheral opacity of left cornea	SNOMED:339000000000000	Original OMOP ID: 35207362, ICD-10 Code G31.9	Mapped OMOP ID: 3656964, Code SNOMED:339000000000000
35207362	Degenerative disease of nervous system, unspecified	G31.9	4031011	Small plaque parapsoriasis	SNOMED:23854007	Original OMOP ID: 35207362, ICD-10 Code G31.9	Mapped OMOP ID: 4031011, Code SNOMED:23854007
35207362	Degenerative disease of nervous system, unspecified	G31.9	3656965	Degeneration of peripheral cornea of left eye	SNOMED:339000000000000	Original OMOP ID: 35207362, ICD-10 Code G31.9	Mapped OMOP ID: 3656965, Code SNOMED:339000000000000
35207362	Degenerative disease of nervous system, unspecified	G31.9	3657003	Cystoid macular degeneration of left retina	SNOMED:341000000000000	Original OMOP ID: 35207362, ICD-10 Code G31.9	Mapped OMOP ID: 3657003, Code SNOMED:341000000000000
35207362	Degenerative disease of nervous system, unspecified	G31.9	3657015	Central opacity of left cornea	SNOMED:342000000000000	Original OMOP ID: 35207362, ICD-10 Code G31.9	Mapped OMOP ID: 3657015, Code SNOMED:342000000000000
35207362	Degenerative disease of nervous system, unspecified	G31.9	3657025	Bilateral cataract of eyes due to and following trauma	SNOMED:343000000000000	Original OMOP ID: 35207362, ICD-10 Code G31.9	Mapped OMOP ID: 3657025, Code SNOMED:343000000000000
35207362	Degenerative disease of nervous system, unspecified	G31.9	3657046	Peripheral opacity of bilateral corneas	SNOMED:345000000000000	Original OMOP ID: 35207362, ICD-10 Code G31.9	Mapped OMOP ID: 3657046, Code SNOMED:345000000000000
35207362	Degenerative disease of nervous system, unspecified	G31.9	3657065	Bilateral cystoid macular degeneration of retinas	SNOMED:346000000000000	Original OMOP ID: 35207362, ICD-10 Code G31.9	Mapped OMOP ID: 3657065, Code SNOMED:346000000000000
35207362	Degenerative disease of nervous system, unspecified	G31.9	3657075	Bilateral choroid degeneration	SNOMED:347000000000000	Original OMOP ID: 35207362, ICD-10 Code G31.9	Mapped OMOP ID: 3657075, Code SNOMED:347000000000000
35207362	Degenerative disease of nervous system, unspecified	G31.9	3656979	Minor opacity of left cornea	SNOMED:339000000000000	Original OMOP ID: 35207362, ICD-10 Code G31.9	Mapped OMOP ID: 3656979, Code SNOMED:339000000000000
35207362	Degenerative disease of nervous system, unspecified	G31.9	4197477	Localized, primary osteoarthritis of elbow	SNOMED:313259008	Original OMOP ID: 35207362, ICD-10 Code G31.9	Mapped OMOP ID: 4197477, Code SNOMED:313259008
35207362	Degenerative disease of nervous system, unspecified	G31.9	4031099	Chronic bullous dermatosis of childhood	SNOMED:109250009	Original OMOP ID: 35207362, ICD-10 Code G31.9	Mapped OMOP ID: 4031099, Code SNOMED:109250009
35207362	Degenerative disease of nervous system, unspecified	G31.9	4033501	Diffuse cutaneous mucinosis	SNOMED:238945000	Original OMOP ID: 35207362, ICD-10 Code G31.9	Mapped OMOP ID: 4033501, Code SNOMED:238945000
35207362	Degenerative disease of nervous system, unspecified	G31.9	4079750	Osteoarthritis of knee	SNOMED:239873007	Original OMOP ID: 35207362, ICD-10 Code G31.9	Mapped OMOP ID: 4079750, Code SNOMED:239873007
35207362	Degenerative disease of nervous system, unspecified	G31.9	4079749	Osteoarthritis of hip	SNOMED:239872002	Original OMOP ID: 35207362, ICD-10 Code G31.9	Mapped OMOP ID: 4079749, Code SNOMED:239872002
35207362	Degenerative disease of nervous system, unspecified	G31.9	4077904	Corticobasal degeneration	SNOMED:18842008	Original OMOP ID: 35207362, ICD-10 Code G31.9	Mapped OMOP ID: 4077904, Code SNOMED:18842008
35207362	Degenerative disease of nervous system, unspecified	G31.9	4073658	Transient acantholytic dermatosis	SNOMED:17796002	Original OMOP ID: 35207362, ICD-10 Code G31.9	Mapped OMOP ID: 4073658, Code SNOMED:17796002
35207362	Degenerative disease of nervous system, unspecified	G31.9	4071737	Perinatal jaundice from bleeding	SNOMED:206448001	Original OMOP ID: 35207362, ICD-10 Code G31.9	Mapped OMOP ID: 4071737, Code SNOMED:206448001
35207362	Degenerative disease of nervous system, unspecified	G31.9	4071735	Perinatal jaundice from bruising	SNOMED:206442000	Original OMOP ID: 35207362, ICD-10 Code G31.9	Mapped OMOP ID: 4071735, Code SNOMED:206442000
35207362	Degenerative disease of nervous system, unspecified	G31.9	4069800	Congenital lamellar cataract	SNOMED:204128001	Original OMOP ID: 35207362, ICD-10 Code G31.9	Mapped OMOP ID: 4069800, Code SNOMED:204128001
35207362	Degenerative disease of nervous system, unspecified	G31.9	4068617	Lumbosacral spondylosis with radiculopathy	SNOMED:202693003	Original OMOP ID: 35207362, ICD-10 Code G31.9	Mapped OMOP ID: 4068617, Code SNOMED:202693003
35207362	Degenerative disease of nervous system, unspecified	G31.9	4068616	Thoracic spondylosis with radiculopathy	SNOMED:202688001	Original OMOP ID: 35207362, ICD-10 Code G31.9	Mapped OMOP ID: 4068616, Code SNOMED:202688001
35207362	Degenerative disease of nervous system, unspecified	G31.9	4068119	Progressive sclerosing poliodystrophy	SNOMED:20415001	Original OMOP ID: 35207362, ICD-10 Code G31.9	Mapped OMOP ID: 4068119, Code SNOMED:20415001
35207362	Degenerative disease of nervous system, unspecified	G31.9	4067764	Pigmented purpuric lichenoid dermatitis of Gougerot and Blum	SNOMED:20343006	Original OMOP ID: 35207362, ICD-10 Code G31.9	Mapped OMOP ID: 4067764, Code SNOMED:20343006
35207362	Degenerative disease of nervous system, unspecified	G31.9	4067525	Fetal OR neonatal jaundice from polycythemia	SNOMED:21404001	Original OMOP ID: 35207362, ICD-10 Code G31.9	Mapped OMOP ID: 4067525, Code SNOMED:21404001
35207362	Degenerative disease of nervous system, unspecified	G31.9	4066821	Drug-induced pemphigus	SNOMED:200907003	Original OMOP ID: 35207362, ICD-10 Code G31.9	Mapped OMOP ID: 4066821, Code SNOMED:200907003
35207362	Degenerative disease of nervous system, unspecified	G31.9	4062098	Calcinosis cutis	SNOMED:21323007	Original OMOP ID: 35207362, ICD-10 Code G31.9	Mapped OMOP ID: 4062098, Code SNOMED:21323007
35207362	Degenerative disease of nervous system, unspecified	G31.9	4059290	Steatosis of liver	SNOMED:197321007	Original OMOP ID: 35207362, ICD-10 Code G31.9	Mapped OMOP ID: 4059290, Code SNOMED:197321007
35207362	Degenerative disease of nervous system, unspecified	G31.9	4058977	Atrophy of kidney	SNOMED:197659005	Original OMOP ID: 35207362, ICD-10 Code G31.9	Mapped OMOP ID: 4058977, Code SNOMED:197659005
35207362	Degenerative disease of nervous system, unspecified	G31.9	4048684	Lumbosacral spondylosis	SNOMED:123798002	Original OMOP ID: 35207362, ICD-10 Code G31.9	Mapped OMOP ID: 4048684, Code SNOMED:123798002
35207362	Degenerative disease of nervous system, unspecified	G31.9	4033848	Post-inflammatory hyperpigmentation	SNOMED:238699007	Original OMOP ID: 35207362, ICD-10 Code G31.9	Mapped OMOP ID: 4033848, Code SNOMED:238699007
35207362	Degenerative disease of nervous system, unspecified	G31.9	4033942	Diabetic dermopathy	SNOMED:238982009	Original OMOP ID: 35207362, ICD-10 Code G31.9	Mapped OMOP ID: 4033942, Code SNOMED:238982009
35207362	Degenerative disease of nervous system, unspecified	G31.9	4035434	Chondrocalcinosis due to pyrophosphate crystals of the knee	SNOMED:239833001	Original OMOP ID: 35207362, ICD-10 Code G31.9	Mapped OMOP ID: 4035434, Code SNOMED:239833001
35207362	Degenerative disease of nervous system, unspecified	G31.9	4035439	Idiopathic osteoarthritis	SNOMED:239862000	Original OMOP ID: 35207362, ICD-10 Code G31.9	Mapped OMOP ID: 4035439, Code SNOMED:239862000
35207362	Degenerative disease of nervous system, unspecified	G31.9	4035441	Osteoarthritis of wrist	SNOMED:239867006	Original OMOP ID: 35207362, ICD-10 Code G31.9	Mapped OMOP ID: 4035441, Code SNOMED:239867006
35207362	Degenerative disease of nervous system, unspecified	G31.9	4035750	Familial chondrocalcinosis	SNOMED:239840000	Original OMOP ID: 35207362, ICD-10 Code G31.9	Mapped OMOP ID: 4035750, Code SNOMED:239840000
35207362	Degenerative disease of nervous system, unspecified	G31.9	4031815	Mucopolysaccharidosis, MPS-IV-B	SNOMED:238044004	Original OMOP ID: 35207362, ICD-10 Code G31.9	Mapped OMOP ID: 4031815, Code SNOMED:238044004
35207362	Degenerative disease of nervous system, unspecified	G31.9	4043378	Frontotemporal dementia	SNOMED:230270009	Original OMOP ID: 35207362, ICD-10 Code G31.9	Mapped OMOP ID: 4043378, Code SNOMED:230270009
35207362	Degenerative disease of nervous system, unspecified	G31.9	4044053	Multiple system atrophy	SNOMED:230297002	Original OMOP ID: 35207362, ICD-10 Code G31.9	Mapped OMOP ID: 4044053, Code SNOMED:230297002
35207362	Degenerative disease of nervous system, unspecified	G31.9	4045749	Cerebral amyloid angiopathy	SNOMED:230724001	Original OMOP ID: 35207362, ICD-10 Code G31.9	Mapped OMOP ID: 4045749, Code SNOMED:230724001
35207362	Degenerative disease of nervous system, unspecified	G31.9	4046110	Balo concentric sclerosis	SNOMED:230380005	Original OMOP ID: 35207362, ICD-10 Code G31.9	Mapped OMOP ID: 4046110, Code SNOMED:230380005
35207362	Degenerative disease of nervous system, unspecified	G31.9	4046338	Motor neuropathy with multiple conduction block	SNOMED:230591002	Original OMOP ID: 35207362, ICD-10 Code G31.9	Mapped OMOP ID: 4046338, Code SNOMED:230591002
35207362	Degenerative disease of nervous system, unspecified	G31.9	4047607	AL amyloidosis	SNOMED:23132008	Original OMOP ID: 35207362, ICD-10 Code G31.9	Mapped OMOP ID: 4047607, Code SNOMED:23132008
35207362	Degenerative disease of nervous system, unspecified	G31.9	4048293	Delayed conjugation causing neonatal jaundice associated with another disorder	SNOMED:206453006	Original OMOP ID: 35207362, ICD-10 Code G31.9	Mapped OMOP ID: 4048293, Code SNOMED:206453006
35207362	Degenerative disease of nervous system, unspecified	G31.9	4043403	Subacute necrotizing myelitis	SNOMED:230379007	Original OMOP ID: 35207362, ICD-10 Code G31.9	Mapped OMOP ID: 4043403, Code SNOMED:230379007
35207362	Degenerative disease of nervous system, unspecified	G31.9	36715649	Anterior cord syndrome of cervical spinal cord at C4 level	SNOMED:721384009	Original OMOP ID: 35207362, ICD-10 Code G31.9	Mapped OMOP ID: 36715649, Code SNOMED:721384009
35207362	Degenerative disease of nervous system, unspecified	G31.9	36715642	Central cord syndrome of cervical spinal cord at C3 level	SNOMED:721374008	Original OMOP ID: 35207362, ICD-10 Code G31.9	Mapped OMOP ID: 36715642, Code SNOMED:721374008
35207362	Degenerative disease of nervous system, unspecified	G31.9	36715647	Anterior cord syndrome of cervical spinal cord at C1 level	SNOMED:721381001	Original OMOP ID: 35207362, ICD-10 Code G31.9	Mapped OMOP ID: 36715647, Code SNOMED:721381001
35207362	Degenerative disease of nervous system, unspecified	G31.9	432559	Primary malignant neoplasm of occipital lobe	SNOMED:93928006	Original OMOP ID: 35207362, ICD-10 Code G31.9	Mapped OMOP ID: 432559, Code SNOMED:93928006
35207362	Degenerative disease of nervous system, unspecified	G31.9	432602	Fungal meningitis	SNOMED:24321005	Original OMOP ID: 35207362, ICD-10 Code G31.9	Mapped OMOP ID: 432602, Code SNOMED:24321005
35207362	Degenerative disease of nervous system, unspecified	G31.9	432738	Chronic fatigue syndrome	SNOMED:52702003	Original OMOP ID: 35207362, ICD-10 Code G31.9	Mapped OMOP ID: 432738, Code SNOMED:52702003
35207362	Degenerative disease of nervous system, unspecified	G31.9	432751	Cortex contusion with open intracranial wound	SNOMED:87888006	Original OMOP ID: 35207362, ICD-10 Code G31.9	Mapped OMOP ID: 432751, Code SNOMED:87888006
35207362	Degenerative disease of nervous system, unspecified	G31.9	432848	Primary malignant neoplasm of cerebral ventricle	SNOMED:93748005	Original OMOP ID: 35207362, ICD-10 Code G31.9	Mapped OMOP ID: 432848, Code SNOMED:93748005
35207362	Degenerative disease of nervous system, unspecified	G31.9	432879	Pneumococcal meningitis	SNOMED:51169003	Original OMOP ID: 35207362, ICD-10 Code G31.9	Mapped OMOP ID: 432879, Code SNOMED:51169003
35207362	Degenerative disease of nervous system, unspecified	G31.9	432893	Myasthenic syndrome due to another disorder	SNOMED:193209005	Original OMOP ID: 35207362, ICD-10 Code G31.9	Mapped OMOP ID: 432893, Code SNOMED:193209005
35207362	Degenerative disease of nervous system, unspecified	G31.9	432899	Normal pressure hydrocephalus	SNOMED:30753002	Original OMOP ID: 35207362, ICD-10 Code G31.9	Mapped OMOP ID: 432899, Code SNOMED:30753002
35207362	Degenerative disease of nervous system, unspecified	G31.9	432923	Subarachnoid hemorrhage	SNOMED:21454007	Original OMOP ID: 35207362, ICD-10 Code G31.9	Mapped OMOP ID: 432923, Code SNOMED:21454007
35207362	Degenerative disease of nervous system, unspecified	G31.9	433051	Extradural hemorrhage following injury with open intracranial wound, with no loss of consciousness	SNOMED:209978003	Original OMOP ID: 35207362, ICD-10 Code G31.9	Mapped OMOP ID: 433051, Code SNOMED:209978003
35207362	Degenerative disease of nervous system, unspecified	G31.9	433052	Intracranial hemorrhage following injury with open intracranial wound AND no loss of consciousness	SNOMED:7819003	Original OMOP ID: 35207362, ICD-10 Code G31.9	Mapped OMOP ID: 433052, Code SNOMED:7819003
35207362	Degenerative disease of nervous system, unspecified	G31.9	433149	Primary malignant neoplasm of cerebellum	SNOMED:93746009	Original OMOP ID: 35207362, ICD-10 Code G31.9	Mapped OMOP ID: 433149, Code SNOMED:93746009
35207362	Degenerative disease of nervous system, unspecified	G31.9	433177	Neurocirculatory asthenia	SNOMED:191962000	Original OMOP ID: 35207362, ICD-10 Code G31.9	Mapped OMOP ID: 433177, Code SNOMED:191962000
35207362	Degenerative disease of nervous system, unspecified	G31.9	433342	Cortex contusion without open intracranial wound AND with loss of consciousness	SNOMED:17498002	Original OMOP ID: 35207362, ICD-10 Code G31.9	Mapped OMOP ID: 433342, Code SNOMED:17498002
35207362	Degenerative disease of nervous system, unspecified	G31.9	433403	Viral meningitis	SNOMED:58170007	Original OMOP ID: 35207362, ICD-10 Code G31.9	Mapped OMOP ID: 433403, Code SNOMED:58170007
35207362	Degenerative disease of nervous system, unspecified	G31.9	432556	Candidal meningitis	SNOMED:45021001	Original OMOP ID: 35207362, ICD-10 Code G31.9	Mapped OMOP ID: 432556, Code SNOMED:45021001
35207362	Degenerative disease of nervous system, unspecified	G31.9	432476	Cortex laceration with open intracranial wound	SNOMED:59748008	Original OMOP ID: 35207362, ICD-10 Code G31.9	Mapped OMOP ID: 432476, Code SNOMED:59748008
35207362	Degenerative disease of nervous system, unspecified	G31.9	432458	Closed fracture of C1-C4 level with spinal cord injury	SNOMED:8840000	Original OMOP ID: 35207362, ICD-10 Code G31.9	Mapped OMOP ID: 432458, Code SNOMED:8840000
35207362	Degenerative disease of nervous system, unspecified	G31.9	432419	Encephalocele	SNOMED:55999004	Original OMOP ID: 35207362, ICD-10 Code G31.9	Mapped OMOP ID: 432419, Code SNOMED:55999004
35207362	Degenerative disease of nervous system, unspecified	G31.9	381686	Persistent vegetative state	SNOMED:24473007	Original OMOP ID: 35207362, ICD-10 Code G31.9	Mapped OMOP ID: 381686, Code SNOMED:24473007
35207362	Degenerative disease of nervous system, unspecified	G31.9	381732	Nerve injury	SNOMED:57182000	Original OMOP ID: 35207362, ICD-10 Code G31.9	Mapped OMOP ID: 381732, Code SNOMED:57182000
35207362	Degenerative disease of nervous system, unspecified	G31.9	381733	Multiple nerve injury	SNOMED:42074003	Original OMOP ID: 35207362, ICD-10 Code G31.9	Mapped OMOP ID: 381733, Code SNOMED:42074003
35207362	Degenerative disease of nervous system, unspecified	G31.9	381783	Viral infection of central nervous system	SNOMED:302810003	Original OMOP ID: 35207362, ICD-10 Code G31.9	Mapped OMOP ID: 381783, Code SNOMED:302810003
35207362	Degenerative disease of nervous system, unspecified	G31.9	381789	Japanese encephalitis virus disease	SNOMED:52947006	Original OMOP ID: 35207362, ICD-10 Code G31.9	Mapped OMOP ID: 381789, Code SNOMED:52947006
35207362	Degenerative disease of nervous system, unspecified	G31.9	381794	Congenital syphilitic encephalitis	SNOMED:32735002	Original OMOP ID: 35207362, ICD-10 Code G31.9	Mapped OMOP ID: 381794, Code SNOMED:32735002
35207362	Degenerative disease of nervous system, unspecified	G31.9	381832	Presenile dementia with delirium	SNOMED:191452002	Original OMOP ID: 35207362, ICD-10 Code G31.9	Mapped OMOP ID: 381832, Code SNOMED:191452002
35207362	Degenerative disease of nervous system, unspecified	G31.9	433480	Optic disc edema due to hypotony	SNOMED:424497004	Original OMOP ID: 35207362, ICD-10 Code G31.9	Mapped OMOP ID: 433480, Code SNOMED:424497004
35207362	Degenerative disease of nervous system, unspecified	G31.9	381839	Tic disorder	SNOMED:568005	Original OMOP ID: 35207362, ICD-10 Code G31.9	Mapped OMOP ID: 381839, Code SNOMED:568005
35207362	Degenerative disease of nervous system, unspecified	G31.9	381952	Injury to brachial plexus as birth trauma	SNOMED:53785005	Original OMOP ID: 35207362, ICD-10 Code G31.9	Mapped OMOP ID: 381952, Code SNOMED:53785005
35207362	Degenerative disease of nervous system, unspecified	G31.9	381978	Brain injury without open intracranial wound AND with loss of consciousness	SNOMED:53267002	Original OMOP ID: 35207362, ICD-10 Code G31.9	Mapped OMOP ID: 381978, Code SNOMED:53267002
35207362	Degenerative disease of nervous system, unspecified	G31.9	382014	Injury of facial nerve	SNOMED:53933002	Original OMOP ID: 35207362, ICD-10 Code G31.9	Mapped OMOP ID: 382014, Code SNOMED:53933002
35207362	Degenerative disease of nervous system, unspecified	G31.9	382034	Injury of sciatic nerve	SNOMED:86269002	Original OMOP ID: 35207362, ICD-10 Code G31.9	Mapped OMOP ID: 382034, Code SNOMED:86269002
35207362	Degenerative disease of nervous system, unspecified	G31.9	432307	Disorder of vagus nerve	SNOMED:73765005	Original OMOP ID: 35207362, ICD-10 Code G31.9	Mapped OMOP ID: 432307, Code SNOMED:73765005
35207362	Degenerative disease of nervous system, unspecified	G31.9	432310	Cryptococcal meningitis	SNOMED:14232007	Original OMOP ID: 35207362, ICD-10 Code G31.9	Mapped OMOP ID: 432310, Code SNOMED:14232007
35207362	Degenerative disease of nervous system, unspecified	G31.9	381842	Petit mal status	SNOMED:7033004	Original OMOP ID: 35207362, ICD-10 Code G31.9	Mapped OMOP ID: 381842, Code SNOMED:7033004
35207362	Degenerative disease of nervous system, unspecified	G31.9	433624	Intracranial hemorrhage following injury with open intracranial wound AND loss of consciousness	SNOMED:13289004	Original OMOP ID: 35207362, ICD-10 Code G31.9	Mapped OMOP ID: 433624, Code SNOMED:13289004
35207362	Degenerative disease of nervous system, unspecified	G31.9	433642	Injury of median nerve	SNOMED:67279004	Original OMOP ID: 35207362, ICD-10 Code G31.9	Mapped OMOP ID: 433642, Code SNOMED:67279004
35207362	Degenerative disease of nervous system, unspecified	G31.9	433760	Autonomic dysreflexia	SNOMED:129618003	Original OMOP ID: 35207362, ICD-10 Code G31.9	Mapped OMOP ID: 433760, Code SNOMED:129618003
35207362	Degenerative disease of nervous system, unspecified	G31.9	435110	Cortex laceration without open intracranial wound	SNOMED:44341005	Original OMOP ID: 35207362, ICD-10 Code G31.9	Mapped OMOP ID: 435110, Code SNOMED:44341005
35207362	Degenerative disease of nervous system, unspecified	G31.9	435123	Injury of nerve roots AND/OR spinal plexus of multiple sites	SNOMED:33411003	Original OMOP ID: 35207362, ICD-10 Code G31.9	Mapped OMOP ID: 435123, Code SNOMED:33411003
35207362	Degenerative disease of nervous system, unspecified	G31.9	435138	Injury of femoral nerve	SNOMED:7449006	Original OMOP ID: 35207362, ICD-10 Code G31.9	Mapped OMOP ID: 435138, Code SNOMED:7449006
35207362	Degenerative disease of nervous system, unspecified	G31.9	435182	Coccidioidal meningitis	SNOMED:46303000	Original OMOP ID: 35207362, ICD-10 Code G31.9	Mapped OMOP ID: 435182, Code SNOMED:46303000
35207362	Degenerative disease of nervous system, unspecified	G31.9	435242	Cerebellar ataxia	SNOMED:85102008	Original OMOP ID: 35207362, ICD-10 Code G31.9	Mapped OMOP ID: 435242, Code SNOMED:85102008
35207362	Degenerative disease of nervous system, unspecified	G31.9	435253	Disorder of olfactory nerve	SNOMED:68982002	Original OMOP ID: 35207362, ICD-10 Code G31.9	Mapped OMOP ID: 435253, Code SNOMED:68982002
35207362	Degenerative disease of nervous system, unspecified	G31.9	435269	Optic papillitis	SNOMED:73221001	Original OMOP ID: 35207362, ICD-10 Code G31.9	Mapped OMOP ID: 435269, Code SNOMED:73221001
35207362	Degenerative disease of nervous system, unspecified	G31.9	435104	Subarachnoid hemorrhage following injury with open intracranial wound, with no loss of consciousness	SNOMED:209940000	Original OMOP ID: 35207362, ICD-10 Code G31.9	Mapped OMOP ID: 435104, Code SNOMED:209940000
35207362	Degenerative disease of nervous system, unspecified	G31.9	435279	Tonic pupillary reaction	SNOMED:24225004	Original OMOP ID: 35207362, ICD-10 Code G31.9	Mapped OMOP ID: 435279, Code SNOMED:24225004
35207362	Degenerative disease of nervous system, unspecified	G31.9	435537	Disorder of hypoglossal nerve	SNOMED:24777009	Original OMOP ID: 35207362, ICD-10 Code G31.9	Mapped OMOP ID: 435537, Code SNOMED:24777009
35207362	Degenerative disease of nervous system, unspecified	G31.9	435663	Open fracture of C5-C7 level with spinal cord injury	SNOMED:80980003	Original OMOP ID: 35207362, ICD-10 Code G31.9	Mapped OMOP ID: 435663, Code SNOMED:80980003
35207362	Degenerative disease of nervous system, unspecified	G31.9	435681	Brain injury with open intracranial wound AND concussion	SNOMED:5202009	Original OMOP ID: 35207362, ICD-10 Code G31.9	Mapped OMOP ID: 435681, Code SNOMED:5202009
35207362	Degenerative disease of nervous system, unspecified	G31.9	435701	Injury of trigeminal nerve	SNOMED:72556006	Original OMOP ID: 35207362, ICD-10 Code G31.9	Mapped OMOP ID: 435701, Code SNOMED:72556006
35207362	Degenerative disease of nervous system, unspecified	G31.9	435740	Tetanus	SNOMED:76902006	Original OMOP ID: 35207362, ICD-10 Code G31.9	Mapped OMOP ID: 435740, Code SNOMED:76902006
35207362	Degenerative disease of nervous system, unspecified	G31.9	435785	Meningitis	SNOMED:7180009	Original OMOP ID: 35207362, ICD-10 Code G31.9	Mapped OMOP ID: 435785, Code SNOMED:7180009
35207362	Degenerative disease of nervous system, unspecified	G31.9	435411	Injury at C5-C7 level with spinal cord injury AND without bone injury	SNOMED:11807002	Original OMOP ID: 35207362, ICD-10 Code G31.9	Mapped OMOP ID: 435411, Code SNOMED:11807002
35207362	Degenerative disease of nervous system, unspecified	G31.9	381677	Spina bifida occulta	SNOMED:76916001	Original OMOP ID: 35207362, ICD-10 Code G31.9	Mapped OMOP ID: 381677, Code SNOMED:76916001
35207362	Degenerative disease of nervous system, unspecified	G31.9	435089	Closed fracture of C1-C4 level with central cord syndrome	SNOMED:50888000	Original OMOP ID: 35207362, ICD-10 Code G31.9	Mapped OMOP ID: 435089, Code SNOMED:50888000
35207362	Degenerative disease of nervous system, unspecified	G31.9	434869	Aseptic leptospiral meningitis	SNOMED:25957002	Original OMOP ID: 35207362, ICD-10 Code G31.9	Mapped OMOP ID: 434869, Code SNOMED:25957002
35207362	Degenerative disease of nervous system, unspecified	G31.9	433763	Hemiplegic migraine	SNOMED:59292006	Original OMOP ID: 35207362, ICD-10 Code G31.9	Mapped OMOP ID: 433763, Code SNOMED:59292006
35207362	Degenerative disease of nervous system, unspecified	G31.9	433883	Open fracture of C1-C4 level with spinal cord injury	SNOMED:76435008	Original OMOP ID: 35207362, ICD-10 Code G31.9	Mapped OMOP ID: 433883, Code SNOMED:76435008
35207362	Degenerative disease of nervous system, unspecified	G31.9	433916	Sympathetic nerve injury	SNOMED:282792003	Original OMOP ID: 35207362, ICD-10 Code G31.9	Mapped OMOP ID: 433916, Code SNOMED:282792003
35207362	Degenerative disease of nervous system, unspecified	G31.9	433975	Primary malignant neoplasm of cranial nerve	SNOMED:93767009	Original OMOP ID: 35207362, ICD-10 Code G31.9	Mapped OMOP ID: 433975, Code SNOMED:93767009
35207362	Degenerative disease of nervous system, unspecified	G31.9	433976	Primary malignant neoplasm of temporal lobe	SNOMED:94086000	Original OMOP ID: 35207362, ICD-10 Code G31.9	Mapped OMOP ID: 433976, Code SNOMED:94086000
35207362	Degenerative disease of nervous system, unspecified	G31.9	434155	Intraventricular (nontraumatic) hemorrhage, grade 3, of fetus and newborn	SNOMED:206397006	Original OMOP ID: 35207362, ICD-10 Code G31.9	Mapped OMOP ID: 434155, Code SNOMED:206397006
35207362	Degenerative disease of nervous system, unspecified	G31.9	434929	Total internal ophthalmoplegia	SNOMED:86266009	Original OMOP ID: 35207362, ICD-10 Code G31.9	Mapped OMOP ID: 434929, Code SNOMED:86266009
35207362	Degenerative disease of nervous system, unspecified	G31.9	434190	Cerebellar contusion without open intracranial wound	SNOMED:57739006	Original OMOP ID: 35207362, ICD-10 Code G31.9	Mapped OMOP ID: 434190, Code SNOMED:57739006
35207362	Degenerative disease of nervous system, unspecified	G31.9	434506	Cerebellar contusion with open intracranial wound	SNOMED:82344002	Original OMOP ID: 35207362, ICD-10 Code G31.9	Mapped OMOP ID: 434506, Code SNOMED:82344002
35207362	Degenerative disease of nervous system, unspecified	G31.9	434530	Injury of acoustic nerve	SNOMED:9441002	Original OMOP ID: 35207362, ICD-10 Code G31.9	Mapped OMOP ID: 434530, Code SNOMED:9441002
35207362	Degenerative disease of nervous system, unspecified	G31.9	434633	Disorder of autonomic nervous system	SNOMED:15241006	Original OMOP ID: 35207362, ICD-10 Code G31.9	Mapped OMOP ID: 434633, Code SNOMED:15241006
35207362	Degenerative disease of nervous system, unspecified	G31.9	434644	Locked in syndrome	SNOMED:38023001	Original OMOP ID: 35207362, ICD-10 Code G31.9	Mapped OMOP ID: 434644, Code SNOMED:38023001
35207362	Degenerative disease of nervous system, unspecified	G31.9	434824	Injury of cranial nerve	SNOMED:17769000	Original OMOP ID: 35207362, ICD-10 Code G31.9	Mapped OMOP ID: 434824, Code SNOMED:17769000
35207362	Degenerative disease of nervous system, unspecified	G31.9	434857	Coxsackie meningitis	SNOMED:111878007	Original OMOP ID: 35207362, ICD-10 Code G31.9	Mapped OMOP ID: 434857, Code SNOMED:111878007
35207362	Degenerative disease of nervous system, unspecified	G31.9	434860	Lymphocytic choriomeningitis	SNOMED:398136003	Original OMOP ID: 35207362, ICD-10 Code G31.9	Mapped OMOP ID: 434860, Code SNOMED:398136003
35207362	Degenerative disease of nervous system, unspecified	G31.9	434329	Spinocerebellar disease	SNOMED:91502009	Original OMOP ID: 35207362, ICD-10 Code G31.9	Mapped OMOP ID: 434329, Code SNOMED:91502009
35207362	Degenerative disease of nervous system, unspecified	G31.9	381572	Abducens nerve palsy	SNOMED:398760006	Original OMOP ID: 35207362, ICD-10 Code G31.9	Mapped OMOP ID: 381572, Code SNOMED:398760006
35207362	Degenerative disease of nervous system, unspecified	G31.9	381559	Sensory disorder of eyelid	SNOMED:193950006	Original OMOP ID: 35207362, ICD-10 Code G31.9	Mapped OMOP ID: 381559, Code SNOMED:193950006
35207362	Degenerative disease of nervous system, unspecified	G31.9	381551	Polyneuropathy due to drug	SNOMED:7339009	Original OMOP ID: 35207362, ICD-10 Code G31.9	Mapped OMOP ID: 381551, Code SNOMED:7339009
35207362	Degenerative disease of nervous system, unspecified	G31.9	379027	Progressive external ophthalmoplegia	SNOMED:46252003	Original OMOP ID: 35207362, ICD-10 Code G31.9	Mapped OMOP ID: 379027, Code SNOMED:46252003
35207362	Degenerative disease of nervous system, unspecified	G31.9	379769	Benign neoplasm of brain	SNOMED:92030004	Original OMOP ID: 35207362, ICD-10 Code G31.9	Mapped OMOP ID: 379769, Code SNOMED:92030004
35207362	Degenerative disease of nervous system, unspecified	G31.9	379779	Subacute delirium	SNOMED:191507002	Original OMOP ID: 35207362, ICD-10 Code G31.9	Mapped OMOP ID: 379779, Code SNOMED:191507002
35207362	Degenerative disease of nervous system, unspecified	G31.9	379782	Gilles de la Tourette's syndrome	SNOMED:5158005	Original OMOP ID: 35207362, ICD-10 Code G31.9	Mapped OMOP ID: 379782, Code SNOMED:5158005
35207362	Degenerative disease of nervous system, unspecified	G31.9	379784	Senile dementia with depression	SNOMED:191459006	Original OMOP ID: 35207362, ICD-10 Code G31.9	Mapped OMOP ID: 379784, Code SNOMED:191459006
35207362	Degenerative disease of nervous system, unspecified	G31.9	379801	Trigeminal neuralgia	SNOMED:31681005	Original OMOP ID: 35207362, ICD-10 Code G31.9	Mapped OMOP ID: 379801, Code SNOMED:31681005
35207362	Degenerative disease of nervous system, unspecified	G31.9	379802	Neuroleptic malignant syndrome	SNOMED:15244003	Original OMOP ID: 35207362, ICD-10 Code G31.9	Mapped OMOP ID: 379802, Code SNOMED:15244003
35207362	Degenerative disease of nervous system, unspecified	G31.9	379012	Monoplegia of upper limb	SNOMED:41764006	Original OMOP ID: 35207362, ICD-10 Code G31.9	Mapped OMOP ID: 379012, Code SNOMED:41764006
35207362	Degenerative disease of nervous system, unspecified	G31.9	379806	Migraine variants	SNOMED:193030005	Original OMOP ID: 35207362, ICD-10 Code G31.9	Mapped OMOP ID: 379806, Code SNOMED:193030005
35207362	Degenerative disease of nervous system, unspecified	G31.9	380030	Syphilitic acoustic neuritis	SNOMED:19206003	Original OMOP ID: 35207362, ICD-10 Code G31.9	Mapped OMOP ID: 380030, Code SNOMED:19206003
35207362	Degenerative disease of nervous system, unspecified	G31.9	380055	Primary malignant neoplasm of brain	SNOMED:93727008	Original OMOP ID: 35207362, ICD-10 Code G31.9	Mapped OMOP ID: 380055, Code SNOMED:93727008
35207362	Degenerative disease of nervous system, unspecified	G31.9	380093	Episodic cluster headache	SNOMED:230472004	Original OMOP ID: 35207362, ICD-10 Code G31.9	Mapped OMOP ID: 380093, Code SNOMED:230472004
35207362	Degenerative disease of nervous system, unspecified	G31.9	380094	Carpal tunnel syndrome	SNOMED:57406009	Original OMOP ID: 35207362, ICD-10 Code G31.9	Mapped OMOP ID: 380094, Code SNOMED:57406009
35207362	Degenerative disease of nervous system, unspecified	G31.9	380113	Hemorrhage in optic nerve sheaths	SNOMED:14460007	Original OMOP ID: 35207362, ICD-10 Code G31.9	Mapped OMOP ID: 380113, Code SNOMED:14460007
35207362	Degenerative disease of nervous system, unspecified	G31.9	380120	Strabismus in neuromuscular disorder	SNOMED:111532006	Original OMOP ID: 35207362, ICD-10 Code G31.9	Mapped OMOP ID: 380120, Code SNOMED:111532006
35207362	Degenerative disease of nervous system, unspecified	G31.9	379818	Retrobulbar neuritis	SNOMED:230507009	Original OMOP ID: 35207362, ICD-10 Code G31.9	Mapped OMOP ID: 379818, Code SNOMED:230507009
35207362	Degenerative disease of nervous system, unspecified	G31.9	380126	Rheumatic chorea with heart involvement	SNOMED:57803009	Original OMOP ID: 35207362, ICD-10 Code G31.9	Mapped OMOP ID: 380126, Code SNOMED:57803009
35207362	Degenerative disease of nervous system, unspecified	G31.9	379008	Stiff-man syndrome	SNOMED:5217008	Original OMOP ID: 35207362, ICD-10 Code G31.9	Mapped OMOP ID: 379008, Code SNOMED:5217008
35207362	Degenerative disease of nervous system, unspecified	G31.9	378848	Iniencephaly	SNOMED:2438005	Original OMOP ID: 35207362, ICD-10 Code G31.9	Mapped OMOP ID: 378848, Code SNOMED:2438005
35207362	Degenerative disease of nervous system, unspecified	G31.9	378264	Open fracture of base of skull with cerebral laceration AND contusion	SNOMED:30371007	Original OMOP ID: 35207362, ICD-10 Code G31.9	Mapped OMOP ID: 378264, Code SNOMED:30371007
35207362	Degenerative disease of nervous system, unspecified	G31.9	378420	Paraneoplastic neuropathy	SNOMED:77659000	Original OMOP ID: 35207362, ICD-10 Code G31.9	Mapped OMOP ID: 378420, Code SNOMED:77659000
35207362	Degenerative disease of nervous system, unspecified	G31.9	378421	Alcoholic polyneuropathy	SNOMED:7916009	Original OMOP ID: 35207362, ICD-10 Code G31.9	Mapped OMOP ID: 378421, Code SNOMED:7916009
35207362	Degenerative disease of nervous system, unspecified	G31.9	378426	Abnormal innervation syndrome	SNOMED:70673006	Original OMOP ID: 35207362, ICD-10 Code G31.9	Mapped OMOP ID: 378426, Code SNOMED:70673006
35207362	Degenerative disease of nervous system, unspecified	G31.9	378439	Fourth nerve palsy	SNOMED:20610004	Original OMOP ID: 35207362, ICD-10 Code G31.9	Mapped OMOP ID: 378439, Code SNOMED:20610004
35207362	Degenerative disease of nervous system, unspecified	G31.9	378533	Hydromyelia	SNOMED:11197005	Original OMOP ID: 35207362, ICD-10 Code G31.9	Mapped OMOP ID: 378533, Code SNOMED:11197005
35207362	Degenerative disease of nervous system, unspecified	G31.9	378544	Subdural and cerebral hemorrhage due to birth trauma	SNOMED:206188000	Original OMOP ID: 35207362, ICD-10 Code G31.9	Mapped OMOP ID: 378544, Code SNOMED:206188000
35207362	Degenerative disease of nervous system, unspecified	G31.9	378726	Dementia associated with alcoholism	SNOMED:281004	Original OMOP ID: 35207362, ICD-10 Code G31.9	Mapped OMOP ID: 378726, Code SNOMED:281004
35207362	Degenerative disease of nervous system, unspecified	G31.9	378735	Migraine without aura	SNOMED:56097005	Original OMOP ID: 35207362, ICD-10 Code G31.9	Mapped OMOP ID: 378735, Code SNOMED:56097005
35207362	Degenerative disease of nervous system, unspecified	G31.9	378741	Brachial plexus disorder	SNOMED:3548001	Original OMOP ID: 35207362, ICD-10 Code G31.9	Mapped OMOP ID: 378741, Code SNOMED:3548001
35207362	Degenerative disease of nervous system, unspecified	G31.9	378774	Moyamoya disease	SNOMED:69116000	Original OMOP ID: 35207362, ICD-10 Code G31.9	Mapped OMOP ID: 378774, Code SNOMED:69116000
35207362	Degenerative disease of nervous system, unspecified	G31.9	378839	Spina bifida with hydrocephalus	SNOMED:53318002	Original OMOP ID: 35207362, ICD-10 Code G31.9	Mapped OMOP ID: 378839, Code SNOMED:53318002
35207362	Degenerative disease of nervous system, unspecified	G31.9	378840	Thoracic spina bifida with hydrocephalus	SNOMED:203935000	Original OMOP ID: 35207362, ICD-10 Code G31.9	Mapped OMOP ID: 378840, Code SNOMED:203935000
35207362	Degenerative disease of nervous system, unspecified	G31.9	378679	Acute poliomyelitis	SNOMED:398102009	Original OMOP ID: 35207362, ICD-10 Code G31.9	Mapped OMOP ID: 378679, Code SNOMED:398102009
35207362	Degenerative disease of nervous system, unspecified	G31.9	435803	Disorder of glossopharyngeal nerve	SNOMED:80962007	Original OMOP ID: 35207362, ICD-10 Code G31.9	Mapped OMOP ID: 435803, Code SNOMED:80962007
35207362	Degenerative disease of nervous system, unspecified	G31.9	380265	Injury to oculomotor nerve	SNOMED:212145003	Original OMOP ID: 35207362, ICD-10 Code G31.9	Mapped OMOP ID: 380265, Code SNOMED:212145003
35207362	Degenerative disease of nervous system, unspecified	G31.9	380375	Organic personality disorder	SNOMED:36217008	Original OMOP ID: 35207362, ICD-10 Code G31.9	Mapped OMOP ID: 380375, Code SNOMED:36217008
35207362	Degenerative disease of nervous system, unspecified	G31.9	380986	Senile dementia with delusion	SNOMED:371024007	Original OMOP ID: 35207362, ICD-10 Code G31.9	Mapped OMOP ID: 380986, Code SNOMED:371024007
35207362	Degenerative disease of nervous system, unspecified	G31.9	381003	Primary lateral sclerosis	SNOMED:81211007	Original OMOP ID: 35207362, ICD-10 Code G31.9	Mapped OMOP ID: 381003, Code SNOMED:81211007
35207362	Degenerative disease of nervous system, unspecified	G31.9	381034	Visual deprivation nystagmus	SNOMED:45339001	Original OMOP ID: 35207362, ICD-10 Code G31.9	Mapped OMOP ID: 381034, Code SNOMED:45339001
35207362	Degenerative disease of nervous system, unspecified	G31.9	381035	Vertigo of central origin	SNOMED:38403006	Original OMOP ID: 35207362, ICD-10 Code G31.9	Mapped OMOP ID: 381035, Code SNOMED:38403006
35207362	Degenerative disease of nervous system, unspecified	G31.9	381114	Microcephalus	SNOMED:1829003	Original OMOP ID: 35207362, ICD-10 Code G31.9	Mapped OMOP ID: 381114, Code SNOMED:1829003
35207362	Degenerative disease of nervous system, unspecified	G31.9	380975	Neurofibromatosis type 2	SNOMED:92503002	Original OMOP ID: 35207362, ICD-10 Code G31.9	Mapped OMOP ID: 380975, Code SNOMED:92503002
35207362	Degenerative disease of nervous system, unspecified	G31.9	381270	Parkinson's disease	SNOMED:49049000	Original OMOP ID: 35207362, ICD-10 Code G31.9	Mapped OMOP ID: 381270, Code SNOMED:49049000
35207362	Degenerative disease of nervous system, unspecified	G31.9	381278	Cluster headache	SNOMED:193031009	Original OMOP ID: 35207362, ICD-10 Code G31.9	Mapped OMOP ID: 381278, Code SNOMED:193031009
35207362	Degenerative disease of nervous system, unspecified	G31.9	381310	Deficiency of smooth pursuit movements	SNOMED:34406007	Original OMOP ID: 35207362, ICD-10 Code G31.9	Mapped OMOP ID: 381310, Code SNOMED:34406007
35207362	Degenerative disease of nervous system, unspecified	G31.9	381316	Cerebrovascular accident	SNOMED:230690007	Original OMOP ID: 35207362, ICD-10 Code G31.9	Mapped OMOP ID: 381316, Code SNOMED:230690007
35207362	Degenerative disease of nervous system, unspecified	G31.9	381504	Post-herpetic trigeminal neuralgia	SNOMED:17974002	Original OMOP ID: 35207362, ICD-10 Code G31.9	Mapped OMOP ID: 381504, Code SNOMED:17974002
35207362	Degenerative disease of nervous system, unspecified	G31.9	381537	Organic anxiety disorder	SNOMED:17496003	Original OMOP ID: 35207362, ICD-10 Code G31.9	Mapped OMOP ID: 381537, Code SNOMED:17496003
35207362	Degenerative disease of nervous system, unspecified	G31.9	381548	Monoplegia	SNOMED:86022000	Original OMOP ID: 35207362, ICD-10 Code G31.9	Mapped OMOP ID: 381548, Code SNOMED:86022000
35207362	Degenerative disease of nervous system, unspecified	G31.9	381549	Migraine with aura	SNOMED:4473006	Original OMOP ID: 35207362, ICD-10 Code G31.9	Mapped OMOP ID: 381549, Code SNOMED:4473006
35207362	Degenerative disease of nervous system, unspecified	G31.9	381275	Anterior horn cell disease	SNOMED:85672005	Original OMOP ID: 35207362, ICD-10 Code G31.9	Mapped OMOP ID: 381275, Code SNOMED:85672005
35207362	Degenerative disease of nervous system, unspecified	G31.9	380322	Postvaricella encephalitis	SNOMED:186509002	Original OMOP ID: 35207362, ICD-10 Code G31.9	Mapped OMOP ID: 380322, Code SNOMED:186509002
35207362	Degenerative disease of nervous system, unspecified	G31.9	380941	Herpetic meningoencephalitis	SNOMED:9678009	Original OMOP ID: 35207362, ICD-10 Code G31.9	Mapped OMOP ID: 380941, Code SNOMED:9678009
35207362	Degenerative disease of nervous system, unspecified	G31.9	380834	Coma	SNOMED:371632003	Original OMOP ID: 35207362, ICD-10 Code G31.9	Mapped OMOP ID: 380834, Code SNOMED:371632003
35207362	Degenerative disease of nervous system, unspecified	G31.9	380378	Epilepsy	SNOMED:84757009	Original OMOP ID: 35207362, ICD-10 Code G31.9	Mapped OMOP ID: 380378, Code SNOMED:84757009
35207362	Degenerative disease of nervous system, unspecified	G31.9	380393	Monoplegia of upper limb affecting non-dominant side	SNOMED:426536006	Original OMOP ID: 35207362, ICD-10 Code G31.9	Mapped OMOP ID: 380393, Code SNOMED:426536006
35207362	Degenerative disease of nervous system, unspecified	G31.9	380394	Idiopathic progressive polyneuropathy	SNOMED:33209009	Original OMOP ID: 35207362, ICD-10 Code G31.9	Mapped OMOP ID: 380394, Code SNOMED:33209009
35207362	Degenerative disease of nervous system, unspecified	G31.9	380398	Hereditary sensory neuropathy	SNOMED:11442006	Original OMOP ID: 35207362, ICD-10 Code G31.9	Mapped OMOP ID: 380398, Code SNOMED:11442006
35207362	Degenerative disease of nervous system, unspecified	G31.9	380410	Nutritional optic neuropathy	SNOMED:82108004	Original OMOP ID: 35207362, ICD-10 Code G31.9	Mapped OMOP ID: 380410, Code SNOMED:82108004
35207362	Degenerative disease of nervous system, unspecified	G31.9	380412	Total ophthalmoplegia	SNOMED:78097002	Original OMOP ID: 35207362, ICD-10 Code G31.9	Mapped OMOP ID: 380412, Code SNOMED:78097002
35207362	Degenerative disease of nervous system, unspecified	G31.9	380533	Convulsions in the newborn	SNOMED:87476004	Original OMOP ID: 35207362, ICD-10 Code G31.9	Mapped OMOP ID: 380533, Code SNOMED:87476004
35207362	Degenerative disease of nervous system, unspecified	G31.9	380839	Tuberous sclerosis syndrome	SNOMED:7199000	Original OMOP ID: 35207362, ICD-10 Code G31.9	Mapped OMOP ID: 380839, Code SNOMED:7199000
35207362	Degenerative disease of nervous system, unspecified	G31.9	380534	Tetany	SNOMED:10629009	Original OMOP ID: 35207362, ICD-10 Code G31.9	Mapped OMOP ID: 380534, Code SNOMED:10629009
35207362	Degenerative disease of nervous system, unspecified	G31.9	380639	Rubella with neurological complication	SNOMED:186567003	Original OMOP ID: 35207362, ICD-10 Code G31.9	Mapped OMOP ID: 380639, Code SNOMED:186567003
35207362	Degenerative disease of nervous system, unspecified	G31.9	380661	Primary malignant neoplasm of cerebrum	SNOMED:93749002	Original OMOP ID: 35207362, ICD-10 Code G31.9	Mapped OMOP ID: 380661, Code SNOMED:93749002
35207362	Degenerative disease of nervous system, unspecified	G31.9	380688	Hypoglycemic coma	SNOMED:267384006	Original OMOP ID: 35207362, ICD-10 Code G31.9	Mapped OMOP ID: 380688, Code SNOMED:267384006
35207362	Degenerative disease of nervous system, unspecified	G31.9	380702	Cerebral cyst	SNOMED:40720005	Original OMOP ID: 35207362, ICD-10 Code G31.9	Mapped OMOP ID: 380702, Code SNOMED:40720005
35207362	Degenerative disease of nervous system, unspecified	G31.9	380826	Cervical spina bifida without hydrocephalus - closed	SNOMED:204010001	Original OMOP ID: 35207362, ICD-10 Code G31.9	Mapped OMOP ID: 380826, Code SNOMED:204010001
35207362	Degenerative disease of nervous system, unspecified	G31.9	380632	Meningococcal encephalitis	SNOMED:18071005	Original OMOP ID: 35207362, ICD-10 Code G31.9	Mapped OMOP ID: 380632, Code SNOMED:18071005
35207362	Degenerative disease of nervous system, unspecified	G31.9	378158	Convergence palsy	SNOMED:194132009	Original OMOP ID: 35207362, ICD-10 Code G31.9	Mapped OMOP ID: 378158, Code SNOMED:194132009
35207362	Degenerative disease of nervous system, unspecified	G31.9	435805	Cerebrospinal fluid rhinorrhea	SNOMED:85638002	Original OMOP ID: 35207362, ICD-10 Code G31.9	Mapped OMOP ID: 435805, Code SNOMED:85638002
35207362	Degenerative disease of nervous system, unspecified	G31.9	436090	Staphylococcal meningitis	SNOMED:12166008	Original OMOP ID: 35207362, ICD-10 Code G31.9	Mapped OMOP ID: 436090, Code SNOMED:12166008
35207362	Degenerative disease of nervous system, unspecified	G31.9	442336	Mumps meningitis	SNOMED:44201003	Original OMOP ID: 35207362, ICD-10 Code G31.9	Mapped OMOP ID: 442336, Code SNOMED:44201003
35207362	Degenerative disease of nervous system, unspecified	G31.9	36715648	Anterior cord syndrome of cervical spinal cord at C2 level	SNOMED:721382008	Original OMOP ID: 35207362, ICD-10 Code G31.9	Mapped OMOP ID: 36715648, Code SNOMED:721382008
35207362	Degenerative disease of nervous system, unspecified	G31.9	442543	Monoplegic cerebral palsy	SNOMED:56409008	Original OMOP ID: 35207362, ICD-10 Code G31.9	Mapped OMOP ID: 442543, Code SNOMED:56409008
35207362	Degenerative disease of nervous system, unspecified	G31.9	442582	Alcohol-induced psychotic disorder with delusions	SNOMED:61144001	Original OMOP ID: 35207362, ICD-10 Code G31.9	Mapped OMOP ID: 442582, Code SNOMED:61144001
35207362	Degenerative disease of nervous system, unspecified	G31.9	442616	Brain stem contusion with open intracranial wound AND loss of consciousness	SNOMED:66393002	Original OMOP ID: 35207362, ICD-10 Code G31.9	Mapped OMOP ID: 442616, Code SNOMED:66393002
35207362	Degenerative disease of nervous system, unspecified	G31.9	442630	Congenital syphilitic meningitis	SNOMED:6267005	Original OMOP ID: 35207362, ICD-10 Code G31.9	Mapped OMOP ID: 442630, Code SNOMED:6267005
35207362	Degenerative disease of nervous system, unspecified	G31.9	442631	Abnormal cerebral signs in the newborn	SNOMED:63814006	Original OMOP ID: 35207362, ICD-10 Code G31.9	Mapped OMOP ID: 442631, Code SNOMED:63814006
35207362	Degenerative disease of nervous system, unspecified	G31.9	442754	Convergence excess	SNOMED:67320001	Original OMOP ID: 35207362, ICD-10 Code G31.9	Mapped OMOP ID: 442754, Code SNOMED:67320001
35207362	Degenerative disease of nervous system, unspecified	G31.9	443225	Head and neck superficial nerve injury	SNOMED:269255007	Original OMOP ID: 35207362, ICD-10 Code G31.9	Mapped OMOP ID: 443225, Code SNOMED:269255007
35207362	Degenerative disease of nervous system, unspecified	G31.9	443453	Myelitis due to herpes simplex	SNOMED:426599002	Original OMOP ID: 35207362, ICD-10 Code G31.9	Mapped OMOP ID: 443453, Code SNOMED:426599002
35207362	Degenerative disease of nervous system, unspecified	G31.9	443454	Cerebral infarction	SNOMED:432504007	Original OMOP ID: 35207362, ICD-10 Code G31.9	Mapped OMOP ID: 443454, Code SNOMED:432504007
35207362	Degenerative disease of nervous system, unspecified	G31.9	443464	Central pain syndrome	SNOMED:426566004	Original OMOP ID: 35207362, ICD-10 Code G31.9	Mapped OMOP ID: 443464, Code SNOMED:426566004
35207362	Degenerative disease of nervous system, unspecified	G31.9	443525	Monoplegia of dominant upper limb as a late effect of cerebrovascular accident	SNOMED:427065003	Original OMOP ID: 35207362, ICD-10 Code G31.9	Mapped OMOP ID: 443525, Code SNOMED:427065003
35207362	Degenerative disease of nervous system, unspecified	G31.9	442278	Trypanosomiasis with meningitis	SNOMED:5566009	Original OMOP ID: 35207362, ICD-10 Code G31.9	Mapped OMOP ID: 442278, Code SNOMED:5566009
35207362	Degenerative disease of nervous system, unspecified	G31.9	442167	Neoplasm of uncertain behavior of craniopharyngeal duct	SNOMED:94808000	Original OMOP ID: 35207362, ICD-10 Code G31.9	Mapped OMOP ID: 442167, Code SNOMED:94808000
35207362	Degenerative disease of nervous system, unspecified	G31.9	442134	Primary malignant neoplasm of craniopharyngeal duct	SNOMED:93768004	Original OMOP ID: 35207362, ICD-10 Code G31.9	Mapped OMOP ID: 442134, Code SNOMED:93768004
35207362	Degenerative disease of nervous system, unspecified	G31.9	442114	Cortex laceration with open intracranial wound AND loss of consciousness	SNOMED:41870008	Original OMOP ID: 35207362, ICD-10 Code G31.9	Mapped OMOP ID: 442114, Code SNOMED:41870008
35207362	Degenerative disease of nervous system, unspecified	G31.9	440937	Tuberculoma of meninges	SNOMED:35786001	Original OMOP ID: 35207362, ICD-10 Code G31.9	Mapped OMOP ID: 440937, Code SNOMED:35786001
35207362	Degenerative disease of nervous system, unspecified	G31.9	441130	Meningeal irritation	SNOMED:70784009	Original OMOP ID: 35207362, ICD-10 Code G31.9	Mapped OMOP ID: 441130, Code SNOMED:70784009
35207362	Degenerative disease of nervous system, unspecified	G31.9	441228	Syphilitic meningitis	SNOMED:301086002	Original OMOP ID: 35207362, ICD-10 Code G31.9	Mapped OMOP ID: 441228, Code SNOMED:301086002
35207362	Degenerative disease of nervous system, unspecified	G31.9	441233	Primary malignant neoplasm of frontal lobe	SNOMED:93807001	Original OMOP ID: 35207362, ICD-10 Code G31.9	Mapped OMOP ID: 441233, Code SNOMED:93807001
35207362	Degenerative disease of nervous system, unspecified	G31.9	441280	Schwartz-Jampel syndrome	SNOMED:29145002	Original OMOP ID: 35207362, ICD-10 Code G31.9	Mapped OMOP ID: 441280, Code SNOMED:29145002
35207362	Degenerative disease of nervous system, unspecified	G31.9	441479	Injury of cutaneous sensory nerve of lower limb	SNOMED:77706007	Original OMOP ID: 35207362, ICD-10 Code G31.9	Mapped OMOP ID: 441479, Code SNOMED:77706007
35207362	Degenerative disease of nervous system, unspecified	G31.9	443536	Post-infective myelitis	SNOMED:426266003	Original OMOP ID: 35207362, ICD-10 Code G31.9	Mapped OMOP ID: 443536, Code SNOMED:426266003
35207362	Degenerative disease of nervous system, unspecified	G31.9	441564	Optic disc edema associated with retinal disorder	SNOMED:424669003	Original OMOP ID: 35207362, ICD-10 Code G31.9	Mapped OMOP ID: 441564, Code SNOMED:424669003
35207362	Degenerative disease of nervous system, unspecified	G31.9	441709	Subarachnoid hemorrhage following injury with open intracranial wound	SNOMED:5251007	Original OMOP ID: 35207362, ICD-10 Code G31.9	Mapped OMOP ID: 441709, Code SNOMED:5251007
35207362	Degenerative disease of nervous system, unspecified	G31.9	441775	Tuberculosis of meninges	SNOMED:58437007	Original OMOP ID: 35207362, ICD-10 Code G31.9	Mapped OMOP ID: 441775, Code SNOMED:58437007
35207362	Degenerative disease of nervous system, unspecified	G31.9	441787	Herpes simplex meningitis	SNOMED:23291008	Original OMOP ID: 35207362, ICD-10 Code G31.9	Mapped OMOP ID: 441787, Code SNOMED:23291008
35207362	Degenerative disease of nervous system, unspecified	G31.9	441806	Primary malignant neoplasm of brain stem	SNOMED:93726004	Original OMOP ID: 35207362, ICD-10 Code G31.9	Mapped OMOP ID: 441806, Code SNOMED:93726004
35207362	Degenerative disease of nervous system, unspecified	G31.9	441848	Cranial nerve disorder	SNOMED:73013002	Original OMOP ID: 35207362, ICD-10 Code G31.9	Mapped OMOP ID: 441848, Code SNOMED:73013002
35207362	Degenerative disease of nervous system, unspecified	G31.9	441963	Prader-Willi syndrome	SNOMED:89392001	Original OMOP ID: 35207362, ICD-10 Code G31.9	Mapped OMOP ID: 441963, Code SNOMED:89392001
35207362	Degenerative disease of nervous system, unspecified	G31.9	442008	Injury at T7-T12 level with spinal cord injury AND without bone injury	SNOMED:25331007	Original OMOP ID: 35207362, ICD-10 Code G31.9	Mapped OMOP ID: 442008, Code SNOMED:25331007
35207362	Degenerative disease of nervous system, unspecified	G31.9	441565	Disorder of optic chiasm associated with vascular disorder	SNOMED:89654006	Original OMOP ID: 35207362, ICD-10 Code G31.9	Mapped OMOP ID: 441565, Code SNOMED:89654006
35207362	Degenerative disease of nervous system, unspecified	G31.9	443551	Apraxia due to cerebrovascular accident	SNOMED:428668000	Original OMOP ID: 35207362, ICD-10 Code G31.9	Mapped OMOP ID: 443551, Code SNOMED:428668000
35207362	Degenerative disease of nervous system, unspecified	G31.9	443586	Transient organic mental disorder	SNOMED:428703001	Original OMOP ID: 35207362, ICD-10 Code G31.9	Mapped OMOP ID: 443586, Code SNOMED:428703001
35207362	Degenerative disease of nervous system, unspecified	G31.9	443588	Malignant neoplasm of brain	SNOMED:428061005	Original OMOP ID: 35207362, ICD-10 Code G31.9	Mapped OMOP ID: 443588, Code SNOMED:428061005
35207362	Degenerative disease of nervous system, unspecified	G31.9	444038	Psychoactive substance-induced organic mood disorder	SNOMED:37331004	Original OMOP ID: 35207362, ICD-10 Code G31.9	Mapped OMOP ID: 444038, Code SNOMED:37331004
35207362	Degenerative disease of nervous system, unspecified	G31.9	444091	Multi-infarct dementia with delirium	SNOMED:10349009	Original OMOP ID: 35207362, ICD-10 Code G31.9	Mapped OMOP ID: 444091, Code SNOMED:10349009
35207362	Degenerative disease of nervous system, unspecified	G31.9	444120	Rheumatic chorea	SNOMED:46826000	Original OMOP ID: 35207362, ICD-10 Code G31.9	Mapped OMOP ID: 444120, Code SNOMED:46826000
35207362	Degenerative disease of nervous system, unspecified	G31.9	444196	Intracranial hemorrhage following injury with moderate loss of consciousness	SNOMED:127310009	Original OMOP ID: 35207362, ICD-10 Code G31.9	Mapped OMOP ID: 444196, Code SNOMED:127310009
35207362	Degenerative disease of nervous system, unspecified	G31.9	444197	Intracranial hemorrhage following injury with brief loss of consciousness	SNOMED:127309004	Original OMOP ID: 35207362, ICD-10 Code G31.9	Mapped OMOP ID: 444197, Code SNOMED:127309004
35207362	Degenerative disease of nervous system, unspecified	G31.9	444198	Intracranial hemorrhage following injury with loss of consciousness	SNOMED:127308007	Original OMOP ID: 35207362, ICD-10 Code G31.9	Mapped OMOP ID: 444198, Code SNOMED:127308007
35207362	Degenerative disease of nervous system, unspecified	G31.9	444292	Cerebral depression in newborn	SNOMED:87227007	Original OMOP ID: 35207362, ICD-10 Code G31.9	Mapped OMOP ID: 444292, Code SNOMED:87227007
35207362	Degenerative disease of nervous system, unspecified	G31.9	444022	Tetraplegic cerebral palsy	SNOMED:48721008	Original OMOP ID: 35207362, ICD-10 Code G31.9	Mapped OMOP ID: 444022, Code SNOMED:48721008
35207362	Degenerative disease of nervous system, unspecified	G31.9	759831	Bilateral paralytic syndrome as late effect of stroke	SNOMED:106000000000000	Original OMOP ID: 35207362, ICD-10 Code G31.9	Mapped OMOP ID: 759831, Code SNOMED:106000000000000
35207362	Degenerative disease of nervous system, unspecified	G31.9	760964	Intractable hemiplegic migraine	SNOMED:124000000000000	Original OMOP ID: 35207362, ICD-10 Code G31.9	Mapped OMOP ID: 760964, Code SNOMED:124000000000000
35207362	Degenerative disease of nervous system, unspecified	G31.9	760965	Hemiplegic status migrainosus	SNOMED:124000000000000	Original OMOP ID: 35207362, ICD-10 Code G31.9	Mapped OMOP ID: 760965, Code SNOMED:124000000000000
35207362	Degenerative disease of nervous system, unspecified	G31.9	760966	Intractable hemiplegic status migrainosus	SNOMED:124000000000000	Original OMOP ID: 35207362, ICD-10 Code G31.9	Mapped OMOP ID: 760966, Code SNOMED:124000000000000
35207362	Degenerative disease of nervous system, unspecified	G31.9	760969	Status migrainosus with aura	SNOMED:124000000000000	Original OMOP ID: 35207362, ICD-10 Code G31.9	Mapped OMOP ID: 760969, Code SNOMED:124000000000000
35207362	Degenerative disease of nervous system, unspecified	G31.9	761783	Intractable juvenile myoclonic status epilepticus	SNOMED:16000000000000000	Original OMOP ID: 35207362, ICD-10 Code G31.9	Mapped OMOP ID: 761783, Code SNOMED:16000000000000000
35207362	Degenerative disease of nervous system, unspecified	G31.9	762067	Lesion of left femoral nerve	SNOMED:290000000000000	Original OMOP ID: 35207362, ICD-10 Code G31.9	Mapped OMOP ID: 762067, Code SNOMED:290000000000000
35207362	Degenerative disease of nervous system, unspecified	G31.9	440893	Injury of axillary nerve	SNOMED:47185005	Original OMOP ID: 35207362, ICD-10 Code G31.9	Mapped OMOP ID: 440893, Code SNOMED:47185005
35207362	Degenerative disease of nervous system, unspecified	G31.9	443930	Psychoactive substance-induced organic delusional disorder	SNOMED:32552001	Original OMOP ID: 35207362, ICD-10 Code G31.9	Mapped OMOP ID: 443930, Code SNOMED:32552001
35207362	Degenerative disease of nervous system, unspecified	G31.9	443864	Multi-infarct dementia with depression	SNOMED:14070001	Original OMOP ID: 35207362, ICD-10 Code G31.9	Mapped OMOP ID: 443864, Code SNOMED:14070001
35207362	Degenerative disease of nervous system, unspecified	G31.9	443599	Paralytic syndrome of nondominant side as late effect of stroke	SNOMED:430947007	Original OMOP ID: 35207362, ICD-10 Code G31.9	Mapped OMOP ID: 443599, Code SNOMED:430947007
35207362	Degenerative disease of nervous system, unspecified	G31.9	443605	Vascular dementia	SNOMED:429998004	Original OMOP ID: 35207362, ICD-10 Code G31.9	Mapped OMOP ID: 443605, Code SNOMED:429998004
35207362	Degenerative disease of nervous system, unspecified	G31.9	443606	Bilateral neural hearing loss	SNOMED:430977001	Original OMOP ID: 35207362, ICD-10 Code G31.9	Mapped OMOP ID: 443606, Code SNOMED:430977001
35207362	Degenerative disease of nervous system, unspecified	G31.9	443607	Acquired torsion dystonia	SNOMED:433493000	Original OMOP ID: 35207362, ICD-10 Code G31.9	Mapped OMOP ID: 443607, Code SNOMED:433493000
35207362	Degenerative disease of nervous system, unspecified	G31.9	443609	Paralytic syndrome of dominant side as late effect of stroke	SNOMED:430959006	Original OMOP ID: 35207362, ICD-10 Code G31.9	Mapped OMOP ID: 443609, Code SNOMED:430959006
35207362	Degenerative disease of nervous system, unspecified	G31.9	443616	Refractory migraine without aura	SNOMED:423279000	Original OMOP ID: 35207362, ICD-10 Code G31.9	Mapped OMOP ID: 443616, Code SNOMED:423279000
35207362	Degenerative disease of nervous system, unspecified	G31.9	443619	Refractory migraine variants	SNOMED:425365009	Original OMOP ID: 35207362, ICD-10 Code G31.9	Mapped OMOP ID: 443619, Code SNOMED:425365009
35207362	Degenerative disease of nervous system, unspecified	G31.9	443881	Encephalitis due to European subtype of tick-borne encephalitis virus	SNOMED:16901001	Original OMOP ID: 35207362, ICD-10 Code G31.9	Mapped OMOP ID: 443881, Code SNOMED:16901001
35207362	Degenerative disease of nervous system, unspecified	G31.9	443700	Eclampsia	SNOMED:15938005	Original OMOP ID: 35207362, ICD-10 Code G31.9	Mapped OMOP ID: 443700, Code SNOMED:15938005
35207362	Degenerative disease of nervous system, unspecified	G31.9	443735	Coma due to diabetes mellitus	SNOMED:420662003	Original OMOP ID: 35207362, ICD-10 Code G31.9	Mapped OMOP ID: 443735, Code SNOMED:420662003
35207362	Degenerative disease of nervous system, unspecified	G31.9	443746	Eosinophilic meningitis	SNOMED:25671008	Original OMOP ID: 35207362, ICD-10 Code G31.9	Mapped OMOP ID: 443746, Code SNOMED:25671008
35207362	Degenerative disease of nervous system, unspecified	G31.9	443752	Ventricular hemorrhage	SNOMED:23276006	Original OMOP ID: 35207362, ICD-10 Code G31.9	Mapped OMOP ID: 443752, Code SNOMED:23276006
35207362	Degenerative disease of nervous system, unspecified	G31.9	443776	Brachial radiculitis	SNOMED:27830001	Original OMOP ID: 35207362, ICD-10 Code G31.9	Mapped OMOP ID: 443776, Code SNOMED:27830001
35207362	Degenerative disease of nervous system, unspecified	G31.9	443790	Multi-infarct dementia with delusions	SNOMED:25772007	Original OMOP ID: 35207362, ICD-10 Code G31.9	Mapped OMOP ID: 443790, Code SNOMED:25772007
35207362	Degenerative disease of nervous system, unspecified	G31.9	443798	Brain stem contusion without open intracranial wound AND with loss of consciousness	SNOMED:29807001	Original OMOP ID: 35207362, ICD-10 Code G31.9	Mapped OMOP ID: 443798, Code SNOMED:29807001
35207362	Degenerative disease of nervous system, unspecified	G31.9	443802	Postvaccinal encephalomyelitis	SNOMED:31367003	Original OMOP ID: 35207362, ICD-10 Code G31.9	Mapped OMOP ID: 443802, Code SNOMED:31367003
35207362	Degenerative disease of nervous system, unspecified	G31.9	443730	Disorder of nervous system due to diabetes mellitus	SNOMED:422088007	Original OMOP ID: 35207362, ICD-10 Code G31.9	Mapped OMOP ID: 443730, Code SNOMED:422088007
35207362	Degenerative disease of nervous system, unspecified	G31.9	440890	Cervical sympathetic nerve injury	SNOMED:212239002	Original OMOP ID: 35207362, ICD-10 Code G31.9	Mapped OMOP ID: 440890, Code SNOMED:212239002
35207362	Degenerative disease of nervous system, unspecified	G31.9	440870	Subdural hemorrhage following injury with open intracranial wound, with no loss of consciousness	SNOMED:209958006	Original OMOP ID: 35207362, ICD-10 Code G31.9	Mapped OMOP ID: 440870, Code SNOMED:209958006
35207362	Degenerative disease of nervous system, unspecified	G31.9	440868	Cortex contusion without open intracranial wound AND with concussion	SNOMED:16319002	Original OMOP ID: 35207362, ICD-10 Code G31.9	Mapped OMOP ID: 440868, Code SNOMED:16319002
35207362	Degenerative disease of nervous system, unspecified	G31.9	437389	Closed fracture of C5-C7 level with central cord syndrome	SNOMED:78157002	Original OMOP ID: 35207362, ICD-10 Code G31.9	Mapped OMOP ID: 437389, Code SNOMED:78157002
35207362	Degenerative disease of nervous system, unspecified	G31.9	437496	Epidemic vertigo	SNOMED:186738001	Original OMOP ID: 35207362, ICD-10 Code G31.9	Mapped OMOP ID: 437496, Code SNOMED:186738001
35207362	Degenerative disease of nervous system, unspecified	G31.9	437536	Somatoform autonomic dysfunction - gastrointestinal tract	SNOMED:268650001	Original OMOP ID: 35207362, ICD-10 Code G31.9	Mapped OMOP ID: 437536, Code SNOMED:268650001
35207362	Degenerative disease of nervous system, unspecified	G31.9	437538	Haemophilus meningitis	SNOMED:192643004	Original OMOP ID: 35207362, ICD-10 Code G31.9	Mapped OMOP ID: 437538, Code SNOMED:192643004
35207362	Degenerative disease of nervous system, unspecified	G31.9	437543	Multiple cranial nerve palsy	SNOMED:78152008	Original OMOP ID: 35207362, ICD-10 Code G31.9	Mapped OMOP ID: 437543, Code SNOMED:78152008
35207362	Degenerative disease of nervous system, unspecified	G31.9	437547	Disorder of accessory nerve	SNOMED:84759007	Original OMOP ID: 35207362, ICD-10 Code G31.9	Mapped OMOP ID: 437547, Code SNOMED:84759007
35207362	Degenerative disease of nervous system, unspecified	G31.9	437578	Cerebrospinal fluid otorrhea	SNOMED:68382005	Original OMOP ID: 35207362, ICD-10 Code G31.9	Mapped OMOP ID: 437578, Code SNOMED:68382005
35207362	Degenerative disease of nervous system, unspecified	G31.9	437262	Common peroneal nerve lesion	SNOMED:399107008	Original OMOP ID: 35207362, ICD-10 Code G31.9	Mapped OMOP ID: 437262, Code SNOMED:399107008
35207362	Degenerative disease of nervous system, unspecified	G31.9	437772	Salmonella meningitis	SNOMED:77645007	Original OMOP ID: 35207362, ICD-10 Code G31.9	Mapped OMOP ID: 437772, Code SNOMED:77645007
35207362	Degenerative disease of nervous system, unspecified	G31.9	437841	Somatoform autonomic dysfunction - respiratory tract	SNOMED:191952007	Original OMOP ID: 35207362, ICD-10 Code G31.9	Mapped OMOP ID: 437841, Code SNOMED:191952007
35207362	Degenerative disease of nervous system, unspecified	G31.9	437876	Papilledema - optic disc edema due to raised intracranial pressure	SNOMED:423488006	Original OMOP ID: 35207362, ICD-10 Code G31.9	Mapped OMOP ID: 437876, Code SNOMED:423488006
35207362	Degenerative disease of nervous system, unspecified	G31.9	438086	Primary malignant neoplasm of parietal lobe	SNOMED:93946000	Original OMOP ID: 35207362, ICD-10 Code G31.9	Mapped OMOP ID: 438086, Code SNOMED:93946000
35207362	Degenerative disease of nervous system, unspecified	G31.9	438133	Bacterial meningitis due to Gram-negative bacteria	SNOMED:425887005	Original OMOP ID: 35207362, ICD-10 Code G31.9	Mapped OMOP ID: 438133, Code SNOMED:425887005
35207362	Degenerative disease of nervous system, unspecified	G31.9	438146	Nerve fiber bundle defect	SNOMED:87194000	Original OMOP ID: 35207362, ICD-10 Code G31.9	Mapped OMOP ID: 438146, Code SNOMED:87194000
35207362	Degenerative disease of nervous system, unspecified	G31.9	437763	Injury of hypoglossal nerve	SNOMED:78458000	Original OMOP ID: 35207362, ICD-10 Code G31.9	Mapped OMOP ID: 437763, Code SNOMED:78458000
35207362	Degenerative disease of nervous system, unspecified	G31.9	438244	Congenital hydrocephalus	SNOMED:47032000	Original OMOP ID: 35207362, ICD-10 Code G31.9	Mapped OMOP ID: 438244, Code SNOMED:47032000
35207362	Degenerative disease of nervous system, unspecified	G31.9	437251	Benign neoplasm of pituitary gland and craniopharyngeal duct	SNOMED:271479005	Original OMOP ID: 35207362, ICD-10 Code G31.9	Mapped OMOP ID: 437251, Code SNOMED:271479005
35207362	Degenerative disease of nervous system, unspecified	G31.9	437161	Injury of accessory nerve	SNOMED:90630009	Original OMOP ID: 35207362, ICD-10 Code G31.9	Mapped OMOP ID: 437161, Code SNOMED:90630009
35207362	Degenerative disease of nervous system, unspecified	G31.9	436091	Bacterial meningitis	SNOMED:95883001	Original OMOP ID: 35207362, ICD-10 Code G31.9	Mapped OMOP ID: 436091, Code SNOMED:95883001
35207362	Degenerative disease of nervous system, unspecified	G31.9	436101	Disorder of meninges	SNOMED:15758002	Original OMOP ID: 35207362, ICD-10 Code G31.9	Mapped OMOP ID: 436101, Code SNOMED:15758002
35207362	Degenerative disease of nervous system, unspecified	G31.9	436303	Injury of optic chiasm	SNOMED:69820004	Original OMOP ID: 35207362, ICD-10 Code G31.9	Mapped OMOP ID: 436303, Code SNOMED:69820004
35207362	Degenerative disease of nervous system, unspecified	G31.9	436336	Herpes zoster with nervous system complication	SNOMED:111861003	Original OMOP ID: 35207362, ICD-10 Code G31.9	Mapped OMOP ID: 436336, Code SNOMED:111861003
35207362	Degenerative disease of nervous system, unspecified	G31.9	436392	Carotid sinus syncope	SNOMED:51723007	Original OMOP ID: 35207362, ICD-10 Code G31.9	Mapped OMOP ID: 436392, Code SNOMED:51723007
35207362	Degenerative disease of nervous system, unspecified	G31.9	436430	Nontraumatic extradural hemorrhage	SNOMED:397809001	Original OMOP ID: 35207362, ICD-10 Code G31.9	Mapped OMOP ID: 436430, Code SNOMED:397809001
35207362	Degenerative disease of nervous system, unspecified	G31.9	437209	Echovirus meningitis	SNOMED:192667007	Original OMOP ID: 35207362, ICD-10 Code G31.9	Mapped OMOP ID: 437209, Code SNOMED:192667007
35207362	Degenerative disease of nervous system, unspecified	G31.9	436519	Perinatal intraventricular hemorrhage	SNOMED:70611002	Original OMOP ID: 35207362, ICD-10 Code G31.9	Mapped OMOP ID: 436519, Code SNOMED:70611002
35207362	Degenerative disease of nervous system, unspecified	G31.9	436684	Progressive bulbar palsy	SNOMED:54304004	Original OMOP ID: 35207362, ICD-10 Code G31.9	Mapped OMOP ID: 436684, Code SNOMED:54304004
35207362	Degenerative disease of nervous system, unspecified	G31.9	436702	Pseudopapilledema	SNOMED:57138009	Original OMOP ID: 35207362, ICD-10 Code G31.9	Mapped OMOP ID: 436702, Code SNOMED:57138009
35207362	Degenerative disease of nervous system, unspecified	G31.9	436806	Congenital anomaly of optic disc	SNOMED:60505005	Original OMOP ID: 35207362, ICD-10 Code G31.9	Mapped OMOP ID: 436806, Code SNOMED:60505005
35207362	Degenerative disease of nervous system, unspecified	G31.9	436903	Adenoviral meningitis	SNOMED:111850006	Original OMOP ID: 35207362, ICD-10 Code G31.9	Mapped OMOP ID: 436903, Code SNOMED:111850006
35207362	Degenerative disease of nervous system, unspecified	G31.9	436926	Primary malignant neoplasm of cerebral meninges	SNOMED:93747000	Original OMOP ID: 35207362, ICD-10 Code G31.9	Mapped OMOP ID: 436926, Code SNOMED:93747000
35207362	Degenerative disease of nervous system, unspecified	G31.9	436936	Benign neoplasm of cranial nerve	SNOMED:92071005	Original OMOP ID: 35207362, ICD-10 Code G31.9	Mapped OMOP ID: 436936, Code SNOMED:92071005
35207362	Degenerative disease of nervous system, unspecified	G31.9	437106	Intracranial hemorrhage following injury with prolonged loss of consciousness without return to pre-existing conscious level	SNOMED:127312001	Original OMOP ID: 35207362, ICD-10 Code G31.9	Mapped OMOP ID: 437106, Code SNOMED:127312001
35207362	Degenerative disease of nervous system, unspecified	G31.9	436526	Intracranial hemorrhage following injury with prolonged loss of consciousness AND return to pre-existing conscious level	SNOMED:127311008	Original OMOP ID: 35207362, ICD-10 Code G31.9	Mapped OMOP ID: 436526, Code SNOMED:127311008
35207362	Degenerative disease of nervous system, unspecified	G31.9	435960	Extradural hemorrhage following injury with open intracranial wound	SNOMED:65189006	Original OMOP ID: 35207362, ICD-10 Code G31.9	Mapped OMOP ID: 435960, Code SNOMED:65189006
35207362	Degenerative disease of nervous system, unspecified	G31.9	438270	Closed fracture of C5-C7 level with anterior cord syndrome	SNOMED:31235003	Original OMOP ID: 35207362, ICD-10 Code G31.9	Mapped OMOP ID: 438270, Code SNOMED:31235003
35207362	Degenerative disease of nervous system, unspecified	G31.9	438280	Brain injury with open intracranial wound AND no loss of consciousness	SNOMED:12912004	Original OMOP ID: 35207362, ICD-10 Code G31.9	Mapped OMOP ID: 438280, Code SNOMED:12912004
35207362	Degenerative disease of nervous system, unspecified	G31.9	439797	Chronic meningitis	SNOMED:21664006	Original OMOP ID: 35207362, ICD-10 Code G31.9	Mapped OMOP ID: 439797, Code SNOMED:21664006
35207362	Degenerative disease of nervous system, unspecified	G31.9	439807	Femoral neuropathy	SNOMED:25690000	Original OMOP ID: 35207362, ICD-10 Code G31.9	Mapped OMOP ID: 439807, Code SNOMED:25690000
35207362	Degenerative disease of nervous system, unspecified	G31.9	439842	Disorder of acoustic nerve	SNOMED:77949003	Original OMOP ID: 35207362, ICD-10 Code G31.9	Mapped OMOP ID: 439842, Code SNOMED:77949003
35207362	Degenerative disease of nervous system, unspecified	G31.9	439950	Intracranial hemorrhage following injury with open intracranial wound AND concussion	SNOMED:78879009	Original OMOP ID: 35207362, ICD-10 Code G31.9	Mapped OMOP ID: 439950, Code SNOMED:78879009
35207362	Degenerative disease of nervous system, unspecified	G31.9	439975	Injury at C1-C4 level with spinal cord injury AND without bone injury	SNOMED:24392008	Original OMOP ID: 35207362, ICD-10 Code G31.9	Mapped OMOP ID: 439975, Code SNOMED:24392008
35207362	Degenerative disease of nervous system, unspecified	G31.9	440244	Subarachnoid hemorrhage following injury with open intracranial wound AND loss of consciousness	SNOMED:75507000	Original OMOP ID: 35207362, ICD-10 Code G31.9	Mapped OMOP ID: 440244, Code SNOMED:75507000
35207362	Degenerative disease of nervous system, unspecified	G31.9	440323	Herpes zoster with meningitis	SNOMED:10491005	Original OMOP ID: 35207362, ICD-10 Code G31.9	Mapped OMOP ID: 440323, Code SNOMED:10491005
35207362	Degenerative disease of nervous system, unspecified	G31.9	439675	Hepatic coma due to acute hepatitis B with delta agent	SNOMED:186624004	Original OMOP ID: 35207362, ICD-10 Code G31.9	Mapped OMOP ID: 439675, Code SNOMED:186624004
35207362	Degenerative disease of nervous system, unspecified	G31.9	440385	Obstructive hydrocephalus	SNOMED:230746009	Original OMOP ID: 35207362, ICD-10 Code G31.9	Mapped OMOP ID: 440385, Code SNOMED:230746009
35207362	Degenerative disease of nervous system, unspecified	G31.9	440540	Open fracture of C1-C4 level with anterior cord syndrome	SNOMED:21978005	Original OMOP ID: 35207362, ICD-10 Code G31.9	Mapped OMOP ID: 440540, Code SNOMED:21978005
35207362	Degenerative disease of nervous system, unspecified	G31.9	440551	Brain injury with open intracranial wound AND loss of consciousness	SNOMED:13752003	Original OMOP ID: 35207362, ICD-10 Code G31.9	Mapped OMOP ID: 440551, Code SNOMED:13752003
35207362	Degenerative disease of nervous system, unspecified	G31.9	440676	Neoplasm of uncertain behavior of brain and spinal cord	SNOMED:189484008	Original OMOP ID: 35207362, ICD-10 Code G31.9	Mapped OMOP ID: 440676, Code SNOMED:189484008
35207362	Degenerative disease of nervous system, unspecified	G31.9	440699	Sarcoid meningitis	SNOMED:192673008	Original OMOP ID: 35207362, ICD-10 Code G31.9	Mapped OMOP ID: 440699, Code SNOMED:192673008
35207362	Degenerative disease of nervous system, unspecified	G31.9	440700	Communicating hydrocephalus	SNOMED:271569006	Original OMOP ID: 35207362, ICD-10 Code G31.9	Mapped OMOP ID: 440700, Code SNOMED:271569006
35207362	Degenerative disease of nervous system, unspecified	G31.9	440703	Trigeminal nerve disorder	SNOMED:64309007	Original OMOP ID: 35207362, ICD-10 Code G31.9	Mapped OMOP ID: 440703, Code SNOMED:64309007
35207362	Degenerative disease of nervous system, unspecified	G31.9	440858	Cortex contusion without open intracranial wound	SNOMED:32106001	Original OMOP ID: 35207362, ICD-10 Code G31.9	Mapped OMOP ID: 440858, Code SNOMED:32106001
35207362	Degenerative disease of nervous system, unspecified	G31.9	440390	Streptococcal meningitis	SNOMED:4510004	Original OMOP ID: 35207362, ICD-10 Code G31.9	Mapped OMOP ID: 440390, Code SNOMED:4510004
35207362	Degenerative disease of nervous system, unspecified	G31.9	438279	Extradural hemorrhage following injury with open intracranial wound AND loss of consciousness	SNOMED:111681000	Original OMOP ID: 35207362, ICD-10 Code G31.9	Mapped OMOP ID: 438279, Code SNOMED:111681000
35207362	Degenerative disease of nervous system, unspecified	G31.9	439672	Hepatic coma due to viral hepatitis C	SNOMED:186628001	Original OMOP ID: 35207362, ICD-10 Code G31.9	Mapped OMOP ID: 439672, Code SNOMED:186628001
35207362	Degenerative disease of nervous system, unspecified	G31.9	439654	Partial epilepsy with impairment of consciousness	SNOMED:192999003	Original OMOP ID: 35207362, ICD-10 Code G31.9	Mapped OMOP ID: 439654, Code SNOMED:192999003
35207362	Degenerative disease of nervous system, unspecified	G31.9	438338	Meningococcal meningitis	SNOMED:192644005	Original OMOP ID: 35207362, ICD-10 Code G31.9	Mapped OMOP ID: 438338, Code SNOMED:192644005
35207362	Degenerative disease of nervous system, unspecified	G31.9	438418	Non-pyogenic meningitis	SNOMED:192679007	Original OMOP ID: 35207362, ICD-10 Code G31.9	Mapped OMOP ID: 438418, Code SNOMED:192679007
35207362	Degenerative disease of nervous system, unspecified	G31.9	438476	Nephrogenic diabetes insipidus	SNOMED:111395007	Original OMOP ID: 35207362, ICD-10 Code G31.9	Mapped OMOP ID: 438476, Code SNOMED:111395007
35207362	Degenerative disease of nervous system, unspecified	G31.9	438580	Closed fracture of C5-C7 level with spinal cord injury	SNOMED:46995009	Original OMOP ID: 35207362, ICD-10 Code G31.9	Mapped OMOP ID: 438580, Code SNOMED:46995009
35207362	Degenerative disease of nervous system, unspecified	G31.9	438590	Brain injury with open intracranial wound	SNOMED:28188001	Original OMOP ID: 35207362, ICD-10 Code G31.9	Mapped OMOP ID: 438590, Code SNOMED:28188001
35207362	Degenerative disease of nervous system, unspecified	G31.9	438595	Subdural hemorrhage following injury without open intracranial wound AND with no loss of consciousness	SNOMED:40135004	Original OMOP ID: 35207362, ICD-10 Code G31.9	Mapped OMOP ID: 438595, Code SNOMED:40135004
35207362	Degenerative disease of nervous system, unspecified	G31.9	438881	Closed fracture of C1-C4 level with anterior cord syndrome	SNOMED:53868003	Original OMOP ID: 35207362, ICD-10 Code G31.9	Mapped OMOP ID: 438881, Code SNOMED:53868003
35207362	Degenerative disease of nervous system, unspecified	G31.9	439670	Acute secondary syphilitic meningitis	SNOMED:186863009	Original OMOP ID: 35207362, ICD-10 Code G31.9	Mapped OMOP ID: 439670, Code SNOMED:186863009
35207362	Degenerative disease of nervous system, unspecified	G31.9	438905	Late effect of spinal cord injury	SNOMED:81642009	Original OMOP ID: 35207362, ICD-10 Code G31.9	Mapped OMOP ID: 438905, Code SNOMED:81642009
35207362	Degenerative disease of nervous system, unspecified	G31.9	438997	Neoplasm of uncertain behavior of meninges	SNOMED:109914007	Original OMOP ID: 35207362, ICD-10 Code G31.9	Mapped OMOP ID: 438997, Code SNOMED:109914007
35207362	Degenerative disease of nervous system, unspecified	G31.9	439040	Subdural hemorrhage	SNOMED:35486000	Original OMOP ID: 35207362, ICD-10 Code G31.9	Mapped OMOP ID: 439040, Code SNOMED:35486000
35207362	Degenerative disease of nervous system, unspecified	G31.9	439194	Subdural hemorrhage following injury with open intracranial wound AND loss of consciousness	SNOMED:45659008	Original OMOP ID: 35207362, ICD-10 Code G31.9	Mapped OMOP ID: 439194, Code SNOMED:45659008
35207362	Degenerative disease of nervous system, unspecified	G31.9	439211	Injury of musculocutaneous nerve	SNOMED:7680008	Original OMOP ID: 35207362, ICD-10 Code G31.9	Mapped OMOP ID: 439211, Code SNOMED:7680008
35207362	Degenerative disease of nervous system, unspecified	G31.9	439277	Alcohol withdrawal hallucinosis	SNOMED:191476005	Original OMOP ID: 35207362, ICD-10 Code G31.9	Mapped OMOP ID: 439277, Code SNOMED:191476005
35207362	Degenerative disease of nervous system, unspecified	G31.9	439278	Convergence insufficiency	SNOMED:194131002	Original OMOP ID: 35207362, ICD-10 Code G31.9	Mapped OMOP ID: 439278, Code SNOMED:194131002
35207362	Degenerative disease of nervous system, unspecified	G31.9	439382	Disorder of hypothalamus	SNOMED:399100005	Original OMOP ID: 35207362, ICD-10 Code G31.9	Mapped OMOP ID: 439382, Code SNOMED:399100005
35207362	Degenerative disease of nervous system, unspecified	G31.9	438961	Herpes zoster iridocyclitis	SNOMED:10698009	Original OMOP ID: 35207362, ICD-10 Code G31.9	Mapped OMOP ID: 438961, Code SNOMED:10698009
35207362	Degenerative disease of nervous system, unspecified	G31.9	762069	Lesion of right femoral nerve	SNOMED:290000000000000	Original OMOP ID: 35207362, ICD-10 Code G31.9	Mapped OMOP ID: 762069, Code SNOMED:290000000000000
35207362	Degenerative disease of nervous system, unspecified	G31.9	378145	Chronic cluster headache	SNOMED:230473009	Original OMOP ID: 35207362, ICD-10 Code G31.9	Mapped OMOP ID: 378145, Code SNOMED:230473009
35207362	Degenerative disease of nervous system, unspecified	G31.9	378143	Encephalitis	SNOMED:45170000	Original OMOP ID: 35207362, ICD-10 Code G31.9	Mapped OMOP ID: 378143, Code SNOMED:45170000
35207362	Degenerative disease of nervous system, unspecified	G31.9	201756	Lumbar cord injury without spinal bone injury	SNOMED:212183002	Original OMOP ID: 35207362, ICD-10 Code G31.9	Mapped OMOP ID: 201756, Code SNOMED:212183002
35207362	Degenerative disease of nervous system, unspecified	G31.9	253482	Cortical blindness	SNOMED:68574006	Original OMOP ID: 35207362, ICD-10 Code G31.9	Mapped OMOP ID: 253482, Code SNOMED:68574006
35207362	Degenerative disease of nervous system, unspecified	G31.9	253670	Traumatic injury of visual pathways	SNOMED:80499003	Original OMOP ID: 35207362, ICD-10 Code G31.9	Mapped OMOP ID: 253670, Code SNOMED:80499003
35207362	Degenerative disease of nervous system, unspecified	G31.9	255711	Optic nerve and pathway injury	SNOMED:212141007	Original OMOP ID: 35207362, ICD-10 Code G31.9	Mapped OMOP ID: 255711, Code SNOMED:212141007
35207362	Degenerative disease of nervous system, unspecified	G31.9	257293	Disorder of visual pathways	SNOMED:54767005	Original OMOP ID: 35207362, ICD-10 Code G31.9	Mapped OMOP ID: 257293, Code SNOMED:54767005
35207362	Degenerative disease of nervous system, unspecified	G31.9	259827	Disorder of visual pathways associated with neoplasm	SNOMED:75885003	Original OMOP ID: 35207362, ICD-10 Code G31.9	Mapped OMOP ID: 259827, Code SNOMED:75885003
35207362	Degenerative disease of nervous system, unspecified	G31.9	260841	Perinatal subarachnoid hemorrhage	SNOMED:21202004	Original OMOP ID: 35207362, ICD-10 Code G31.9	Mapped OMOP ID: 260841, Code SNOMED:21202004
35207362	Degenerative disease of nervous system, unspecified	G31.9	312462	Closed fracture of T7-T12 level with anterior cord syndrome	SNOMED:13194006	Original OMOP ID: 35207362, ICD-10 Code G31.9	Mapped OMOP ID: 312462, Code SNOMED:13194006
35207362	Degenerative disease of nervous system, unspecified	G31.9	312902	Benign intracranial hypertension	SNOMED:68267002	Original OMOP ID: 35207362, ICD-10 Code G31.9	Mapped OMOP ID: 312902, Code SNOMED:68267002
35207362	Degenerative disease of nervous system, unspecified	G31.9	312938	Hypertensive encephalopathy	SNOMED:50490005	Original OMOP ID: 35207362, ICD-10 Code G31.9	Mapped OMOP ID: 312938, Code SNOMED:50490005
35207362	Degenerative disease of nervous system, unspecified	G31.9	313608	Closed fracture of T7-T12 level with spinal cord injury	SNOMED:72513001	Original OMOP ID: 35207362, ICD-10 Code G31.9	Mapped OMOP ID: 313608, Code SNOMED:72513001
35207362	Degenerative disease of nervous system, unspecified	G31.9	319793	Congenital central hypoventilation	SNOMED:399040002	Original OMOP ID: 35207362, ICD-10 Code G31.9	Mapped OMOP ID: 319793, Code SNOMED:399040002
35207362	Degenerative disease of nervous system, unspecified	G31.9	372243	Late congenital neurosyphilis	SNOMED:266126006	Original OMOP ID: 35207362, ICD-10 Code G31.9	Mapped OMOP ID: 372243, Code SNOMED:266126006
35207362	Degenerative disease of nervous system, unspecified	G31.9	372309	Mononeuritis	SNOMED:32595002	Original OMOP ID: 35207362, ICD-10 Code G31.9	Mapped OMOP ID: 372309, Code SNOMED:32595002
35207362	Degenerative disease of nervous system, unspecified	G31.9	201531	Hyperosmolar coma due to type 1 diabetes mellitus	SNOMED:190330002	Original OMOP ID: 35207362, ICD-10 Code G31.9	Mapped OMOP ID: 201531, Code SNOMED:190330002
35207362	Degenerative disease of nervous system, unspecified	G31.9	201530	Hyperosmolar coma due to type 2 diabetes mellitus	SNOMED:190331003	Original OMOP ID: 35207362, ICD-10 Code G31.9	Mapped OMOP ID: 201530, Code SNOMED:190331003
35207362	Degenerative disease of nervous system, unspecified	G31.9	200611	Injury of superficial nerves of head AND/OR neck	SNOMED:23119003	Original OMOP ID: 35207362, ICD-10 Code G31.9	Mapped OMOP ID: 200611, Code SNOMED:23119003
35207362	Degenerative disease of nervous system, unspecified	G31.9	200200	Lumbar spina bifida with hydrocephalus	SNOMED:203936004	Original OMOP ID: 35207362, ICD-10 Code G31.9	Mapped OMOP ID: 200200, Code SNOMED:203936004
35207362	Degenerative disease of nervous system, unspecified	G31.9	194180	Open fracture of lumbar vertebra with spinal cord injury	SNOMED:48956000	Original OMOP ID: 35207362, ICD-10 Code G31.9	Mapped OMOP ID: 194180, Code SNOMED:48956000
35207362	Degenerative disease of nervous system, unspecified	G31.9	194856	Hepatic coma due to viral hepatitis A	SNOMED:16060001	Original OMOP ID: 35207362, ICD-10 Code G31.9	Mapped OMOP ID: 194856, Code SNOMED:16060001
35207362	Degenerative disease of nervous system, unspecified	G31.9	194913	Idiopathic peripheral autonomic neuropathy	SNOMED:86489003	Original OMOP ID: 35207362, ICD-10 Code G31.9	Mapped OMOP ID: 194913, Code SNOMED:86489003
35207362	Degenerative disease of nervous system, unspecified	G31.9	195240	Monoplegia of lower limb	SNOMED:80420005	Original OMOP ID: 35207362, ICD-10 Code G31.9	Mapped OMOP ID: 195240, Code SNOMED:80420005
35207362	Degenerative disease of nervous system, unspecified	G31.9	195259	Meralgia paresthetica	SNOMED:85007004	Original OMOP ID: 35207362, ICD-10 Code G31.9	Mapped OMOP ID: 195259, Code SNOMED:85007004
35207362	Degenerative disease of nervous system, unspecified	G31.9	195948	Closed fracture of lumbar vertebra with spinal cord injury	SNOMED:49747005	Original OMOP ID: 35207362, ICD-10 Code G31.9	Mapped OMOP ID: 195948, Code SNOMED:49747005
35207362	Degenerative disease of nervous system, unspecified	G31.9	196029	Hepatic coma due to viral hepatitis	SNOMED:40946000	Original OMOP ID: 35207362, ICD-10 Code G31.9	Mapped OMOP ID: 196029, Code SNOMED:40946000
35207362	Degenerative disease of nervous system, unspecified	G31.9	372409	Sciatica	SNOMED:23056005	Original OMOP ID: 35207362, ICD-10 Code G31.9	Mapped OMOP ID: 372409, Code SNOMED:23056005
35207362	Degenerative disease of nervous system, unspecified	G31.9	196307	Injury of lumbosacral plexus	SNOMED:79705001	Original OMOP ID: 35207362, ICD-10 Code G31.9	Mapped OMOP ID: 196307, Code SNOMED:79705001
35207362	Degenerative disease of nervous system, unspecified	G31.9	197089	Peripheral nerve injury due to birth trauma	SNOMED:206235003	Original OMOP ID: 35207362, ICD-10 Code G31.9	Mapped OMOP ID: 197089, Code SNOMED:206235003
35207362	Degenerative disease of nervous system, unspecified	G31.9	197303	Monoplegia of dominant lower limb as a late effect of cerebrovascular accident	SNOMED:425642008	Original OMOP ID: 35207362, ICD-10 Code G31.9	Mapped OMOP ID: 197303, Code SNOMED:425642008
35207362	Degenerative disease of nervous system, unspecified	G31.9	197608	Peripheral neuritis in pregnancy	SNOMED:17787002	Original OMOP ID: 35207362, ICD-10 Code G31.9	Mapped OMOP ID: 197608, Code SNOMED:17787002
35207362	Degenerative disease of nervous system, unspecified	G31.9	197852	Lumbosacral plexus lesion	SNOMED:4062006	Original OMOP ID: 35207362, ICD-10 Code G31.9	Mapped OMOP ID: 197852, Code SNOMED:4062006
35207362	Degenerative disease of nervous system, unspecified	G31.9	199086	Peripheral neuritis in pregnancy - not delivered	SNOMED:199095005	Original OMOP ID: 35207362, ICD-10 Code G31.9	Mapped OMOP ID: 199086, Code SNOMED:199095005
35207362	Degenerative disease of nervous system, unspecified	G31.9	200031	Hepatic coma due to viral hepatitis B	SNOMED:26206000	Original OMOP ID: 35207362, ICD-10 Code G31.9	Mapped OMOP ID: 200031, Code SNOMED:26206000
35207362	Degenerative disease of nervous system, unspecified	G31.9	197042	Peripheral neuritis in pregnancy - delivered	SNOMED:199093003	Original OMOP ID: 35207362, ICD-10 Code G31.9	Mapped OMOP ID: 197042, Code SNOMED:199093003
35207362	Degenerative disease of nervous system, unspecified	G31.9	372435	Periventricular leukomalacia	SNOMED:230769007	Original OMOP ID: 35207362, ICD-10 Code G31.9	Mapped OMOP ID: 372435, Code SNOMED:230769007
35207362	Degenerative disease of nervous system, unspecified	G31.9	372444	Coma in the newborn	SNOMED:90224001	Original OMOP ID: 35207362, ICD-10 Code G31.9	Mapped OMOP ID: 372444, Code SNOMED:90224001
35207362	Degenerative disease of nervous system, unspecified	G31.9	372547	Viral encephalitis	SNOMED:34476008	Original OMOP ID: 35207362, ICD-10 Code G31.9	Mapped OMOP ID: 372547, Code SNOMED:34476008
35207362	Degenerative disease of nervous system, unspecified	G31.9	372930	Rheumatic chorea without heart involvement	SNOMED:123950001	Original OMOP ID: 35207362, ICD-10 Code G31.9	Mapped OMOP ID: 372930, Code SNOMED:123950001
35207362	Degenerative disease of nervous system, unspecified	G31.9	373056	Brain injury without open intracranial wound AND with concussion	SNOMED:33332005	Original OMOP ID: 35207362, ICD-10 Code G31.9	Mapped OMOP ID: 373056, Code SNOMED:33332005
35207362	Degenerative disease of nervous system, unspecified	G31.9	373082	Injury of trochlear nerve	SNOMED:304838007	Original OMOP ID: 35207362, ICD-10 Code G31.9	Mapped OMOP ID: 373082, Code SNOMED:304838007
35207362	Degenerative disease of nervous system, unspecified	G31.9	373087	Central nervous system complication	SNOMED:87536007	Original OMOP ID: 35207362, ICD-10 Code G31.9	Mapped OMOP ID: 373087, Code SNOMED:87536007
35207362	Degenerative disease of nervous system, unspecified	G31.9	373101	Injury of ulnar nerve	SNOMED:62745008	Original OMOP ID: 35207362, ICD-10 Code G31.9	Mapped OMOP ID: 373101, Code SNOMED:62745008
35207362	Degenerative disease of nervous system, unspecified	G31.9	373152	Primary central nervous system lymphoma	SNOMED:307649006	Original OMOP ID: 35207362, ICD-10 Code G31.9	Mapped OMOP ID: 373152, Code SNOMED:307649006
35207362	Degenerative disease of nervous system, unspecified	G31.9	373172	Drug-induced amnestic syndrome	SNOMED:191494004	Original OMOP ID: 35207362, ICD-10 Code G31.9	Mapped OMOP ID: 373172, Code SNOMED:191494004
35207362	Degenerative disease of nervous system, unspecified	G31.9	373182	Amyotrophic lateral sclerosis	SNOMED:86044005	Original OMOP ID: 35207362, ICD-10 Code G31.9	Mapped OMOP ID: 373182, Code SNOMED:86044005
35207362	Degenerative disease of nervous system, unspecified	G31.9	373189	Encephalomyelitis	SNOMED:62950007	Original OMOP ID: 35207362, ICD-10 Code G31.9	Mapped OMOP ID: 373189, Code SNOMED:62950007
35207362	Degenerative disease of nervous system, unspecified	G31.9	373190	Pseudobulbar palsy	SNOMED:7379000	Original OMOP ID: 35207362, ICD-10 Code G31.9	Mapped OMOP ID: 373190, Code SNOMED:7379000
35207362	Degenerative disease of nervous system, unspecified	G31.9	373199	Anomaly of divergence	SNOMED:58244001	Original OMOP ID: 35207362, ICD-10 Code G31.9	Mapped OMOP ID: 373199, Code SNOMED:58244001
35207362	Degenerative disease of nervous system, unspecified	G31.9	373213	Deficiency of saccadic eye movements	SNOMED:90310002	Original OMOP ID: 35207362, ICD-10 Code G31.9	Mapped OMOP ID: 373213, Code SNOMED:90310002
35207362	Degenerative disease of nervous system, unspecified	G31.9	373175	Organic hallucinosis	SNOMED:45912004	Original OMOP ID: 35207362, ICD-10 Code G31.9	Mapped OMOP ID: 373175, Code SNOMED:45912004
35207362	Degenerative disease of nervous system, unspecified	G31.9	194149	Hirschsprung's disease	SNOMED:204739008	Original OMOP ID: 35207362, ICD-10 Code G31.9	Mapped OMOP ID: 194149, Code SNOMED:204739008
35207362	Degenerative disease of nervous system, unspecified	G31.9	372900	Drug-induced dystonia	SNOMED:230315008	Original OMOP ID: 35207362, ICD-10 Code G31.9	Mapped OMOP ID: 372900, Code SNOMED:230315008
35207362	Degenerative disease of nervous system, unspecified	G31.9	372892	Metabolic encephalopathy	SNOMED:50122000	Original OMOP ID: 35207362, ICD-10 Code G31.9	Mapped OMOP ID: 372892, Code SNOMED:50122000
35207362	Degenerative disease of nervous system, unspecified	G31.9	372599	Severe mixed bipolar I disorder without psychotic features	SNOMED:46229002	Original OMOP ID: 35207362, ICD-10 Code G31.9	Mapped OMOP ID: 372599, Code SNOMED:46229002
35207362	Degenerative disease of nervous system, unspecified	G31.9	372604	Movement disorder	SNOMED:60342002	Original OMOP ID: 35207362, ICD-10 Code G31.9	Mapped OMOP ID: 372604, Code SNOMED:60342002
35207362	Degenerative disease of nervous system, unspecified	G31.9	372605	Spinal muscular atrophy	SNOMED:5262007	Original OMOP ID: 35207362, ICD-10 Code G31.9	Mapped OMOP ID: 372605, Code SNOMED:5262007
35207362	Degenerative disease of nervous system, unspecified	G31.9	372607	Alcohol hallucinosis	SNOMED:7052005	Original OMOP ID: 35207362, ICD-10 Code G31.9	Mapped OMOP ID: 372607, Code SNOMED:7052005
35207362	Degenerative disease of nervous system, unspecified	G31.9	372608	Amnestic disorder	SNOMED:3298001	Original OMOP ID: 35207362, ICD-10 Code G31.9	Mapped OMOP ID: 372608, Code SNOMED:3298001
35207362	Degenerative disease of nervous system, unspecified	G31.9	372610	Postconcussion syndrome	SNOMED:40425004	Original OMOP ID: 35207362, ICD-10 Code G31.9	Mapped OMOP ID: 372610, Code SNOMED:40425004
35207362	Degenerative disease of nervous system, unspecified	G31.9	372613	Flaccid hemiplegia	SNOMED:80935004	Original OMOP ID: 35207362, ICD-10 Code G31.9	Mapped OMOP ID: 372613, Code SNOMED:80935004
35207362	Degenerative disease of nervous system, unspecified	G31.9	372894	Central serous chorioretinopathy	SNOMED:312956001	Original OMOP ID: 35207362, ICD-10 Code G31.9	Mapped OMOP ID: 372894, Code SNOMED:312956001
35207362	Degenerative disease of nervous system, unspecified	G31.9	372616	Werdnig-Hoffmann disease	SNOMED:64383006	Original OMOP ID: 35207362, ICD-10 Code G31.9	Mapped OMOP ID: 372616, Code SNOMED:64383006
35207362	Degenerative disease of nervous system, unspecified	G31.9	372654	Paralytic syndrome as late effect of stroke	SNOMED:425882004	Original OMOP ID: 35207362, ICD-10 Code G31.9	Mapped OMOP ID: 372654, Code SNOMED:425882004
35207362	Degenerative disease of nervous system, unspecified	G31.9	372727	Craniorachischisis	SNOMED:32219008	Original OMOP ID: 35207362, ICD-10 Code G31.9	Mapped OMOP ID: 372727, Code SNOMED:32219008
35207362	Degenerative disease of nervous system, unspecified	G31.9	372828	Herpes zoster ophthalmicus	SNOMED:87513003	Original OMOP ID: 35207362, ICD-10 Code G31.9	Mapped OMOP ID: 372828, Code SNOMED:87513003
35207362	Degenerative disease of nervous system, unspecified	G31.9	372880	Diplegia of upper limbs	SNOMED:54099005	Original OMOP ID: 35207362, ICD-10 Code G31.9	Mapped OMOP ID: 372880, Code SNOMED:54099005
35207362	Degenerative disease of nervous system, unspecified	G31.9	372886	Refractory migraine with aura	SNOMED:423683008	Original OMOP ID: 35207362, ICD-10 Code G31.9	Mapped OMOP ID: 372886, Code SNOMED:423683008
35207362	Degenerative disease of nervous system, unspecified	G31.9	372887	Disorder of brain	SNOMED:81308009	Original OMOP ID: 35207362, ICD-10 Code G31.9	Mapped OMOP ID: 372887, Code SNOMED:81308009
35207362	Degenerative disease of nervous system, unspecified	G31.9	372888	Sciatic nerve lesion	SNOMED:367137004	Original OMOP ID: 35207362, ICD-10 Code G31.9	Mapped OMOP ID: 372888, Code SNOMED:367137004
35207362	Degenerative disease of nervous system, unspecified	G31.9	372639	Dissociated nystagmus	SNOMED:9520006	Original OMOP ID: 35207362, ICD-10 Code G31.9	Mapped OMOP ID: 372639, Code SNOMED:9520006
35207362	Degenerative disease of nervous system, unspecified	G31.9	193186	Cauda equina syndrome with neurogenic bladder	SNOMED:12454008	Original OMOP ID: 35207362, ICD-10 Code G31.9	Mapped OMOP ID: 193186, Code SNOMED:12454008
35207362	Degenerative disease of nervous system, unspecified	G31.9	193079	Injury of nerve of trunk	SNOMED:63942007	Original OMOP ID: 35207362, ICD-10 Code G31.9	Mapped OMOP ID: 193079, Code SNOMED:63942007
35207362	Degenerative disease of nervous system, unspecified	G31.9	77387	Closed fracture of vertebral column with spinal cord injury	SNOMED:22973003	Original OMOP ID: 35207362, ICD-10 Code G31.9	Mapped OMOP ID: 77387, Code SNOMED:22973003
35207362	Degenerative disease of nervous system, unspecified	G31.9	78647	Peroneal nerve injury	SNOMED:212317001	Original OMOP ID: 35207362, ICD-10 Code G31.9	Mapped OMOP ID: 78647, Code SNOMED:212317001
35207362	Degenerative disease of nervous system, unspecified	G31.9	78832	Intervertebral disc disorder with myelopathy	SNOMED:44983007	Original OMOP ID: 35207362, ICD-10 Code G31.9	Mapped OMOP ID: 78832, Code SNOMED:44983007
35207362	Degenerative disease of nervous system, unspecified	G31.9	78937	Injury of dorsal nerve roots	SNOMED:371562001	Original OMOP ID: 35207362, ICD-10 Code G31.9	Mapped OMOP ID: 78937, Code SNOMED:371562001
35207362	Degenerative disease of nervous system, unspecified	G31.9	79212	Injury of tibial nerve	SNOMED:81884004	Original OMOP ID: 35207362, ICD-10 Code G31.9	Mapped OMOP ID: 79212, Code SNOMED:81884004
35207362	Degenerative disease of nervous system, unspecified	G31.9	80860	Open fracture of vertebral column with spinal cord injury	SNOMED:10575009	Original OMOP ID: 35207362, ICD-10 Code G31.9	Mapped OMOP ID: 80860, Code SNOMED:10575009
35207362	Degenerative disease of nervous system, unspecified	G31.9	76685	Myasthenia gravis	SNOMED:91637004	Original OMOP ID: 35207362, ICD-10 Code G31.9	Mapped OMOP ID: 76685, Code SNOMED:91637004
35207362	Degenerative disease of nervous system, unspecified	G31.9	81195	Injury of sacral nerve roots	SNOMED:87900003	Original OMOP ID: 35207362, ICD-10 Code G31.9	Mapped OMOP ID: 81195, Code SNOMED:87900003
35207362	Degenerative disease of nervous system, unspecified	G31.9	132277	Neoplasm of uncertain behavior of endocrine glands and nervous system	SNOMED:269496008	Original OMOP ID: 35207362, ICD-10 Code G31.9	Mapped OMOP ID: 132277, Code SNOMED:269496008
35207362	Degenerative disease of nervous system, unspecified	G31.9	132617	Diplegic cerebral palsy	SNOMED:58193001	Original OMOP ID: 35207362, ICD-10 Code G31.9	Mapped OMOP ID: 132617, Code SNOMED:58193001
35207362	Degenerative disease of nervous system, unspecified	G31.9	133013	Congenital anomaly of spinal cord	SNOMED:81042008	Original OMOP ID: 35207362, ICD-10 Code G31.9	Mapped OMOP ID: 133013, Code SNOMED:81042008
35207362	Degenerative disease of nervous system, unspecified	G31.9	133024	Tetanus neonatorum	SNOMED:43424001	Original OMOP ID: 35207362, ICD-10 Code G31.9	Mapped OMOP ID: 133024, Code SNOMED:43424001
35207362	Degenerative disease of nervous system, unspecified	G31.9	133646	Injury of digital nerve	SNOMED:4412009	Original OMOP ID: 35207362, ICD-10 Code G31.9	Mapped OMOP ID: 133646, Code SNOMED:4412009
35207362	Degenerative disease of nervous system, unspecified	G31.9	133816	Eclampsia - delivered	SNOMED:198990007	Original OMOP ID: 35207362, ICD-10 Code G31.9	Mapped OMOP ID: 133816, Code SNOMED:198990007
35207362	Degenerative disease of nervous system, unspecified	G31.9	134031	Hemiplegic cerebral palsy	SNOMED:43486001	Original OMOP ID: 35207362, ICD-10 Code G31.9	Mapped OMOP ID: 134031, Code SNOMED:43486001
35207362	Degenerative disease of nervous system, unspecified	G31.9	81400	Neonatal myasthenia gravis	SNOMED:82178003	Original OMOP ID: 35207362, ICD-10 Code G31.9	Mapped OMOP ID: 81400, Code SNOMED:82178003
35207362	Degenerative disease of nervous system, unspecified	G31.9	134295	Primary malignant neoplasm of spinal meninges	SNOMED:94069006	Original OMOP ID: 35207362, ICD-10 Code G31.9	Mapped OMOP ID: 134295, Code SNOMED:94069006
35207362	Degenerative disease of nervous system, unspecified	G31.9	76396	Toxic neuromuscular junction disorder	SNOMED:17940001	Original OMOP ID: 35207362, ICD-10 Code G31.9	Mapped OMOP ID: 76396, Code SNOMED:17940001
35207362	Degenerative disease of nervous system, unspecified	G31.9	75949	Closed fracture of sacrum AND/OR coccyx with cauda equina injury	SNOMED:123534001	Original OMOP ID: 35207362, ICD-10 Code G31.9	Mapped OMOP ID: 75949, Code SNOMED:123534001
35207362	Degenerative disease of nervous system, unspecified	G31.9	22871	Neoplasm of uncertain behavior of pineal gland	SNOMED:95002008	Original OMOP ID: 35207362, ICD-10 Code G31.9	Mapped OMOP ID: 22871, Code SNOMED:95002008
35207362	Degenerative disease of nervous system, unspecified	G31.9	23164	Disorder of anterior pituitary	SNOMED:51742006	Original OMOP ID: 35207362, ICD-10 Code G31.9	Mapped OMOP ID: 23164, Code SNOMED:51742006
35207362	Degenerative disease of nervous system, unspecified	G31.9	23986	Disorder of pituitary gland	SNOMED:399244003	Original OMOP ID: 35207362, ICD-10 Code G31.9	Mapped OMOP ID: 23986, Code SNOMED:399244003
35207362	Degenerative disease of nervous system, unspecified	G31.9	24296	Primary malignant neoplasm of pituitary gland	SNOMED:93964007	Original OMOP ID: 35207362, ICD-10 Code G31.9	Mapped OMOP ID: 24296, Code SNOMED:93964007
35207362	Degenerative disease of nervous system, unspecified	G31.9	25211	Iatrogenic pituitary disorder	SNOMED:86842008	Original OMOP ID: 35207362, ICD-10 Code G31.9	Mapped OMOP ID: 25211, Code SNOMED:86842008
35207362	Degenerative disease of nervous system, unspecified	G31.9	25780	Pituitary dwarfism	SNOMED:367460001	Original OMOP ID: 35207362, ICD-10 Code G31.9	Mapped OMOP ID: 25780, Code SNOMED:367460001
35207362	Degenerative disease of nervous system, unspecified	G31.9	26361	Primary malignant neoplasm of pineal gland	SNOMED:93962006	Original OMOP ID: 35207362, ICD-10 Code G31.9	Mapped OMOP ID: 26361, Code SNOMED:93962006
35207362	Degenerative disease of nervous system, unspecified	G31.9	75996	Sacral spinal cord injury without bone injury	SNOMED:4260009	Original OMOP ID: 35207362, ICD-10 Code G31.9	Mapped OMOP ID: 75996, Code SNOMED:4260009
35207362	Degenerative disease of nervous system, unspecified	G31.9	26378	Hyperpituitarism	SNOMED:10649000	Original OMOP ID: 35207362, ICD-10 Code G31.9	Mapped OMOP ID: 26378, Code SNOMED:10649000
35207362	Degenerative disease of nervous system, unspecified	G31.9	28115	Benign neoplasm of pineal gland	SNOMED:92294001	Original OMOP ID: 35207362, ICD-10 Code G31.9	Mapped OMOP ID: 28115, Code SNOMED:92294001
35207362	Degenerative disease of nervous system, unspecified	G31.9	28385	Disorder of posterior pituitary	SNOMED:72442006	Original OMOP ID: 35207362, ICD-10 Code G31.9	Mapped OMOP ID: 28385, Code SNOMED:72442006
35207362	Degenerative disease of nervous system, unspecified	G31.9	28403	Gigantism and acromegaly	SNOMED:267386008	Original OMOP ID: 35207362, ICD-10 Code G31.9	Mapped OMOP ID: 28403, Code SNOMED:267386008
35207362	Degenerative disease of nervous system, unspecified	G31.9	30365	Panhypopituitarism	SNOMED:32390006	Original OMOP ID: 35207362, ICD-10 Code G31.9	Mapped OMOP ID: 30365, Code SNOMED:32390006
35207362	Degenerative disease of nervous system, unspecified	G31.9	30968	Diabetes insipidus	SNOMED:15771004	Original OMOP ID: 35207362, ICD-10 Code G31.9	Mapped OMOP ID: 30968, Code SNOMED:15771004
35207362	Degenerative disease of nervous system, unspecified	G31.9	74179	Open fracture of T7-T12 level with spinal cord injury	SNOMED:3446000	Original OMOP ID: 35207362, ICD-10 Code G31.9	Mapped OMOP ID: 74179, Code SNOMED:3446000
35207362	Degenerative disease of nervous system, unspecified	G31.9	74635	Lumbosacral radiculopathy	SNOMED:2415007	Original OMOP ID: 35207362, ICD-10 Code G31.9	Mapped OMOP ID: 74635, Code SNOMED:2415007
35207362	Degenerative disease of nervous system, unspecified	G31.9	27835	Neoplasm of uncertain behavior of pituitary gland	SNOMED:95004009	Original OMOP ID: 35207362, ICD-10 Code G31.9	Mapped OMOP ID: 27835, Code SNOMED:95004009
35207362	Degenerative disease of nervous system, unspecified	G31.9	373408	Subacute sclerosing panencephalitis	SNOMED:192685000	Original OMOP ID: 35207362, ICD-10 Code G31.9	Mapped OMOP ID: 373408, Code SNOMED:192685000
35207362	Degenerative disease of nervous system, unspecified	G31.9	134330	Idiopathic transverse myelitis	SNOMED:425756000	Original OMOP ID: 35207362, ICD-10 Code G31.9	Mapped OMOP ID: 134330, Code SNOMED:425756000
35207362	Degenerative disease of nervous system, unspecified	G31.9	135122	Multiple spinal cord injuries without spinal bone injury	SNOMED:46549005	Original OMOP ID: 35207362, ICD-10 Code G31.9	Mapped OMOP ID: 135122, Code SNOMED:46549005
35207362	Degenerative disease of nervous system, unspecified	G31.9	139110	Intervertebral disc disorder of thoracic region with myelopathy	SNOMED:41022003	Original OMOP ID: 35207362, ICD-10 Code G31.9	Mapped OMOP ID: 139110, Code SNOMED:41022003
35207362	Degenerative disease of nervous system, unspecified	G31.9	139722	Tuberculoma of spinal cord	SNOMED:416903004	Original OMOP ID: 35207362, ICD-10 Code G31.9	Mapped OMOP ID: 139722, Code SNOMED:416903004
35207362	Degenerative disease of nervous system, unspecified	G31.9	139803	Acute transverse myelitis	SNOMED:47000000	Original OMOP ID: 35207362, ICD-10 Code G31.9	Mapped OMOP ID: 139803, Code SNOMED:47000000
35207362	Degenerative disease of nervous system, unspecified	G31.9	139906	Intervertebral disc disorder of cervical region with myelopathy	SNOMED:75467001	Original OMOP ID: 35207362, ICD-10 Code G31.9	Mapped OMOP ID: 139906, Code SNOMED:75467001
35207362	Degenerative disease of nervous system, unspecified	G31.9	140018	Tuberculous abscess of spinal cord	SNOMED:417484006	Original OMOP ID: 35207362, ICD-10 Code G31.9	Mapped OMOP ID: 140018, Code SNOMED:417484006
35207362	Degenerative disease of nervous system, unspecified	G31.9	140090	Lesion of median nerve	SNOMED:397751001	Original OMOP ID: 35207362, ICD-10 Code G31.9	Mapped OMOP ID: 140090, Code SNOMED:397751001
35207362	Degenerative disease of nervous system, unspecified	G31.9	138965	Myelitis	SNOMED:41370002	Original OMOP ID: 35207362, ICD-10 Code G31.9	Mapped OMOP ID: 138965, Code SNOMED:41370002
35207362	Degenerative disease of nervous system, unspecified	G31.9	140708	Myelopathy due to another disorder	SNOMED:192904000	Original OMOP ID: 35207362, ICD-10 Code G31.9	Mapped OMOP ID: 140708, Code SNOMED:192904000
35207362	Degenerative disease of nervous system, unspecified	G31.9	141104	Intervertebral disc disorder of lumbar region with myelopathy	SNOMED:34139004	Original OMOP ID: 35207362, ICD-10 Code G31.9	Mapped OMOP ID: 141104, Code SNOMED:34139004
35207362	Degenerative disease of nervous system, unspecified	G31.9	141758	Spinal cord injury without spinal bone injury	SNOMED:26738009	Original OMOP ID: 35207362, ICD-10 Code G31.9	Mapped OMOP ID: 141758, Code SNOMED:26738009
35207362	Degenerative disease of nervous system, unspecified	G31.9	141972	Open fracture of T1-T6 level with spinal cord injury	SNOMED:16695002	Original OMOP ID: 35207362, ICD-10 Code G31.9	Mapped OMOP ID: 141972, Code SNOMED:16695002
35207362	Degenerative disease of nervous system, unspecified	G31.9	142033	Injury of cutaneous sensory nerve of upper limb	SNOMED:212277008	Original OMOP ID: 35207362, ICD-10 Code G31.9	Mapped OMOP ID: 142033, Code SNOMED:212277008
35207362	Degenerative disease of nervous system, unspecified	G31.9	192239	Post-herpetic polyneuropathy	SNOMED:76462000	Original OMOP ID: 35207362, ICD-10 Code G31.9	Mapped OMOP ID: 192239, Code SNOMED:76462000
35207362	Degenerative disease of nervous system, unspecified	G31.9	192606	Paraplegia	SNOMED:60389000	Original OMOP ID: 35207362, ICD-10 Code G31.9	Mapped OMOP ID: 192606, Code SNOMED:60389000
35207362	Degenerative disease of nervous system, unspecified	G31.9	192885	Tarsal tunnel syndrome	SNOMED:47374004	Original OMOP ID: 35207362, ICD-10 Code G31.9	Mapped OMOP ID: 192885, Code SNOMED:47374004
35207362	Degenerative disease of nervous system, unspecified	G31.9	141004	Lesion of radial nerve	SNOMED:193137006	Original OMOP ID: 35207362, ICD-10 Code G31.9	Mapped OMOP ID: 141004, Code SNOMED:193137006
35207362	Degenerative disease of nervous system, unspecified	G31.9	134331	Cauda equina syndrome without neurogenic bladder	SNOMED:8663007	Original OMOP ID: 35207362, ICD-10 Code G31.9	Mapped OMOP ID: 134331, Code SNOMED:8663007
35207362	Degenerative disease of nervous system, unspecified	G31.9	138936	Cauda equina injury without spinal bone injury	SNOMED:405753002	Original OMOP ID: 35207362, ICD-10 Code G31.9	Mapped OMOP ID: 138936, Code SNOMED:405753002
35207362	Degenerative disease of nervous system, unspecified	G31.9	138811	Eclampsia - delivered with postnatal complication	SNOMED:198991006	Original OMOP ID: 35207362, ICD-10 Code G31.9	Mapped OMOP ID: 138811, Code SNOMED:198991006
35207362	Degenerative disease of nervous system, unspecified	G31.9	135491	Primary malignant neoplasm of spinal cord	SNOMED:94068003	Original OMOP ID: 35207362, ICD-10 Code G31.9	Mapped OMOP ID: 135491, Code SNOMED:94068003
35207362	Degenerative disease of nervous system, unspecified	G31.9	135526	Spinal cord disease	SNOMED:48522003	Original OMOP ID: 35207362, ICD-10 Code G31.9	Mapped OMOP ID: 135526, Code SNOMED:48522003
35207362	Degenerative disease of nervous system, unspecified	G31.9	135767	Benign neoplasm of spinal meninges	SNOMED:92406008	Original OMOP ID: 35207362, ICD-10 Code G31.9	Mapped OMOP ID: 135767, Code SNOMED:92406008
35207362	Degenerative disease of nervous system, unspecified	G31.9	136198	Cervical spondylosis with myelopathy	SNOMED:65260001	Original OMOP ID: 35207362, ICD-10 Code G31.9	Mapped OMOP ID: 136198, Code SNOMED:65260001
35207362	Degenerative disease of nervous system, unspecified	G31.9	136279	Injury at T1-T6 level with spinal cord injury AND without bone injury	SNOMED:53810004	Original OMOP ID: 35207362, ICD-10 Code G31.9	Mapped OMOP ID: 136279, Code SNOMED:53810004
35207362	Degenerative disease of nervous system, unspecified	G31.9	136330	Acute nonparalytic poliomyelitis	SNOMED:14535005	Original OMOP ID: 35207362, ICD-10 Code G31.9	Mapped OMOP ID: 136330, Code SNOMED:14535005
35207362	Degenerative disease of nervous system, unspecified	G31.9	136865	Injury of radial nerve	SNOMED:87450004	Original OMOP ID: 35207362, ICD-10 Code G31.9	Mapped OMOP ID: 136865, Code SNOMED:87450004
35207362	Degenerative disease of nervous system, unspecified	G31.9	138876	Closed fracture of T1-T6 level with spinal cord injury	SNOMED:31882001	Original OMOP ID: 35207362, ICD-10 Code G31.9	Mapped OMOP ID: 138876, Code SNOMED:31882001
35207362	Degenerative disease of nervous system, unspecified	G31.9	136960	Vascular myelopathy	SNOMED:29774004	Original OMOP ID: 35207362, ICD-10 Code G31.9	Mapped OMOP ID: 136960, Code SNOMED:29774004
35207362	Degenerative disease of nervous system, unspecified	G31.9	137613	Eclampsia in pregnancy	SNOMED:198992004	Original OMOP ID: 35207362, ICD-10 Code G31.9	Mapped OMOP ID: 137613, Code SNOMED:198992004
35207362	Degenerative disease of nervous system, unspecified	G31.9	137695	Closed fracture of T1-T6 level with anterior cord syndrome	SNOMED:14493003	Original OMOP ID: 35207362, ICD-10 Code G31.9	Mapped OMOP ID: 137695, Code SNOMED:14493003
35207362	Degenerative disease of nervous system, unspecified	G31.9	137858	Thoracic radiculopathy	SNOMED:42452002	Original OMOP ID: 35207362, ICD-10 Code G31.9	Mapped OMOP ID: 137858, Code SNOMED:42452002
35207362	Degenerative disease of nervous system, unspecified	G31.9	138117	Benign neoplasm of spinal cord	SNOMED:92405007	Original OMOP ID: 35207362, ICD-10 Code G31.9	Mapped OMOP ID: 138117, Code SNOMED:92405007
35207362	Degenerative disease of nervous system, unspecified	G31.9	138148	Plantar nerve lesion	SNOMED:193148004	Original OMOP ID: 35207362, ICD-10 Code G31.9	Mapped OMOP ID: 138148, Code SNOMED:193148004
35207362	Degenerative disease of nervous system, unspecified	G31.9	138612	Injury of cervical nerve roots	SNOMED:74297002	Original OMOP ID: 35207362, ICD-10 Code G31.9	Mapped OMOP ID: 138612, Code SNOMED:74297002
35207362	Degenerative disease of nervous system, unspecified	G31.9	138682	Herpes zoster auricularis	SNOMED:21954000	Original OMOP ID: 35207362, ICD-10 Code G31.9	Mapped OMOP ID: 138682, Code SNOMED:21954000
35207362	Degenerative disease of nervous system, unspecified	G31.9	137548	Cervical radiculopathy	SNOMED:54404000	Original OMOP ID: 35207362, ICD-10 Code G31.9	Mapped OMOP ID: 137548, Code SNOMED:54404000
35207362	Degenerative disease of nervous system, unspecified	G31.9	378144	Disorder of basal ganglia	SNOMED:70835005	Original OMOP ID: 35207362, ICD-10 Code G31.9	Mapped OMOP ID: 378144, Code SNOMED:70835005
35207362	Degenerative disease of nervous system, unspecified	G31.9	373425	Secondary malignant neoplasm of nervous system	SNOMED:94442001	Original OMOP ID: 35207362, ICD-10 Code G31.9	Mapped OMOP ID: 373425, Code SNOMED:94442001
35207362	Degenerative disease of nervous system, unspecified	G31.9	373449	Drug-induced delirium	SNOMED:191492000	Original OMOP ID: 35207362, ICD-10 Code G31.9	Mapped OMOP ID: 373449, Code SNOMED:191492000
35207362	Degenerative disease of nervous system, unspecified	G31.9	376660	Neoplasm of uncertain behavior of nervous system	SNOMED:94963005	Original OMOP ID: 35207362, ICD-10 Code G31.9	Mapped OMOP ID: 376660, Code SNOMED:94963005
35207362	Degenerative disease of nervous system, unspecified	G31.9	376680	Generalized non-convulsive epilepsy	SNOMED:192979009	Original OMOP ID: 35207362, ICD-10 Code G31.9	Mapped OMOP ID: 376680, Code SNOMED:192979009
35207362	Degenerative disease of nervous system, unspecified	G31.9	376686	Polyneuropathy associated with another disorder	SNOMED:193186008	Original OMOP ID: 35207362, ICD-10 Code G31.9	Mapped OMOP ID: 376686, Code SNOMED:193186008
35207362	Degenerative disease of nervous system, unspecified	G31.9	376690	Cerebral edema	SNOMED:2032001	Original OMOP ID: 35207362, ICD-10 Code G31.9	Mapped OMOP ID: 376690, Code SNOMED:2032001
35207362	Degenerative disease of nervous system, unspecified	G31.9	376698	Internuclear ophthalmoplegia	SNOMED:49823009	Original OMOP ID: 35207362, ICD-10 Code G31.9	Mapped OMOP ID: 376698, Code SNOMED:49823009
35207362	Degenerative disease of nervous system, unspecified	G31.9	376713	Cerebral hemorrhage	SNOMED:274100004	Original OMOP ID: 35207362, ICD-10 Code G31.9	Mapped OMOP ID: 376713, Code SNOMED:274100004
35207362	Degenerative disease of nervous system, unspecified	G31.9	376901	Acute paralytic poliomyelitis, bulbar	SNOMED:64764001	Original OMOP ID: 35207362, ICD-10 Code G31.9	Mapped OMOP ID: 376901, Code SNOMED:64764001
[truncated: 849 more rows]
