# Supplementary material for: Leveraging electronic health records and knowledge networks for Alzheimer’s disease prediction and sex-specific biological insights
Source: Nat Aging. 2024 Feb 21;4(3):379–95. doi: 10.1038/s43587-024-00573-8 (PMC10950787; doi:10.1038/s43587-024-00573-8)
Supplement: Supplementary file 6 — Demographics of matched cohorts (propensity score matched by demographics and visit-related factors; Methods) on the training set for matched cohort models. [file 43587_2024_573_MOESM6_ESM.xlsx]

## Sheet: train_unmatched
Patients at UCSF
Filter: age >55 at index time. > -7 years in EHR.
All Filtered Patients
			Overall	Control	AD	SMD
	n		251294	250545	749
	Age of AD onset		--	--	74.04 (5.63)
	Birth year, mean (SD)		1945.4 (10.2)	1945.5 (10.2)	1933.9 (5.3)	-1.426
	First visit age, mean (SD)		51.3 (11.4)	51.2 (11.4)	57.0 (10.4)	0.532
	Sex, n (%)	Female	140016 (55.7)	139548 (55.7)	468 (62.5)	0.142
		Male	111110 (44.2)	110829 (44.2)	281 (37.5)
		Nonbinary/Unknown	168 (0.1)	168 (0.1)
	R&E, n (%)	Asian/NHPI	32578 (13.0)	32427 (12.9)	151 (20.2)	0.345
		Black	17173 (6.8)	17111 (6.8)	62 (8.3)
		Latinx	15089 (6.0)	15036 (6.0)	53 (7.1)
		Other/Unknown	28222 (11.2)	28177 (11.2)	45 (6.0)
		White	158232 (63.0)	157794 (63.0)	438 (58.5)
	Years in EHR (SD)		19.3 (8.5)	19.3 (8.5)	23.5 (13.1)	0.379
	Number of visits (SD)		121.5 (213.1)	121.0 (212.7)	271.8 (295.5)	0.586
Patient information Per Time Filter
Time to t0
(-7 years)			Overall	Control	AD	SMD
	n		251294	250545	749
	Prediction age, mean (SD)		62.5 (8.8)	62.5 (8.8)	67.3 (5.6)	0.644
	Years in EHR, mean (SD)		11.3 (7.8)	11.3 (7.8)	10.1 (8.1)	-0.153
	n prev visits, mean (SD)		33.2 (60.5)	33.2 (60.4)	48.9 (73.9)	0.232
	Log(n prev visits), mean (SD)		2.5 (1.5)	2.5 (1.5)	2.9 (1.6)	0.247
	n concepts, mean (SD)		22.2 (36.4)	22.2 (36.4)	24.6 (33.8)	0.067
	Log(n concepts), mean (SD)		2.2 (1.3)	2.2 (1.3)	2.4 (1.4)	0.088
	Log(days since first event), mean (SD)		8.7 (0.4)	8.7 (0.4)	8.5 (0.4)	-0.341
	Visits per year, mean (SD)		3.7 (6.6)	3.7 (6.5)	5.7 (8.0)	0.267
(-5 years)
	n		251294	250545	749
	Prediction age, mean (SD)		64.5 (8.8)	64.5 (8.8)	69.3 (5.6)	0.644
	Years in EHR, mean (SD)		13.3 (7.8)	13.3 (7.8)	12.1 (8.0)	-0.157
	n prev visits, mean (SD)		40.7 (71.6)	40.6 (71.5)	63.0 (88.1)	0.278
	Log(n prev visits), mean (SD)		2.7 (1.5)	2.7 (1.5)	3.2 (1.6)	0.312
	n concepts, mean (SD)		29.1 (47.7)	29.0 (47.7)	32.6 (41.3)	0.08
	Log(n concepts), mean (SD)		2.4 (1.4)	2.4 (1.4)	2.7 (1.4)	0.158
	Log(days since first event), mean (SD)		8.7 (0.4)	8.7 (0.4)	8.5 (0.4)	-0.341
	Visits per year, mean (SD)		3.4 (5.7)	3.4 (5.7)	5.4 (6.7)	0.32
(-3 years)
	n		251294	250545	749
	Prediction age, mean (SD)		66.5 (8.8)	66.5 (8.8)	71.3 (5.6)	0.644
	Years in EHR, mean (SD)		15.3 (7.8)	15.3 (7.8)	14.0 (7.9)	-0.161
	n prev visits, mean (SD)		49.3 (85.1)	49.2 (85.0)	77.8 (101.8)	0.304
	Log(n prev visits), mean (SD)		2.9 (1.5)	2.9 (1.5)	3.4 (1.6)	0.354
	n concepts, mean (SD)		36.9 (60.0)	36.8 (60.0)	41.7 (48.3)	0.09
	Log(n concepts), mean (SD)		2.6 (1.4)	2.6 (1.4)	3.0 (1.4)	0.23
	Log(days since first event), mean (SD)		8.7 (0.4)	8.7 (0.4)	8.5 (0.4)	-0.341
	Visits per year, mean (SD)		3.4 (5.7)	3.4 (5.7)	5.5 (6.5)	0.344
(-1 year)
	n		251294	250545	749
	Prediction age, mean (SD)		68.5 (8.8)	68.5 (8.8)	73.3 (5.6)	0.644
	Years in EHR, mean (SD)		17.3 (7.8)	17.3 (7.8)	16.0 (7.8)	-0.164
	n prev visits, mean (SD)		59.8 (101.7)	59.7 (101.6)	95.6 (118.7)	0.325
	Log(n prev visits), mean (SD)		3.1 (1.5)	3.1 (1.5)	3.7 (1.6)	0.396
	n concepts, mean (SD)		46.2 (73.0)	46.1 (73.0)	54.9 (60.4)	0.131
	Log(n concepts), mean (SD)		2.8 (1.5)	2.8 (1.5)	3.3 (1.4)	0.288
	Log(days since first event), mean (SD)		8.7 (0.4)	8.7 (0.4)	8.5 (0.4)	-0.341
	Visits per year, mean (SD)		3.6 (6.0)	3.6 (6.0)	5.9 (6.6)	0.365
(-1 day)
	n		251294	250545	749
	Prediction age, mean (SD)		69.5 (8.8)	69.5 (8.8)	74.3 (5.6)	0.644
	Years in EHR, mean (SD)		18.3 (7.8)	18.3 (7.8)	17.0 (7.8)	-0.166
	n prev visits, mean (SD)		66.7 (112.1)	66.6 (112.0)	107.3 (127.9)	0.339
	Log(n prev visits), mean (SD)		3.2 (1.5)	3.2 (1.5)	3.9 (1.5)	0.444
	n concepts, mean (SD)		51.5 (79.7)	51.5 (79.7)	65.0 (69.8)	0.18
	Log(n concepts), mean (SD)		3.0 (1.5)	3.0 (1.5)	3.5 (1.4)	0.344
	Log(days since first event), mean (SD)		8.7 (0.4)	8.7 (0.4)	8.5 (0.4)	-0.341
	Visits per year, mean (SD)		3.8 (6.3)	3.8 (6.3)	6.3 (6.8)	0.381

## Sheet: neg7year_trainmatched
training_matched	neg7 year
		Control	AD	SMD
n		4184	523
Birth year, mean (SD)		1934.2 (5.6)	1934.0 (5.3)	-0.043
First visit age, mean (SD)		57.2 (9.4)	56.9 (10.5)	-0.026
Prediction age, mean (SD)		67.1 (5.8)	67.1 (5.8)	-0.002
Years in EHR, mean (SD)		9.9 (7.9)	10.0 (8.2)	0.004
Log(n prev visits), mean (SD)		2.8 (1.5)	2.9 (1.6)	0.043
Log(n concepts), mean (SD)		2.3 (1.3)	2.4 (1.4)	0.061
Log(days since first event), mean (SD)		8.5 (0.4)	8.5 (0.4)	0.044
Sex, n (%)	Female	2359 (56.4)	317 (60.6)	0.086
	Male	1825 (43.6)	206 (39.4)
R&E, n (%)	Asian/NHPI	684 (16.3)	112 (21.4)	0.245
	Black	551 (13.2)	35 (6.7)
	Latinx	272 (6.5)	39 (7.5)
	Other/Unknown	213 (5.1)	32 (6.1)
	White	2464 (58.9)	305 (58.3)

## Sheet: neg5year_trainmatched
training_matched	neg5 year
		Control	AD	SMD
n		4184	523
Birth year, mean (SD)		1934.2 (5.6)	1934.0 (5.3)	-0.042
First visit age, mean (SD)		57.2 (9.4)	56.9 (10.5)	-0.027
Prediction age, mean (SD)		69.1 (5.7)	69.1 (5.8)	-0.002
Years in EHR, mean (SD)		11.9 (7.9)	11.9 (8.1)	0.001
Log(n prev visits), mean (SD)		3.1 (1.5)	3.2 (1.6)	0.058
Log(n concepts), mean (SD)		2.6 (1.3)	2.7 (1.4)	0.062
Log(days since first event), mean (SD)		8.5 (0.4)	8.5 (0.4)	0.047
Sex, n (%)	Female	2349 (56.1)	317 (60.6)	0.091
	Male	1835 (43.9)	206 (39.4)
R&E, n (%)	Asian/NHPI	691 (16.5)	112 (21.4)	0.233
	Black	537 (12.8)	35 (6.7)
	Latinx	281 (6.7)	39 (7.5)
	Other/Unknown	220 (5.3)	32 (6.1)
	White	2455 (58.7)	305 (58.3)

## Sheet: neg3year_trainmatched
training_matched	neg3 year
		Control	AD	SMD
n		4184	523
Birth year, mean (SD)		1934.2 (5.6)	1934.0 (5.3)	-0.042
First visit age, mean (SD)		57.2 (9.4)	56.9 (10.5)	-0.026
Prediction age, mean (SD)		71.1 (5.8)	71.1 (5.8)	-0.003
Years in EHR, mean (SD)		13.9 (7.9)	13.9 (8.0)	-0.002
Log(n prev visits), mean (SD)		3.4 (1.5)	3.4 (1.6)	0.058
Log(n concepts), mean (SD)		2.9 (1.3)	3.0 (1.4)	0.078
Log(days since first event), mean (SD)		8.5 (0.4)	8.5 (0.4)	0.047
Sex, n (%)	Female	2372 (56.7)	317 (60.6)	0.08
	Male	1812 (43.3)	206 (39.4)
R&E, n (%)	Asian/NHPI	698 (16.7)	112 (21.4)	0.227
	Black	530 (12.7)	35 (6.7)
	Latinx	274 (6.5)	39 (7.5)
	Other/Unknown	225 (5.4)	32 (6.1)
	White	2457 (58.7)	305 (58.3)

## Sheet: neg1year_trainmatched
training_matched	neg1 year
		Control	AD	SMD
n		4184	523
Birth year, mean (SD)		1934.2 (5.6)	1934.0 (5.3)	-0.042
First visit age, mean (SD)		57.2 (9.4)	56.9 (10.5)	-0.028
Prediction age, mean (SD)		73.1 (5.8)	73.1 (5.8)	-0.002
Years in EHR, mean (SD)		15.9 (7.8)	15.9 (7.9)	-0.004
Log(n prev visits), mean (SD)		3.6 (1.5)	3.7 (1.6)	0.065
Log(n concepts), mean (SD)		3.1 (1.3)	3.3 (1.4)	0.108
Log(days since first event), mean (SD)		8.5 (0.4)	8.5 (0.4)	0.043
Sex, n (%)	Female	2343 (56.0)	317 (60.6)	0.094
	Male	1841 (44.0)	206 (39.4)
R&E, n (%)	Asian/NHPI	705 (16.8)	112 (21.4)	0.219
	Black	520 (12.4)	35 (6.7)
	Latinx	280 (6.7)	39 (7.5)
	Other/Unknown	223 (5.3)	32 (6.1)
	White	2456 (58.7)	305 (58.3)

## Sheet: neg1day_trainmatched
training_matched	neg1 day
		Control	AD	SMD
n		4184	523
Birth year, mean (SD)		1934.2 (5.5)	1934.0 (5.3)	-0.042
First visit age, mean (SD)		57.2 (9.4)	56.9 (10.5)	-0.027
Prediction age, mean (SD)		74.1 (5.8)	74.1 (5.8)	-0.002
Years in EHR, mean (SD)		16.9 (7.8)	16.9 (7.8)	-0.005
Log(n prev visits), mean (SD)		3.8 (1.4)	3.9 (1.5)	0.077
Log(n concepts), mean (SD)		3.3 (1.3)	3.5 (1.4)	0.12
Log(days since first event), mean (SD)		8.5 (0.4)	8.5 (0.4)	0.05
Sex, n (%)	Female	2335 (55.8)	317 (60.6)	0.098
	Male	1849 (44.2)	206 (39.4)
R&E, n (%)	Asian/NHPI	700 (16.7)	112 (21.4)	0.222
	Black	522 (12.5)	35 (6.7)
	Latinx	277 (6.6)	39 (7.5)
	Other/Unknown	219 (5.2)	32 (6.1)
	White	2466 (58.9)	305 (58.3)
