# Supplementary material for: Leveraging electronic health records and knowledge networks for Alzheimer’s disease prediction and sex-specific biological insights
Source: Nat Aging. 2024 Feb 21;4(3):379–95. doi: 10.1038/s43587-024-00573-8 (PMC10950787; doi:10.1038/s43587-024-00573-8)
Supplement: Supplementary file 7 — Demographics of male and female cohorts (combined train and test set). The same patients for train/test set split in the general model are utilized for the sex-stratified models. Matched cohorts on the sex-strata training sets are also shown for the sex-specific matched cohort models. [file 43587_2024_573_MOESM7_ESM.xlsx]

## Sheet: SexStrataDemographics
Filter: age >55 at index time. > -7 years in EHR.
		Female Stratified					Male Stratified
		Overall	Control	AD	SMD		Overall	Control	AD	SMD
n		140016	139548	468			111110	110829	281
Birth year, mean (SD)		1945.6 (10.3)	1945.6 (10.2)	1933.9 (5.4)	-1.431		1945.3 (10.1)	1945.3 (10.1)	1933.9 (5.0)	-1.427
First visit age, mean (SD)		50.6 (11.5)	50.6 (11.5)	56.5 (10.6)	0.537		52.1 (11.2)	52.1 (11.2)	57.9 (9.8)	0.552
Sex, n (%)	Female	140016 (100.0)	139548 (100.0)	468 (100.0)
	Male						111110 (100.0)	110829 (100.0)	281 (100.0)	0.342
R&E, n (%)	Asian/NHPI	19639 (14.0)	19524 (14.0)	115 (24.6)	0.395		12938 (11.7)	12902 (11.6)	36 (12.8)
	Black	9980 (7.1)	9933 (7.1)	47 (10.0)			7191 (6.5)	7176 (6.5)	15 (5.3)
	Latinx	8950 (6.4)	8914 (6.4)	36 (7.7)			6138 (5.5)	6121 (5.5)	17 (6.0)
	Other/Unknown	15613 (11.2)	15585 (11.2)	28 (6.0)			12459 (11.2)	12442 (11.2)	17 (6.0)
	White	85834 (61.3)	85592 (61.3)	242 (51.7)			72384 (65.1)	72188 (65.1)	196 (69.8)
Years in EHR (total)		19.7 (8.7)	19.7 (8.7)	24.3 (14.5)	0.622		18.7 (8.1)	18.7 (8.1)	22.1 (10.2)	0.366
number of visits (total)		122.7 (216.7)	122.1 (216.2)	281.1 (289.6)	0.38		120.1 (208.6)	119.8 (208.2)	256.3 (305.1)	0.524
Patient information Per Time Filter
		Female Stratified					Male Stratified
Time to t0
(-7 years)		Overall	Control	AD	SMD		Overall	Control	AD	SMD
	n	140016	139548	468			111110	110829	281
	Prediction age, mean (SD)	62.4 (8.9)	62.4 (8.9)	67.2 (5.8)	0.646		62.7 (8.8)	62.7 (8.8)	67.5 (5.4)	0.652
	Years in EHR, mean (SD)	11.8 (8.0)	11.8 (8.0)	10.4 (8.4)	-0.164		10.7 (7.5)	10.7 (7.5)	9.5 (7.7)	-0.161
	n prev visits, mean (SD)	35.1 (63.1)	35.1 (63.1)	52.1 (73.4)	0.249		30.9 (56.9)	30.9 (56.9)	43.4 (74.6)	0.189
	Log(n prev visits), mean (SD)	2.5 (1.6)	2.5 (1.6)	2.9 (1.6)	0.255		2.4 (1.5)	2.4 (1.5)	2.8 (1.6)	0.221
	n concepts, mean (SD)	22.9 (37.8)	22.8 (37.8)	26.3 (33.4)	0.096		21.5 (34.6)	21.5 (34.6)	21.8 (34.3)	0.009
	Log(n concepts), mean (SD)	2.3 (1.3)	2.3 (1.3)	2.4 (1.4)	0.123		2.2 (1.3)	2.2 (1.3)	2.3 (1.3)	0.023
	Log(days since first event), mean (SD)	8.7 (0.4)	8.7 (0.4)	8.5 (0.4)	-0.362		8.6 (0.4)	8.6 (0.4)	8.5 (0.4)	-0.319
	Visits per year, mean (SD)	3.6 (6.2)	3.6 (6.2)	5.9 (7.9)	0.327		3.9 (6.9)	3.9 (6.9)	5.2 (8.1)	0.18
(-5 years)
	n	140016	139548	468			111110	110829	281	0.652
	Prediction age, mean (SD)	64.4 (8.9)	64.4 (8.9)	69.2 (5.8)	0.646		64.7 (8.8)	64.7 (8.8)	69.5 (5.4)	-0.164
	Years in EHR, mean (SD)	13.8 (8.0)	13.8 (8.0)	12.4 (8.3)	-0.168		12.7 (7.5)	12.7 (7.5)	11.4 (7.6)	0.217
	n prev visits, mean (SD)	42.6 (74.5)	42.5 (74.4)	67.5 (88.1)	0.307		38.4 (67.7)	38.3 (67.6)	55.4 (87.9)	0.254
	Log(n prev visits), mean (SD)	2.7 (1.5)	2.7 (1.5)	3.3 (1.6)	0.339		2.7 (1.5)	2.7 (1.5)	3.0 (1.6)	0.011
	n concepts, mean (SD)	29.6 (48.9)	29.6 (48.9)	34.8 (40.5)	0.117		28.4 (46.1)	28.4 (46.1)	28.9 (42.4)	0.068
	Log(n concepts), mean (SD)	2.5 (1.4)	2.5 (1.4)	2.8 (1.4)	0.21		2.4 (1.4)	2.4 (1.4)	2.5 (1.4)	-0.319
	Log(days since first event), mean (SD)	8.7 (0.4)	8.7 (0.4)	8.5 (0.4)	-0.362		8.6 (0.4)	8.6 (0.4)	8.5 (0.4)	0.219
	Visits per year, mean (SD)	3.3 (5.5)	3.3 (5.5)	5.7 (7.1)	0.383		3.5 (6.0)	3.5 (6.0)	4.8 (6.0)
(-3 years)
	n	140016	139548	468	0.646		111110	110829	281
	Prediction age, mean (SD)	66.4 (8.9)	66.4 (8.9)	71.2 (5.8)	-0.173		66.7 (8.8)	66.7 (8.8)	71.5 (5.4)	0.652
	Years in EHR, mean (SD)	15.8 (8.0)	15.8 (8.0)	14.4 (8.2)	0.335		14.7 (7.5)	14.7 (7.5)	13.4 (7.5)	-0.167
	n prev visits, mean (SD)	51.1 (88.1)	51.0 (88.0)	83.0 (102.0)	0.395		47.1 (81.1)	47.0 (81.1)	69.1 (101.0)	0.241
	Log(n prev visits), mean (SD)	2.9 (1.5)	2.9 (1.5)	3.5 (1.6)	0.132		2.8 (1.5)	2.8 (1.5)	3.3 (1.6)	0.277
	n concepts, mean (SD)	37.2 (61.0)	37.2 (61.1)	44.4 (47.7)	0.294		36.5 (58.6)	36.5 (58.6)	37.3 (49.1)	0.015
	Log(n concepts), mean (SD)	2.6 (1.4)	2.6 (1.4)	3.1 (1.4)	-0.362		2.6 (1.4)	2.6 (1.4)	2.8 (1.4)	0.122
	Log(days since first event), mean (SD)	8.7 (0.4)	8.7 (0.4)	8.5 (0.4)	0.405		8.6 (0.4)	8.6 (0.4)	8.5 (0.4)	-0.319
	Visits per year, mean (SD)	3.4 (5.5)	3.3 (5.5)	5.9 (6.8)			3.5 (6.0)	3.5 (6.0)	5.0 (5.9)	0.246
(-1 year)
	n	140016	139548	468			111110	110829	281
	Prediction age, mean (SD)	68.4 (8.9)	68.4 (8.9)	73.2 (5.8)	0.646		68.7 (8.8)	68.7 (8.8)	73.5 (5.4)	0.652
	Years in EHR, mean (SD)	17.8 (8.0)	17.8 (8.0)	16.4 (8.1)	-0.177		16.7 (7.5)	16.7 (7.5)	15.4 (7.4)	-0.169
	n prev visits, mean (SD)	61.5 (104.7)	61.3 (104.6)	101.4 (118.0)	0.359		57.7 (97.8)	57.6 (97.7)	86.0 (119.5)	0.26
	Log(n prev visits), mean (SD)	3.1 (1.5)	3.1 (1.5)	3.8 (1.5)	0.436		3.1 (1.5)	3.1 (1.5)	3.5 (1.6)	0.322
	n concepts, mean (SD)	46.3 (73.8)	46.2 (73.8)	57.6 (58.8)	0.171		46.0 (72.1)	46.0 (72.1)	50.3 (62.9)	0.063
	Log(n concepts), mean (SD)	2.8 (1.5)	2.8 (1.5)	3.3 (1.4)	0.341		2.8 (1.5)	2.8 (1.5)	3.1 (1.4)	0.2
	Log(days since first event), mean (SD)	8.7 (0.4)	8.7 (0.4)	8.5 (0.4)	-0.362		8.6 (0.4)	8.6 (0.4)	8.5 (0.4)	-0.319
	Visits per year, mean (SD)	3.5 (5.8)	3.5 (5.8)	6.2 (6.9)	0.428		3.7 (6.3)	3.7 (6.3)	5.4 (6.2)	0.266
(-1 day)
	n	140016	139548	468			111110	110829	281
	Prediction age, mean (SD)	69.4 (8.9)	69.4 (8.9)	74.2 (5.8)	0.646		69.7 (8.8)	69.7 (8.8)	74.5 (5.4)	0.652
	Years in EHR, mean (SD)	18.8 (8.0)	18.8 (8.0)	17.4 (8.0)	-0.179		17.7 (7.5)	17.7 (7.5)	16.4 (7.4)	-0.17
	n prev visits, mean (SD)	68.2 (114.9)	68.1 (114.8)	113.0 (126.5)	0.372		64.9 (108.4)	64.8 (108.3)	97.8 (129.8)	0.276
	Log(n prev visits), mean (SD)	3.2 (1.5)	3.2 (1.5)	3.9 (1.5)	0.479		3.2 (1.5)	3.2 (1.5)	3.8 (1.5)	0.381
	n concepts, mean (SD)	51.4 (80.1)	51.4 (80.2)	67.4 (67.6)	0.215		51.7 (79.1)	51.7 (79.1)	61.1 (73.2)	0.124
	Log(n concepts), mean (SD)	3.0 (1.5)	3.0 (1.5)	3.5 (1.4)	0.394		3.0 (1.5)	3.0 (1.5)	3.4 (1.4)	0.264
	Log(days since first event), mean (SD)	8.7 (0.4)	8.7 (0.4)	8.5 (0.4)	-0.362		8.6 (0.4)	8.6 (0.4)	8.5 (0.4)	-0.319
	Visits per year, mean (SD)	3.7 (6.1)	3.7 (6.1)	6.6 (6.9)	0.442		3.9 (6.6)	3.9 (6.6)	5.8 (6.5)	0.287

## Sheet: neg7year_trainmatched
training_matched	neg7 year	Female Stratified				Male Stratified
		Control	AD	SMD		Control	AD	SMD
n		2536	317			1648	206
Birth year, mean (SD)		1934.4 (5.9)	1934.1 (5.6)	-0.053		1934.1 (5.0)	1933.9 (4.8)	-0.031
First visit age, mean (SD)		57.0 (9.4)	56.7 (10.6)	-0.032		57.6 (9.3)	57.4 (10.3)	-0.025
Prediction age, mean (SD)		67.1 (6.0)	67.0 (6.0)	-0.006		67.3 (5.3)	67.3 (5.4)	0.004
Years in EHR, mean (SD)		10.1 (7.9)	10.2 (8.3)	0.009		9.6 (7.7)	9.7 (8.0)	0.003
Log(n prev visits), mean (SD)		2.8 (1.5)	2.9 (1.6)	0.071		2.7 (1.4)	2.8 (1.6)	0.066
Log(n concepts), mean (SD)		2.3 (1.3)	2.4 (1.4)	0.091		2.2 (1.3)	2.3 (1.3)	0.089
Log(days since first event), mean (SD)		8.5 (0.4)	8.5 (0.4)	0.036		8.5 (0.4)	8.5 (0.4)	0.062
R&E, n (%)	Asian/NHPI	482 (19.0)	85 (26.8)	0.299		190 (11.5)	27 (13.1)	0.166
	Black	409 (16.1)	25 (7.9)			142 (8.6)	10 (4.9)
	Latinx	196 (7.7)	26 (8.2)			79 (4.8)	13 (6.3)
	Other/Unknown	138 (5.4)	22 (6.9)			82 (5.0)	10 (4.9)
	White	1311 (51.7)	159 (50.2)			1155 (70.1)	146 (70.9)

## Sheet: neg5year_trainmatched
training_matched	neg5 year	Female Stratified				Male Stratified
		Control	AD	SMD		Control	AD	SMD
n		2536	317			1648	206
Birth year, mean (SD)		1934.4 (5.9)	1934.1 (5.6)	-0.051		1934.1 (5.0)	1933.9 (4.8)	-0.034
First visit age, mean (SD)		57.0 (9.4)	56.7 (10.6)	-0.03		57.6 (9.3)	57.4 (10.3)	-0.025
Prediction age, mean (SD)		69.1 (6.0)	69.0 (6.0)	-0.005		69.2 (5.3)	69.3 (5.4)	0.006
Years in EHR, mean (SD)		12.1 (7.9)	12.1 (8.2)	0.004		11.6 (7.7)	11.6 (7.9)	0.003
Log(n prev visits), mean (SD)		3.1 (1.5)	3.3 (1.6)	0.088		3.0 (1.4)	3.1 (1.6)	0.065
Log(n concepts), mean (SD)		2.6 (1.3)	2.7 (1.5)	0.09		2.4 (1.3)	2.6 (1.4)	0.09
Log(days since first event), mean (SD)		8.5 (0.4)	8.5 (0.4)	0.046		8.5 (0.4)	8.5 (0.4)	0.048
R&E, n (%)	Asian/NHPI	495 (19.5)	85 (26.8)	0.285		178 (10.8)	27 (13.1)	0.171
	Black	398 (15.7)	25 (7.9)			141 (8.6)	10 (4.9)
	Latinx	198 (7.8)	26 (8.2)			82 (5.0)	13 (6.3)
	Other/Unknown	134 (5.3)	22 (6.9)			91 (5.5)	10 (4.9)
	White	1311 (51.7)	159 (50.2)			1156 (70.1)	146 (70.9)

## Sheet: neg3year_trainmatched
training_matched	neg3 year	Female Stratified				Male Stratified
		Control	AD	SMD		Control	AD	SMD
n		2536	317			1648	206
Birth year, mean (SD)		1934.4 (5.9)	1934.1 (5.6)	-0.052		1934.1 (5.0)	1933.9 (4.8)	-0.031
First visit age, mean (SD)		57.0 (9.5)	56.7 (10.6)	-0.031		57.6 (9.3)	57.4 (10.3)	-0.026
Prediction age, mean (SD)		71.1 (6.0)	71.0 (6.0)	-0.01		71.2 (5.3)	71.3 (5.4)	0.005
Years in EHR, mean (SD)		14.1 (7.9)	14.1 (8.1)	-0.001		13.6 (7.7)	13.6 (7.9)	0.001
Log(n prev visits), mean (SD)		3.4 (1.5)	3.5 (1.6)	0.102		3.2 (1.4)	3.3 (1.7)	0.061
Log(n concepts), mean (SD)		2.9 (1.3)	3.0 (1.4)	0.12		2.7 (1.3)	2.9 (1.4)	0.109
Log(days since first event), mean (SD)		8.5 (0.4)	8.5 (0.4)	0.036		8.5 (0.4)	8.5 (0.4)	0.054
R&E, n (%)	Asian/NHPI	503 (19.8)	85 (26.8)	0.266		183 (11.1)	27 (13.1)	0.16
	Black	380 (15.0)	25 (7.9)			135 (8.2)	10 (4.9)
	Latinx	206 (8.1)	26 (8.2)			81 (4.9)	13 (6.3)
	Other/Unknown	136 (5.4)	22 (6.9)			94 (5.7)	10 (4.9)
	White	1311 (51.7)	159 (50.2)			1155 (70.1)	146 (70.9)

## Sheet: neg1year_trainmatched
training_matched	neg1 year	Female Stratified				Male Stratified
		Control	AD	SMD		Control	AD	SMD
n		2536	317			1648	206
Birth year, mean (SD)		1934.4 (5.9)	1934.1 (5.6)	-0.05		1934.1 (5.0)	1933.9 (4.8)	-0.032
First visit age, mean (SD)		57.0 (9.5)	56.7 (10.6)	-0.032		57.6 (9.3)	57.4 (10.3)	-0.025
Prediction age, mean (SD)		73.1 (6.0)	73.0 (6.0)	-0.009		73.2 (5.3)	73.3 (5.4)	0.008
Years in EHR, mean (SD)		16.1 (7.9)	16.1 (7.9)	-0.003		15.6 (7.7)	15.6 (7.8)	0
Log(n prev visits), mean (SD)		3.6 (1.4)	3.8 (1.6)	0.11		3.5 (1.4)	3.6 (1.6)	0.069
Log(n concepts), mean (SD)		3.1 (1.3)	3.3 (1.5)	0.148		3.0 (1.3)	3.2 (1.4)	0.135
Log(days since first event), mean (SD)		8.5 (0.4)	8.5 (0.4)	0.038		8.5 (0.4)	8.5 (0.4)	0.058
R&E, n (%)	Asian/NHPI	508 (20.0)	85 (26.8)	0.253		177 (10.7)	27 (13.1)	0.16
	Black	372 (14.7)	25 (7.9)			137 (8.3)	10 (4.9)
	Latinx	210 (8.3)	26 (8.2)			88 (5.3)	13 (6.3)
	Other/Unknown	145 (5.7)	22 (6.9)			91 (5.5)	10 (4.9)
	White	1301 (51.3)	159 (50.2)			1155 (70.1)	146 (70.9)

## Sheet: neg1day_trainmatched
training_matched	neg1 day	Female Stratified				Male Stratified
		Control	AD	SMD		Control	AD	SMD
n		2536	317			1648	206
Birth year, mean (SD)		1934.4 (5.9)	1934.1 (5.6)	-0.052		1934.1 (4.9)	1933.9 (4.8)	-0.032
First visit age, mean (SD)		57.0 (9.5)	56.7 (10.6)	-0.03		57.6 (9.3)	57.4 (10.3)	-0.027
Prediction age, mean (SD)		74.1 (6.0)	74.0 (6.0)	-0.008		74.3 (5.3)	74.3 (5.4)	0.001
Years in EHR, mean (SD)		17.1 (7.9)	17.1 (7.9)	-0.005		16.6 (7.7)	16.6 (7.7)	-0.003
Log(n prev visits), mean (SD)		3.8 (1.4)	4.0 (1.5)	0.132		3.7 (1.4)	3.8 (1.5)	0.08
Log(n concepts), mean (SD)		3.3 (1.3)	3.5 (1.4)	0.167		3.2 (1.3)	3.4 (1.4)	0.146
Log(days since first event), mean (SD)		8.5 (0.4)	8.5 (0.4)	0.041		8.5 (0.4)	8.5 (0.4)	0.056
R&E, n (%)	Asian/NHPI	516 (20.3)	85 (26.8)	0.244		178 (10.8)	27 (13.1)	0.15
	Black	366 (14.4)	25 (7.9)			133 (8.1)	10 (4.9)
	Latinx	205 (8.1)	26 (8.2)			89 (5.4)	13 (6.3)
	Other/Unknown	145 (5.7)	22 (6.9)			88 (5.3)	10 (4.9)
	White	1304 (51.4)	159 (50.2)			1160 (70.4)	146 (70.9)
